# Supplementary material for: Explaining conflict violence in terms of conflict actor dynamics
Source: Sci Rep. 2023 Dec 1;13:21187. doi: 10.1038/s41598-023-48218-x (PMC10692117; doi:10.1038/s41598-023-48218-x)
Supplement: Supplementary file 1 — Supplementary Information. [file 41598_2023_48218_MOESM1_ESM.zip]

Archive with 234 entries (153 files):
- Explaining_conflict_violence_in_terms_of_conflict_actor_dynamics_/
- Explaining_conflict_violence_in_terms_of_conflict_actor_dynamics_/.git/
- Explaining_conflict_violence_in_terms_of_conflict_actor_dynamics_/.git/COMMIT_EDITMSG
- Explaining_conflict_violence_in_terms_of_conflict_actor_dynamics_/.git/config
- Explaining_conflict_violence_in_terms_of_conflict_actor_dynamics_/.git/description
- Explaining_conflict_violence_in_terms_of_conflict_actor_dynamics_/.git/HEAD
- Explaining_conflict_violence_in_terms_of_conflict_actor_dynamics_/.git/hooks/
- Explaining_conflict_violence_in_terms_of_conflict_actor_dynamics_/.git/hooks/applypatch-msg.sample
- Explaining_conflict_violence_in_terms_of_conflict_actor_dynamics_/.git/hooks/commit-msg.sample
- Explaining_conflict_violence_in_terms_of_conflict_actor_dynamics_/.git/hooks/fsmonitor-watchman.sample
- Explaining_conflict_violence_in_terms_of_conflict_actor_dynamics_/.git/hooks/post-update.sample
- Explaining_conflict_violence_in_terms_of_conflict_actor_dynamics_/.git/hooks/pre-applypatch.sample
- Explaining_conflict_violence_in_terms_of_conflict_actor_dynamics_/.git/hooks/pre-commit.sample
- Explaining_conflict_violence_in_terms_of_conflict_actor_dynamics_/.git/hooks/pre-merge-commit.sample
- Explaining_conflict_violence_in_terms_of_conflict_actor_dynamics_/.git/hooks/pre-push.sample
- Explaining_conflict_violence_in_terms_of_conflict_actor_dynamics_/.git/hooks/pre-rebase.sample
- Explaining_conflict_violence_in_terms_of_conflict_actor_dynamics_/.git/hooks/pre-receive.sample
- Explaining_conflict_violence_in_terms_of_conflict_actor_dynamics_/.git/hooks/prepare-commit-msg.sample
- Explaining_conflict_violence_in_terms_of_conflict_actor_dynamics_/.git/hooks/push-to-checkout.sample
- Explaining_conflict_violence_in_terms_of_conflict_actor_dynamics_/.git/hooks/update.sample
- Explaining_conflict_violence_in_terms_of_conflict_actor_dynamics_/.git/index
- Explaining_conflict_violence_in_terms_of_conflict_actor_dynamics_/.git/info/
- Explaining_conflict_violence_in_terms_of_conflict_actor_dynamics_/.git/info/exclude
- Explaining_conflict_violence_in_terms_of_conflict_actor_dynamics_/.git/logs/
- Explaining_conflict_violence_in_terms_of_conflict_actor_dynamics_/.git/logs/HEAD
- Explaining_conflict_violence_in_terms_of_conflict_actor_dynamics_/.git/logs/refs/
- Explaining_conflict_violence_in_terms_of_conflict_actor_dynamics_/.git/logs/refs/heads/
- Explaining_conflict_violence_in_terms_of_conflict_actor_dynamics_/.git/logs/refs/heads/main
- Explaining_conflict_violence_in_terms_of_conflict_actor_dynamics_/.git/objects/
- Explaining_conflict_violence_in_terms_of_conflict_actor_dynamics_/.git/objects/05/
- Explaining_conflict_violence_in_terms_of_conflict_actor_dynamics_/.git/objects/05/bbf6777103f4907c91e0e3f1077a4299df4f52
- Explaining_conflict_violence_in_terms_of_conflict_actor_dynamics_/.git/objects/07/
- Explaining_conflict_violence_in_terms_of_conflict_actor_dynamics_/.git/objects/07/3aa2333ff37dc08bbc428a35427483c018bf0e
- Explaining_conflict_violence_in_terms_of_conflict_actor_dynamics_/.git/objects/0a/
- Explaining_conflict_violence_in_terms_of_conflict_actor_dynamics_/.git/objects/0a/765e03d66c94e88b23c99d78cd2b75b82e05c0
- Explaining_conflict_violence_in_terms_of_conflict_actor_dynamics_/.git/objects/0b/
- Explaining_conflict_violence_in_terms_of_conflict_actor_dynamics_/.git/objects/0b/2580fd5279380689fa7c9420b3f42c1415e33c
- Explaining_conflict_violence_in_terms_of_conflict_actor_dynamics_/.git/objects/17/
- Explaining_conflict_violence_in_terms_of_conflict_actor_dynamics_/.git/objects/17/7762363231b1758b207a6e028daced1a379c2d
- Explaining_conflict_violence_in_terms_of_conflict_actor_dynamics_/.git/objects/18/
- Explaining_conflict_violence_in_terms_of_conflict_actor_dynamics_/.git/objects/18/95cc445453d7454d82e7bf0d827f2fbe077566
- Explaining_conflict_violence_in_terms_of_conflict_actor_dynamics_/.git/objects/1b/
- Explaining_conflict_violence_in_terms_of_conflict_actor_dynamics_/.git/objects/1b/0f971c95bb87191677047850366d79ef20ec61
- Explaining_conflict_violence_in_terms_of_conflict_actor_dynamics_/.git/objects/2d/
- Explaining_conflict_violence_in_terms_of_conflict_actor_dynamics_/.git/objects/2d/6eb13413edb699080673239cd8789fd05f59b2
- Explaining_conflict_violence_in_terms_of_conflict_actor_dynamics_/.git/objects/2e/
- Explaining_conflict_violence_in_terms_of_conflict_actor_dynamics_/.git/objects/2e/388846b1630e016ad8cc74ba8c3c34f02801fd
- Explaining_conflict_violence_in_terms_of_conflict_actor_dynamics_/.git/objects/2f/
- Explaining_conflict_violence_in_terms_of_conflict_actor_dynamics_/.git/objects/2f/75a2427eeedcac8ff5a9d151612dbadb43a5c9
- Explaining_conflict_violence_in_terms_of_conflict_actor_dynamics_/.git/objects/30/
- Explaining_conflict_violence_in_terms_of_conflict_actor_dynamics_/.git/objects/30/7e9bc27dcfe9679b22be3654f382c81dfe4031
- Explaining_conflict_violence_in_terms_of_conflict_actor_dynamics_/.git/objects/30/8fd97ac2ebd4e1a12ad07e6545dbf164d3cd1e
- Explaining_conflict_violence_in_terms_of_conflict_actor_dynamics_/.git/objects/3a/
- Explaining_conflict_violence_in_terms_of_conflict_actor_dynamics_/.git/objects/3a/d133c048f2189041151425a73485649e6c32c0
- Explaining_conflict_violence_in_terms_of_conflict_actor_dynamics_/.git/objects/3e/
- Explaining_conflict_violence_in_terms_of_conflict_actor_dynamics_/.git/objects/3e/ee7d0ace678a15809ff4408aca4621050a19ff
- Explaining_conflict_violence_in_terms_of_conflict_actor_dynamics_/.git/objects/3f/
- Explaining_conflict_violence_in_terms_of_conflict_actor_dynamics_/.git/objects/3f/28b408219068cb755592a80b26f1b2049a130d
- Explaining_conflict_violence_in_terms_of_conflict_actor_dynamics_/.git/objects/3f/7e4621ba0d264a62b221fa06773e02d66d046f
- Explaining_conflict_violence_in_terms_of_conflict_actor_dynamics_/.git/objects/46/
- Explaining_conflict_violence_in_terms_of_conflict_actor_dynamics_/.git/objects/46/f1d366e92a55304349b72ab2cea8f72a67748e
- Explaining_conflict_violence_in_terms_of_conflict_actor_dynamics_/.git/objects/4e/
- Explaining_conflict_violence_in_terms_of_conflict_actor_dynamics_/.git/objects/4e/139b1d947c7f6fd331c9875d110e03fd56836d
- Explaining_conflict_violence_in_terms_of_conflict_actor_dynamics_/.git/objects/4e/b4c0bca09daff594427b060fa6a50f9476b5d6
- Explaining_conflict_violence_in_terms_of_conflict_actor_dynamics_/.git/objects/50/
- Explaining_conflict_violence_in_terms_of_conflict_actor_dynamics_/.git/objects/50/08ddfcf53c02e82d7eee2e57c38e5672ef89f6
- Explaining_conflict_violence_in_terms_of_conflict_actor_dynamics_/.git/objects/52/
- Explaining_conflict_violence_in_terms_of_conflict_actor_dynamics_/.git/objects/52/78e22d51caa015cf1bc693eb6de4b6a78509b1
- Explaining_conflict_violence_in_terms_of_conflict_actor_dynamics_/.git/objects/53/
- Explaining_conflict_violence_in_terms_of_conflict_actor_dynamics_/.git/objects/53/c0e2e5055a75649992425eb1ebfb89c94d62f6
- Explaining_conflict_violence_in_terms_of_conflict_actor_dynamics_/.git/objects/53/faee46a2ffc96a2e75f1d235bfc660c9c5599f
- Explaining_conflict_violence_in_terms_of_conflict_actor_dynamics_/.git/objects/54/
- Explaining_conflict_violence_in_terms_of_conflict_actor_dynamics_/.git/objects/54/6a432e486c1a9b2a5fe92eeb4141a51577d401
- Explaining_conflict_violence_in_terms_of_conflict_actor_dynamics_/.git/objects/59/
- Explaining_conflict_violence_in_terms_of_conflict_actor_dynamics_/.git/objects/59/201bccbfceddf2dcec85a9ffe1ea2305943498
- Explaining_conflict_violence_in_terms_of_conflict_actor_dynamics_/.git/objects/5b/
- Explaining_conflict_violence_in_terms_of_conflict_actor_dynamics_/.git/objects/5b/618d9d5172c71848c024fb8893de3b71d8a069
- Explaining_conflict_violence_in_terms_of_conflict_actor_dynamics_/.git/objects/5b/6a0652566d10360493952aec6d4a4febc77083
- Explaining_conflict_violence_in_terms_of_conflict_actor_dynamics_/.git/objects/5d/
- Explaining_conflict_violence_in_terms_of_conflict_actor_dynamics_/.git/objects/5d/506bc74e98c71659b565bb3b8d92c70cd64680
- Explaining_conflict_violence_in_terms_of_conflict_actor_dynamics_/.git/objects/60/
- Explaining_conflict_violence_in_terms_of_conflict_actor_dynamics_/.git/objects/60/43be90e18a4277986ea1e6250e39c7a0ce65ae
- Explaining_conflict_violence_in_terms_of_conflict_actor_dynamics_/.git/objects/68/
- Explaining_conflict_violence_in_terms_of_conflict_actor_dynamics_/.git/objects/68/a1592c40d961c1bb92bd27ccc63e444ff9c042
- Explaining_conflict_violence_in_terms_of_conflict_actor_dynamics_/.git/objects/73/
- Explaining_conflict_violence_in_terms_of_conflict_actor_dynamics_/.git/objects/73/b52a8b4bcb406ff04a43c16ea6c3bc24034e6b
- Explaining_conflict_violence_in_terms_of_conflict_actor_dynamics_/.git/objects/76/
- Explaining_conflict_violence_in_terms_of_conflict_actor_dynamics_/.git/objects/76/912828ba089acbfdf3beeef12dd0a54c9a45b9
- Explaining_conflict_violence_in_terms_of_conflict_actor_dynamics_/.git/objects/77/
- Explaining_conflict_violence_in_terms_of_conflict_actor_dynamics_/.git/objects/77/13ac97ca6a32271e60ba354420387ee82e3212
- Explaining_conflict_violence_in_terms_of_conflict_actor_dynamics_/.git/objects/77/94f3940988958fe42f78cfa466ae39de818b3c
- Explaining_conflict_violence_in_terms_of_conflict_actor_dynamics_/.git/objects/78/
- Explaining_conflict_violence_in_terms_of_conflict_actor_dynamics_/.git/objects/78/ef426eba2419d5fec4f482670ace9fd192598d
- Explaining_conflict_violence_in_terms_of_conflict_actor_dynamics_/.git/objects/8a/
- Explaining_conflict_violence_in_terms_of_conflict_actor_dynamics_/.git/objects/8a/fe59fdadb47dd788a721e5e26a1e3079ac7a0e
- Explaining_conflict_violence_in_terms_of_conflict_actor_dynamics_/.git/objects/8d/
- Explaining_conflict_violence_in_terms_of_conflict_actor_dynamics_/.git/objects/8d/caf39f7248932b713e2b01564c6660da20b48c
- Explaining_conflict_violence_in_terms_of_conflict_actor_dynamics_/.git/objects/8e/
- Explaining_conflict_violence_in_terms_of_conflict_actor_dynamics_/.git/objects/8e/3c2ebc99e2e337f7d69948b93529a437590b27
- Explaining_conflict_violence_in_terms_of_conflict_actor_dynamics_/.git/objects/98/
- Explaining_conflict_violence_in_terms_of_conflict_actor_dynamics_/.git/objects/98/a4a64ae2eb63405ca3bd1860015a8586043ca2
- Explaining_conflict_violence_in_terms_of_conflict_actor_dynamics_/.git/objects/a5/
- Explaining_conflict_violence_in_terms_of_conflict_actor_dynamics_/.git/objects/a5/7d5d95bdc213fd5cab0f687bb0d149478a1f23
- Explaining_conflict_violence_in_terms_of_conflict_actor_dynamics_/.git/objects/ab/
- Explaining_conflict_violence_in_terms_of_conflict_actor_dynamics_/.git/objects/ab/e19fa9aa29eeb9ec27235ff54425e6c8d0a259
- Explaining_conflict_violence_in_terms_of_conflict_actor_dynamics_/.git/objects/ac/
- Explaining_conflict_violence_in_terms_of_conflict_actor_dynamics_/.git/objects/ac/5dd1f8727b7de2918e07d4b197787a13a44692
- Explaining_conflict_violence_in_terms_of_conflict_actor_dynamics_/.git/objects/b6/
- Explaining_conflict_violence_in_terms_of_conflict_actor_dynamics_/.git/objects/b6/b9037fec7ea248d1d60fe5860ec624813cba91
- Explaining_conflict_violence_in_terms_of_conflict_actor_dynamics_/.git/objects/bc/
- Explaining_conflict_violence_in_terms_of_conflict_actor_dynamics_/.git/objects/bc/f8775f91d5ac7213ae40fe391123880082c128
- Explaining_conflict_violence_in_terms_of_conflict_actor_dynamics_/.git/objects/bf/
- Explaining_conflict_violence_in_terms_of_conflict_actor_dynamics_/.git/objects/bf/e3b2b44aa68dcd6d239cd662f3dd716ee84a66
- Explaining_conflict_violence_in_terms_of_conflict_actor_dynamics_/.git/objects/c1/
- Explaining_conflict_violence_in_terms_of_conflict_actor_dynamics_/.git/objects/c1/92b5605e8903391b461c0b99f49e5e9f7b4452
- Explaining_conflict_violence_in_terms_of_conflict_actor_dynamics_/.git/objects/c8/
- Explaining_conflict_violence_in_terms_of_conflict_actor_dynamics_/.git/objects/c8/09de8cce82ccf91c84b276ab3a8da75b0572d8
- Explaining_conflict_violence_in_terms_of_conflict_actor_dynamics_/.git/objects/c9/
- Explaining_conflict_violence_in_terms_of_conflict_actor_dynamics_/.git/objects/c9/75b2dffbeefe0c11bd2de95a64ae4ad206b0e2
- Explaining_conflict_violence_in_terms_of_conflict_actor_dynamics_/.git/objects/ca/
- Explaining_conflict_violence_in_terms_of_conflict_actor_dynamics_/.git/objects/ca/0601cecba9fd99340877aed7c03c0344563a38
- Explaining_conflict_violence_in_terms_of_conflict_actor_dynamics_/.git/objects/ca/2287cdaf2055f0b692c54fce78a9e4f961d672
- Explaining_conflict_violence_in_terms_of_conflict_actor_dynamics_/.git/objects/cf/
- Explaining_conflict_violence_in_terms_of_conflict_actor_dynamics_/.git/objects/cf/747550eaf10696ddcf277b806527afbd509a45
- Explaining_conflict_violence_in_terms_of_conflict_actor_dynamics_/.git/objects/f4/
- Explaining_conflict_violence_in_terms_of_conflict_actor_dynamics_/.git/objects/f4/5cbadf0074d8b7b2669559a93bc50bb95f82d4
- Explaining_conflict_violence_in_terms_of_conflict_actor_dynamics_/.git/objects/f4/9d9e046ae164fcefabede81b5c481db334c2d0
- Explaining_conflict_violence_in_terms_of_conflict_actor_dynamics_/.git/objects/fa/
- Explaining_conflict_violence_in_terms_of_conflict_actor_dynamics_/.git/objects/fa/bc878e221f3541f618122edb91b39863609a4e
- Explaining_conflict_violence_in_terms_of_conflict_actor_dynamics_/.git/objects/ff/
- Explaining_conflict_violence_in_terms_of_conflict_actor_dynamics_/.git/objects/ff/06399ac4731a05f553f5b269c44e7ec7bbbef8
- Explaining_conflict_violence_in_terms_of_conflict_actor_dynamics_/.git/objects/ff/a25591b212121f5b39e0b8777488e2474e2812
- Explaining_conflict_violence_in_terms_of_conflict_actor_dynamics_/.git/objects/info/
- Explaining_conflict_violence_in_terms_of_conflict_actor_dynamics_/.git/objects/pack/
- Explaining_conflict_violence_in_terms_of_conflict_actor_dynamics_/.git/refs/
- Explaining_conflict_violence_in_terms_of_conflict_actor_dynamics_/.git/refs/heads/
- Explaining_conflict_violence_in_terms_of_conflict_actor_dynamics_/.git/refs/heads/main
- Explaining_conflict_violence_in_terms_of_conflict_actor_dynamics_/.git/refs/tags/
- Explaining_conflict_violence_in_terms_of_conflict_actor_dynamics_/.gitignore
- Explaining_conflict_violence_in_terms_of_conflict_actor_dynamics_/.Rhistory
- Explaining_conflict_violence_in_terms_of_conflict_actor_dynamics_/.Rproj.user/
- Explaining_conflict_violence_in_terms_of_conflict_actor_dynamics_/.Rproj.user/D64E5987/
- Explaining_conflict_violence_in_terms_of_conflict_actor_dynamics_/.Rproj.user/D64E5987/bibliography-index/
- Explaining_conflict_violence_in_terms_of_conflict_actor_dynamics_/.Rproj.user/D64E5987/build_options
- Explaining_conflict_violence_in_terms_of_conflict_actor_dynamics_/.Rproj.user/D64E5987/ctx/
- Explaining_conflict_violence_in_terms_of_conflict_actor_dynamics_/.Rproj.user/D64E5987/explorer-cache/
- Explaining_conflict_violence_in_terms_of_conflict_actor_dynamics_/.Rproj.user/D64E5987/pcs/
- Explaining_conflict_violence_in_terms_of_conflict_actor_dynamics_/.Rproj.user/D64E5987/pcs/debug-breakpoints.pper
- Explaining_conflict_violence_in_terms_of_conflict_actor_dynamics_/.Rproj.user/D64E5987/pcs/files-pane.pper
- Explaining_conflict_violence_in_terms_of_conflict_actor_dynamics_/.Rproj.user/D64E5987/pcs/source-pane.pper
- Explaining_conflict_violence_in_terms_of_conflict_actor_dynamics_/.Rproj.user/D64E5987/pcs/windowlayoutstate.pper
- Explaining_conflict_violence_in_terms_of_conflict_actor_dynamics_/.Rproj.user/D64E5987/pcs/workbench-pane.pper
- Explaining_conflict_violence_in_terms_of_conflict_actor_dynamics_/.Rproj.user/D64E5987/presentation/
- Explaining_conflict_violence_in_terms_of_conflict_actor_dynamics_/.Rproj.user/D64E5987/profiles-cache/
- Explaining_conflict_violence_in_terms_of_conflict_actor_dynamics_/.Rproj.user/D64E5987/rmd-outputs
- Explaining_conflict_violence_in_terms_of_conflict_actor_dynamics_/.Rproj.user/D64E5987/saved_source_markers
- Explaining_conflict_violence_in_terms_of_conflict_actor_dynamics_/.Rproj.user/D64E5987/sources/
- Explaining_conflict_violence_in_terms_of_conflict_actor_dynamics_/.Rproj.user/D64E5987/sources/per/
- Explaining_conflict_violence_in_terms_of_conflict_actor_dynamics_/.Rproj.user/D64E5987/sources/per/t/
- Explaining_conflict_violence_in_terms_of_conflict_actor_dynamics_/.Rproj.user/D64E5987/sources/per/u/
- Explaining_conflict_violence_in_terms_of_conflict_actor_dynamics_/.Rproj.user/D64E5987/sources/prop/
- Explaining_conflict_violence_in_terms_of_conflict_actor_dynamics_/.Rproj.user/D64E5987/sources/prop/188CEFA8
- Explaining_conflict_violence_in_terms_of_conflict_actor_dynamics_/.Rproj.user/D64E5987/sources/prop/244B49B2
- Explaining_conflict_violence_in_terms_of_conflict_actor_dynamics_/.Rproj.user/D64E5987/sources/prop/2B3F3FFE
- Explaining_conflict_violence_in_terms_of_conflict_actor_dynamics_/.Rproj.user/D64E5987/sources/prop/4BF44A46
- Explaining_conflict_violence_in_terms_of_conflict_actor_dynamics_/.Rproj.user/D64E5987/sources/prop/4E99B936
- Explaining_conflict_violence_in_terms_of_conflict_actor_dynamics_/.Rproj.user/D64E5987/sources/prop/500A6C52
- Explaining_conflict_violence_in_terms_of_conflict_actor_dynamics_/.Rproj.user/D64E5987/sources/prop/5386F178
- Explaining_conflict_violence_in_terms_of_conflict_actor_dynamics_/.Rproj.user/D64E5987/sources/prop/53EBCCE0
- Explaining_conflict_violence_in_terms_of_conflict_actor_dynamics_/.Rproj.user/D64E5987/sources/prop/702C80B6
- Explaining_conflict_violence_in_terms_of_conflict_actor_dynamics_/.Rproj.user/D64E5987/sources/prop/7776DDE8
- Explaining_conflict_violence_in_terms_of_conflict_actor_dynamics_/.Rproj.user/D64E5987/sources/prop/9BACD634
- Explaining_conflict_violence_in_terms_of_conflict_actor_dynamics_/.Rproj.user/D64E5987/sources/prop/A07A5613
- Explaining_conflict_violence_in_terms_of_conflict_actor_dynamics_/.Rproj.user/D64E5987/sources/prop/AA4732A0
- Explaining_conflict_violence_in_terms_of_conflict_actor_dynamics_/.Rproj.user/D64E5987/sources/prop/B68BB0F9
- Explaining_conflict_violence_in_terms_of_conflict_actor_dynamics_/.Rproj.user/D64E5987/sources/prop/B6C4FB5E
- Explaining_conflict_violence_in_terms_of_conflict_actor_dynamics_/.Rproj.user/D64E5987/sources/prop/C1756DF8
- Explaining_conflict_violence_in_terms_of_conflict_actor_dynamics_/.Rproj.user/D64E5987/sources/prop/D62CFF77
- Explaining_conflict_violence_in_terms_of_conflict_actor_dynamics_/.Rproj.user/D64E5987/sources/prop/INDEX
- Explaining_conflict_violence_in_terms_of_conflict_actor_dynamics_/.Rproj.user/D64E5987/tutorial/
- Explaining_conflict_violence_in_terms_of_conflict_actor_dynamics_/.Rproj.user/D64E5987/vcs_options
- Explaining_conflict_violence_in_terms_of_conflict_actor_dynamics_/.Rproj.user/D64E5987/viewer-cache/
- Explaining_conflict_violence_in_terms_of_conflict_actor_dynamics_/.Rproj.user/shared/
- Explaining_conflict_violence_in_terms_of_conflict_actor_dynamics_/.Rproj.user/shared/notebooks/
- Explaining_conflict_violence_in_terms_of_conflict_actor_dynamics_/.Rproj.user/shared/notebooks/patch-chunk-names
- Explaining_conflict_violence_in_terms_of_conflict_actor_dynamics_/.Rproj.user/shared/notebooks/paths
- Explaining_conflict_violence_in_terms_of_conflict_actor_dynamics_/data/
- Explaining_conflict_violence_in_terms_of_conflict_actor_dynamics_/data/colombia.rds
- Explaining_conflict_violence_in_terms_of_conflict_actor_dynamics_/data/col_adm1_ocha/
- Explaining_conflict_violence_in_terms_of_conflict_actor_dynamics_/data/col_adm1_ocha/col_admbnda_adm1_unodc_ocha.cpg
- Explaining_conflict_violence_in_terms_of_conflict_actor_dynamics_/data/col_adm1_ocha/col_admbnda_adm1_unodc_ocha.dbf
- Explaining_conflict_violence_in_terms_of_conflict_actor_dynamics_/data/col_adm1_ocha/col_admbnda_adm1_unodc_ocha.prj
- Explaining_conflict_violence_in_terms_of_conflict_actor_dynamics_/data/col_adm1_ocha/col_admbnda_adm1_unodc_ocha.sbn
- Explaining_conflict_violence_in_terms_of_conflict_actor_dynamics_/data/col_adm1_ocha/col_admbnda_adm1_unodc_ocha.sbx
- Explaining_conflict_violence_in_terms_of_conflict_actor_dynamics_/data/col_adm1_ocha/col_admbnda_adm1_unodc_ocha.shp
- Explaining_conflict_violence_in_terms_of_conflict_actor_dynamics_/data/col_adm1_ocha/col_admbnda_adm1_unodc_ocha.shp.xml
- Explaining_conflict_violence_in_terms_of_conflict_actor_dynamics_/data/col_adm1_ocha/col_admbnda_adm1_unodc_ocha.shx
- Explaining_conflict_violence_in_terms_of_conflict_actor_dynamics_/data/ged191.csv
- Explaining_conflict_violence_in_terms_of_conflict_actor_dynamics_/data_preparation_colombia.R
- Explaining_conflict_violence_in_terms_of_conflict_actor_dynamics_/Explaining_conflict_violence_in_terms_of_conflict_actor_dynamics.Rproj
- Explaining_conflict_violence_in_terms_of_conflict_actor_dynamics_/figs/
- Explaining_conflict_violence_in_terms_of_conflict_actor_dynamics_/figs/colombia-bootstrapping-results.png
- Explaining_conflict_violence_in_terms_of_conflict_actor_dynamics_/figs/colombia-frequency-distribution.png
- Explaining_conflict_violence_in_terms_of_conflict_actor_dynamics_/figs/colombia-frequency-size-distribution.png
- Explaining_conflict_violence_in_terms_of_conflict_actor_dynamics_/figs/department-1989-1999-alpha.pdf
- Explaining_conflict_violence_in_terms_of_conflict_actor_dynamics_/figs/department-1989-2018-alpha.pdf
- Explaining_conflict_violence_in_terms_of_conflict_actor_dynamics_/figs/department-2000-2009-alpha.pdf
- Explaining_conflict_violence_in_terms_of_conflict_actor_dynamics_/figs/department-2010-2018-alpha.pdf
- Explaining_conflict_violence_in_terms_of_conflict_actor_dynamics_/figs/departments-1989-1999-p-values.pdf
- Explaining_conflict_violence_in_terms_of_conflict_actor_dynamics_/figs/departments-1989-2018-p-values.pdf
- Explaining_conflict_violence_in_terms_of_conflict_actor_dynamics_/figs/departments-2000-2009-p-values.pdf
- Explaining_conflict_violence_in_terms_of_conflict_actor_dynamics_/figs/departments-2010-2018-p-values.pdf
- Explaining_conflict_violence_in_terms_of_conflict_actor_dynamics_/figs/regions-1989-1999-alpha.pdf
- Explaining_conflict_violence_in_terms_of_conflict_actor_dynamics_/figs/regions-1989-1999-alpha.png
- Explaining_conflict_violence_in_terms_of_conflict_actor_dynamics_/figs/regions-1989-1999-p-values.pdf
- Explaining_conflict_violence_in_terms_of_conflict_actor_dynamics_/figs/regions-1989-1999-p-values.png
- Explaining_conflict_violence_in_terms_of_conflict_actor_dynamics_/figs/regions-1989-2018-alpha.pdf
- Explaining_conflict_violence_in_terms_of_conflict_actor_dynamics_/figs/regions-1989-2018-p-values.pdf
- Explaining_conflict_violence_in_terms_of_conflict_actor_dynamics_/figs/regions-2000-2009-alpha.pdf
- Explaining_conflict_violence_in_terms_of_conflict_actor_dynamics_/figs/regions-2000-2009-p-values.pdf
- Explaining_conflict_violence_in_terms_of_conflict_actor_dynamics_/figs/regions-2010-2018-alpha.pdf
- Explaining_conflict_violence_in_terms_of_conflict_actor_dynamics_/figs/regions-2010-2018-p-values.pdf
- Explaining_conflict_violence_in_terms_of_conflict_actor_dynamics_/out/
- Explaining_conflict_violence_in_terms_of_conflict_actor_dynamics_/out/departments-results-1989-1999.csv
- Explaining_conflict_violence_in_terms_of_conflict_actor_dynamics_/out/departments-results-1989-2018.csv
- Explaining_conflict_violence_in_terms_of_conflict_actor_dynamics_/out/departments-results-2000-2009.csv
- Explaining_conflict_violence_in_terms_of_conflict_actor_dynamics_/out/departments-results-2010-2018.csv
- Explaining_conflict_violence_in_terms_of_conflict_actor_dynamics_/out/regions-results-1989-1999.csv
- Explaining_conflict_violence_in_terms_of_conflict_actor_dynamics_/out/regions-results-1989-2018.csv
- Explaining_conflict_violence_in_terms_of_conflict_actor_dynamics_/out/regions-results-2000-2009.csv
- Explaining_conflict_violence_in_terms_of_conflict_actor_dynamics_/out/regions-results-2010-2018.csv
- Explaining_conflict_violence_in_terms_of_conflict_actor_dynamics_/power-law-colombia-departments.R
- Explaining_conflict_violence_in_terms_of_conflict_actor_dynamics_/power-law-colombia-regions.R
- Explaining_conflict_violence_in_terms_of_conflict_actor_dynamics_/power-law-colombia.R
