# Supplementary material for: Explaining conflict violence in terms of conflict actor dynamics
Source: Sci Rep. 2023 Dec 1;13:21187. doi: 10.1038/s41598-023-48218-x (PMC10692117; doi:10.1038/s41598-023-48218-x)
Supplement: Supplementary file 1 — Supplementary Information. [file 41598_2023_48218_MOESM1_ESM.zip › Explaining_conflict_violence_in_terms_of_conflict_actor_dynamics_/data/col_adm1_ocha/col_admbnda_adm1_unodc_ocha.shp.xml]

<metadata xml:lang="en"><Esri><CreaDate>20141028</CreaDate><CreaTime>14185900</CreaTime><ArcGISFormat>1.0</ArcGISFormat><ArcGISstyle>North American Profile of ISO19115 2003</ArcGISstyle><SyncOnce>FALSE</SyncOnce><DataProperties><lineage><Process Name="Create Feature Class (2)" ToolSource="c:\program files (x86)\arcgis\desktop10.1\ArcToolbox\Toolboxes\Data Management Tools.tbx\CreateFeatureclass" Date="20140926" Time="115037" export="">CreateFeatureclass \\os.uga.edu\onu-ocha\working\Process_Files\CODServices\CreateTemplateGDB\XXX_AdminBoundaries_working.gdb\Data_Layers Admin1 POLYGON # DISABLED DISABLED # # 0 0 0</Process><Process Name="Add Field (4)" ToolSource="c:\program files (x86)\arcgis\desktop10.1\ArcToolbox\Toolboxes\Data Management Tools.tbx\AddField" Date="20140926" Time="115038" export="">AddField \\os.uga.edu\onu-ocha\working\Process_Files\CODServices\CreateTemplateGDB\XXX_AdminBoundaries_working.gdb\Data_Layers\Admin1 admin0Name_en TEXT # # 50 # NULLABLE NON_REQUIRED #</Process><Process Name="Add Field (4)" ToolSource="c:\program files (x86)\arcgis\desktop10.1\ArcToolbox\Toolboxes\Data Management Tools.tbx\AddField" Date="20140926" Time="115039" export="">AddField \\os.uga.edu\onu-ocha\working\Process_Files\CODServices\CreateTemplateGDB\XXX_AdminBoundaries_working.gdb\Data_Layers\Admin1 admin0Name_fr TEXT # # 50 # NULLABLE NON_REQUIRED #</Process><Process Name="Add Field (4)" ToolSource="c:\program files (x86)\arcgis\desktop10.1\ArcToolbox\Toolboxes\Data Management Tools.tbx\AddField" Date="20140926" Time="115040" export="">AddField \\os.uga.edu\onu-ocha\working\Process_Files\CODServices\CreateTemplateGDB\XXX_AdminBoundaries_working.gdb\Data_Layers\Admin1 admin0Name_ar TEXT # # 50 # NULLABLE NON_REQUIRED #</Process><Process Name="Add Field (4)" ToolSource="c:\program files (x86)\arcgis\desktop10.1\ArcToolbox\Toolboxes\Data Management Tools.tbx\AddField" Date="20140926" Time="115041" export="">AddField \\os.uga.edu\onu-ocha\working\Process_Files\CODServices\CreateTemplateGDB\XXX_AdminBoundaries_working.gdb\Data_Layers\Admin1 admin0Name_es TEXT # # 50 # NULLABLE NON_REQUIRED #</Process><Process Name="Add Field (4)" ToolSource="c:\program files (x86)\arcgis\desktop10.1\ArcToolbox\Toolboxes\Data Management Tools.tbx\AddField" Date="20140926" Time="115042" export="">AddField \\os.uga.edu\onu-ocha\working\Process_Files\CODServices\CreateTemplateGDB\XXX_AdminBoundaries_working.gdb\Data_Layers\Admin1 admin0Pcode TEXT # # 50 # NULLABLE NON_REQUIRED #</Process><Process Name="Add Field (4)" ToolSource="c:\program files (x86)\arcgis\desktop10.1\ArcToolbox\Toolboxes\Data Management Tools.tbx\AddField" Date="20140926" Time="115043" export="">AddField \\os.uga.edu\onu-ocha\working\Process_Files\CODServices\CreateTemplateGDB\XXX_AdminBoundaries_working.gdb\Data_Layers\Admin1 admin1Name_en TEXT # # 50 # NULLABLE NON_REQUIRED #</Process><Process Name="Add Field (4)" ToolSource="c:\program files (x86)\arcgis\desktop10.1\ArcToolbox\Toolboxes\Data Management Tools.tbx\AddField" Date="20140926" Time="115044" export="">AddField \\os.uga.edu\onu-ocha\working\Process_Files\CODServices\CreateTemplateGDB\XXX_AdminBoundaries_working.gdb\Data_Layers\Admin1 admin1Name_fr TEXT # # 50 # NULLABLE NON_REQUIRED #</Process><Process Name="Add Field (4)" ToolSource="c:\program files (x86)\arcgis\desktop10.1\ArcToolbox\Toolboxes\Data Management Tools.tbx\AddField" Date="20140926" Time="115045" export="">AddField \\os.uga.edu\onu-ocha\working\Process_Files\CODServices\CreateTemplateGDB\XXX_AdminBoundaries_working.gdb\Data_Layers\Admin1 admin1Name_ar TEXT # # 50 # NULLABLE NON_REQUIRED #</Process><Process Name="Add Field (4)" ToolSource="c:\program files (x86)\arcgis\desktop10.1\ArcToolbox\Toolboxes\Data Management Tools.tbx\AddField" Date="20140926" Time="115046" export="">AddField \\os.uga.edu\onu-ocha\working\Process_Files\CODServices\CreateTemplateGDB\XXX_AdminBoundaries_working.gdb\Data_Layers\Admin1 admin1Name_es TEXT # # 50 # NULLABLE NON_REQUIRED #</Process><Process Name="Add Field (4)" ToolSource="c:\program files (x86)\arcgis\desktop10.1\ArcToolbox\Toolboxes\Data Management Tools.tbx\AddField" Date="20140926" Time="115047" export="">AddField \\os.uga.edu\onu-ocha\working\Process_Files\CODServices\CreateTemplateGDB\XXX_AdminBoundaries_working.gdb\Data_Layers\Admin1 admin1Pcode TEXT # # 50 # NULLABLE NON_REQUIRED #</Process><Process Name="Add Field (4)" ToolSource="c:\program files (x86)\arcgis\desktop10.1\ArcToolbox\Toolboxes\Data Management Tools.tbx\AddField" Date="20140926" Time="115048" export="">AddField \\os.uga.edu\onu-ocha\working\Process_Files\CODServices\CreateTemplateGDB\XXX_AdminBoundaries_working.gdb\Data_Layers\Admin1 admin1RefName TEXT # # 50 # NULLABLE NON_REQUIRED #</Process><Process Name="Add Field (4)" ToolSource="c:\program files (x86)\arcgis\desktop10.1\ArcToolbox\Toolboxes\Data Management Tools.tbx\AddField" Date="20140926" Time="115050" export="">AddField \\os.uga.edu\onu-ocha\working\Process_Files\CODServices\CreateTemplateGDB\XXX_AdminBoundaries_working.gdb\Data_Layers\Admin1 admin1AltName1_en TEXT # # 50 # NULLABLE NON_REQUIRED #</Process><Process Name="Add Field (4)" ToolSource="c:\program files (x86)\arcgis\desktop10.1\ArcToolbox\Toolboxes\Data Management Tools.tbx\AddField" Date="20140926" Time="115050" export="">AddField \\os.uga.edu\onu-ocha\working\Process_Files\CODServices\CreateTemplateGDB\XXX_AdminBoundaries_working.gdb\Data_Layers\Admin1 admin1AltName2_en TEXT # # 50 # NULLABLE NON_REQUIRED #</Process><Process Name="Add Field (4)" ToolSource="c:\program files (x86)\arcgis\desktop10.1\ArcToolbox\Toolboxes\Data Management Tools.tbx\AddField" Date="20140926" Time="115051" export="">AddField \\os.uga.edu\onu-ocha\working\Process_Files\CODServices\CreateTemplateGDB\XXX_AdminBoundaries_working.gdb\Data_Layers\Admin1 admin1AltName1_fr TEXT # # 50 # NULLABLE NON_REQUIRED #</Process><Process Name="Add Field (4)" ToolSource="c:\program files (x86)\arcgis\desktop10.1\ArcToolbox\Toolboxes\Data Management Tools.tbx\AddField" Date="20140926" Time="115052" export="">AddField \\os.uga.edu\onu-ocha\working\Process_Files\CODServices\CreateTemplateGDB\XXX_AdminBoundaries_working.gdb\Data_Layers\Admin1 admin1AltName2_fr TEXT # # 50 # NULLABLE NON_REQUIRED #</Process><Process Name="Add Field (4)" ToolSource="c:\program files (x86)\arcgis\desktop10.1\ArcToolbox\Toolboxes\Data Management Tools.tbx\AddField" Date="20140926" Time="115053" export="">AddField \\os.uga.edu\onu-ocha\working\Process_Files\CODServices\CreateTemplateGDB\XXX_AdminBoundaries_working.gdb\Data_Layers\Admin1 admin1AltName1_ar TEXT # # 50 # NULLABLE NON_REQUIRED #</Process><Process Name="Add Field (4)" ToolSource="c:\program files (x86)\arcgis\desktop10.1\ArcToolbox\Toolboxes\Data Management Tools.tbx\AddField" Date="20140926" Time="115054" export="">AddField \\os.uga.edu\onu-ocha\working\Process_Files\CODServices\CreateTemplateGDB\XXX_AdminBoundaries_working.gdb\Data_Layers\Admin1 admin1AltName2_ar TEXT # # 50 # NULLABLE NON_REQUIRED #</Process><Process Name="Add Field (4)" ToolSource="c:\program files (x86)\arcgis\desktop10.1\ArcToolbox\Toolboxes\Data Management Tools.tbx\AddField" Date="20140926" Time="115055" export="">AddField \\os.uga.edu\onu-ocha\working\Process_Files\CODServices\CreateTemplateGDB\XXX_AdminBoundaries_working.gdb\Data_Layers\Admin1 admin1AltName1_es TEXT # # 50 # NULLABLE NON_REQUIRED #</Process><Process Name="Add Field (4)" ToolSource="c:\program files (x86)\arcgis\desktop10.1\ArcToolbox\Toolboxes\Data Management Tools.tbx\AddField" Date="20140926" Time="115056" export="">AddField \\os.uga.edu\onu-ocha\working\Process_Files\CODServices\CreateTemplateGDB\XXX_AdminBoundaries_working.gdb\Data_Layers\Admin1 admin1AltName2_es TEXT # # 50 # NULLABLE NON_REQUIRED #</Process><Process Name="Add Field (6)" ToolSource="c:\program files (x86)\arcgis\desktop10.1\ArcToolbox\Toolboxes\Data Management Tools.tbx\AddField" Date="20140926" Time="115057" export="">AddField \\os.uga.edu\onu-ocha\working\Process_Files\CODServices\CreateTemplateGDB\XXX_AdminBoundaries_working.gdb\Data_Layers\Admin1 date DATE # # # # NULLABLE NON_REQUIRED #</Process><Process Name="Add Field (6)" ToolSource="c:\program files (x86)\arcgis\desktop10.1\ArcToolbox\Toolboxes\Data Management Tools.tbx\AddField" Date="20140926" Time="115058" export="">AddField \\os.uga.edu\onu-ocha\working\Process_Files\CODServices\CreateTemplateGDB\XXX_AdminBoundaries_working.gdb\Data_Layers\Admin1 validOn DATE # # # # NULLABLE NON_REQUIRED #</Process><Process Name="Add Field (6)" ToolSource="c:\program files (x86)\arcgis\desktop10.1\ArcToolbox\Toolboxes\Data Management Tools.tbx\AddField" Date="20140926" Time="115059" export="">AddField \\os.uga.edu\onu-ocha\working\Process_Files\CODServices\CreateTemplateGDB\XXX_AdminBoundaries_working.gdb\Data_Layers\Admin1 validTo DATE # # # # NULLABLE NON_REQUIRED #</Process><Process ToolSource="c:\program files (x86)\arcgis\desktop10.2\ArcToolbox\Toolboxes\Data Management Tools.tbx\Merge" Date="20141016" Time="161909" Name="" export="">Merge K:\working\Process_Files\CODServices\COD_COL\Data_Cleanup\working\XXX_AdminBoundaries_working.gdb\Data_Layers\Admin1;K:\working\Process_Files\CODServices\COD_COL\Data_Orig\ADM_Departamentos.shp K:\working\Process_Files\CODServices\COD_COL\Data_Cleanup\working\XXX_AdminBoundaries_working.gdb\Data_Layers\Admin1_Merge "Shape_Length "Shape_Length" false true true 8 Double 0 0 ,First,#,K:\working\Process_Files\CODServices\COD_COL\Data_Cleanup\working\XXX_AdminBoundaries_working.gdb\Data_Layers\Admin1,Shape_Length,-1,-1;Shape_Area "Shape_Area" false true true 8 Double 0 0 ,First,#,K:\working\Process_Files\CODServices\COD_COL\Data_Cleanup\working\XXX_AdminBoundaries_working.gdb\Data_Layers\Admin1,Shape_Area,-1,-1;admin0Name_en "admin0Name_en" true true false 50 Text 0 0 ,First,#,K:\working\Process_Files\CODServices\COD_COL\Data_Cleanup\working\XXX_AdminBoundaries_working.gdb\Data_Layers\Admin1,admin0Name_en,-1,-1;admin0Name_fr "admin0Name_fr" true true false 50 Text 0 0 ,First,#,K:\working\Process_Files\CODServices\COD_COL\Data_Cleanup\working\XXX_AdminBoundaries_working.gdb\Data_Layers\Admin1,admin0Name_fr,-1,-1;admin0Name_ar "admin0Name_ar" true true false 50 Text 0 0 ,First,#,K:\working\Process_Files\CODServices\COD_COL\Data_Cleanup\working\XXX_AdminBoundaries_working.gdb\Data_Layers\Admin1,admin0Name_ar,-1,-1;admin0Name_es "admin0Name_es" true true false 50 Text 0 0 ,First,#,K:\working\Process_Files\CODServices\COD_COL\Data_Cleanup\working\XXX_AdminBoundaries_working.gdb\Data_Layers\Admin1,admin0Name_es,-1,-1;admin0Pcode "admin0Pcode" true true false 50 Text 0 0 ,First,#,K:\working\Process_Files\CODServices\COD_COL\Data_Cleanup\working\XXX_AdminBoundaries_working.gdb\Data_Layers\Admin1,admin0Pcode,-1,-1;admin1Name_en "admin1Name_en" true true false 50 Text 0 0 ,First,#,K:\working\Process_Files\CODServices\COD_COL\Data_Cleanup\working\XXX_AdminBoundaries_working.gdb\Data_Layers\Admin1,admin1Name_en,-1,-1;admin1Name_fr "admin1Name_fr" true true false 50 Text 0 0 ,First,#,K:\working\Process_Files\CODServices\COD_COL\Data_Cleanup\working\XXX_AdminBoundaries_working.gdb\Data_Layers\Admin1,admin1Name_fr,-1,-1;admin1Name_ar "admin1Name_ar" true true false 50 Text 0 0 ,First,#,K:\working\Process_Files\CODServices\COD_COL\Data_Cleanup\working\XXX_AdminBoundaries_working.gdb\Data_Layers\Admin1,admin1Name_ar,-1,-1;admin1Name_es "admin1Name_es" true true false 50 Text 0 0 ,First,#,K:\working\Process_Files\CODServices\COD_COL\Data_Cleanup\working\XXX_AdminBoundaries_working.gdb\Data_Layers\Admin1,admin1Name_es,-1,-1;admin1Pcode "admin1Pcode" true true false 50 Text 0 0 ,First,#,K:\working\Process_Files\CODServices\COD_COL\Data_Cleanup\working\XXX_AdminBoundaries_working.gdb\Data_Layers\Admin1,admin1Pcode,-1,-1;admin1RefName "admin1RefName" true true false 50 Text 0 0 ,First,#,K:\working\Process_Files\CODServices\COD_COL\Data_Cleanup\working\XXX_AdminBoundaries_working.gdb\Data_Layers\Admin1,admin1RefName,-1,-1;admin1AltName1_en "admin1AltName1_en" true true false 50 Text 0 0 ,First,#,K:\working\Process_Files\CODServices\COD_COL\Data_Cleanup\working\XXX_AdminBoundaries_working.gdb\Data_Layers\Admin1,admin1AltName1_en,-1,-1;admin1AltName2_en "admin1AltName2_en" true true false 50 Text 0 0 ,First,#,K:\working\Process_Files\CODServices\COD_COL\Data_Cleanup\working\XXX_AdminBoundaries_working.gdb\Data_Layers\Admin1,admin1AltName2_en,-1,-1;admin1AltName1_fr "admin1AltName1_fr" true true false 50 Text 0 0 ,First,#,K:\working\Process_Files\CODServices\COD_COL\Data_Cleanup\working\XXX_AdminBoundaries_working.gdb\Data_Layers\Admin1,admin1AltName1_fr,-1,-1;admin1AltName2_fr "admin1AltName2_fr" true true false 50 Text 0 0 ,First,#,K:\working\Process_Files\CODServices\COD_COL\Data_Cleanup\working\XXX_AdminBoundaries_working.gdb\Data_Layers\Admin1,admin1AltName2_fr,-1,-1;admin1AltName1_ar "admin1AltName1_ar" true true false 50 Text 0 0 ,First,#,K:\working\Process_Files\CODServices\COD_COL\Data_Cleanup\working\XXX_AdminBoundaries_working.gdb\Data_Layers\Admin1,admin1AltName1_ar,-1,-1;admin1AltName2_ar "admin1AltName2_ar" true true false 50 Text 0 0 ,First,#,K:\working\Process_Files\CODServices\COD_COL\Data_Cleanup\working\XXX_AdminBoundaries_working.gdb\Data_Layers\Admin1,admin1AltName2_ar,-1,-1;admin1AltName1_es "admin1AltName1_es" true true false 50 Text 0 0 ,First,#,K:\working\Process_Files\CODServices\COD_COL\Data_Cleanup\working\XXX_AdminBoundaries_working.gdb\Data_Layers\Admin1,admin1AltName1_es,-1,-1;admin1AltName2_es "admin1AltName2_es" true true false 50 Text 0 0 ,First,#,K:\working\Process_Files\CODServices\COD_COL\Data_Cleanup\working\XXX_AdminBoundaries_working.gdb\Data_Layers\Admin1,admin1AltName2_es,-1,-1;date "date" true true false 8 Date 0 0 ,First,#,K:\working\Process_Files\CODServices\COD_COL\Data_Cleanup\working\XXX_AdminBoundaries_working.gdb\Data_Layers\Admin1,date,-1,-1;validOn "validOn" true true false 8 Date 0 0 ,First,#,K:\working\Process_Files\CODServices\COD_COL\Data_Cleanup\working\XXX_AdminBoundaries_working.gdb\Data_Layers\Admin1,validOn,-1,-1;validTo "validTo" true true false 8 Date 0 0 ,First,#,K:\working\Process_Files\CODServices\COD_COL\Data_Cleanup\working\XXX_AdminBoundaries_working.gdb\Data_Layers\Admin1,validTo,-1,-1;OBJECTID "OBJECTID" true true false 9 Long 0 9 ,First,#,K:\working\Process_Files\CODServices\COD_COL\Data_Orig\ADM_Departamentos.shp,OBJECTID,-1,-1;DEPARTAMEN "DEPARTAMEN" true true false 40 Text 0 0 ,First,#,K:\working\Process_Files\CODServices\COD_COL\Data_Orig\ADM_Departamentos.shp,DEPARTAMEN,-1,-1;CODANEDEP "CODANEDEP" true true false 2 Text 0 0 ,First,#,K:\working\Process_Files\CODServices\COD_COL\Data_Orig\ADM_Departamentos.shp,CODANEDEP,-1,-1"</Process><Process ToolSource="c:\program files (x86)\arcgis\desktop10.2\ArcToolbox\Toolboxes\Data Management Tools.tbx\DeleteField" Date="20141016" Time="162042" Name="" export="">DeleteField K:\working\Process_Files\CODServices\COD_COL\Data_Cleanup\working\XXX_AdminBoundaries_working.gdb\Data_Layers\Admin1_Merge admin0Name_en;admin0Name_fr;admin0Name_ar;admin1Name_en;admin1Name_fr;admin1Name_ar;admin1AltName1_en;admin1AltName2_en;admin1AltName1_fr;admin1AltName2_fr;admin1AltName1_ar;admin1AltName2_ar</Process><Process ToolSource="c:\program files (x86)\arcgis\desktop10.1\ArcToolbox\Toolboxes\Data Management Tools.tbx\CalculateField" Date="20141021" Time="100506" Name="" export="">CalculateField Admin1_Merge admin1Name_es [DEPARTAMEN] VB #</Process><Process ToolSource="c:\program files (x86)\arcgis\desktop10.1\ArcToolbox\Toolboxes\Data Management Tools.tbx\CalculateField" Date="20141021" Time="100544" Name="" export="">CalculateField Admin1_Merge admin1Pcode [CODANEDEP] VB #</Process><Process ToolSource="c:\program files (x86)\arcgis\desktop10.1\ArcToolbox\Toolboxes\Data Management Tools.tbx\CalculateField" Date="20141021" Time="101423" Name="" export="">CalculateField Admin1_Merge date 1-1-2009 VB #</Process><Process ToolSource="c:\program files (x86)\arcgis\desktop10.1\ArcToolbox\Toolboxes\Data Management Tools.tbx\CalculateField" Date="20141021" Time="101440" Name="" export="">CalculateField Admin1_Merge date "1-1-2009" VB #</Process><Process ToolSource="c:\program files (x86)\arcgis\desktop10.2\ArcToolbox\Toolboxes\Data Management Tools.tbx\CalculateField" Date="20141021" Time="112013" Name="" export="">CalculateField K:\working\Process_Files\CODServices\COD_COL\Data_Cleanup\COL_AdminBoundaries_working.gdb\Data_Layers\Admin1 admin0Name_es "Colombia" VB #</Process><Process ToolSource="c:\program files (x86)\arcgis\desktop10.2\ArcToolbox\Toolboxes\Data Management Tools.tbx\CalculateField" Date="20141021" Time="112056" Name="" export="">CalculateField K:\working\Process_Files\CODServices\COD_COL\Data_Cleanup\COL_AdminBoundaries_working.gdb\Data_Layers\Admin1 admin0Pcode "CO" VB #</Process><Process ToolSource="c:\program files (x86)\arcgis\desktop10.2\ArcToolbox\Toolboxes\Data Management Tools.tbx\CalculateField" Date="20141021" Time="112921" Name="" export="">CalculateField K:\working\Process_Files\CODServices\COD_COL\Data_Cleanup\COL_AdminBoundaries_working.gdb\Data_Layers\Admin1 admin1RefName !admin1Name_es!.title() PYTHON_9.3 #</Process><Process ToolSource="c:\program files (x86)\arcgis\desktop10.2\ArcToolbox\Toolboxes\Data Management Tools.tbx\CalculateField" Date="20141021" Time="113243" Name="" export="">CalculateField Admin1 admin1Name_es !admin1Name_es!.title() PYTHON_9.3 #</Process><Process ToolSource="c:\program files (x86)\arcgis\desktop10.2\ArcToolbox\Toolboxes\Data Management Tools.tbx\CalculateField" Date="20141021" Time="113715" Name="" export="">CalculateField Admin1 admin1Name_es [admin1RefName] VB #</Process><Process ToolSource="c:\program files (x86)\arcgis\desktop10.2\ArcToolbox\Toolboxes\Data Management Tools.tbx\CalculateField" Date="20141021" Time="124414" Name="" export="">CalculateField Admin1 admin1Pcode "[admin0Pcode]+ [admin1Pcode]" VB #</Process><Process ToolSource="c:\program files (x86)\arcgis\desktop10.2\ArcToolbox\Toolboxes\Data Management Tools.tbx\CalculateField" Date="20141021" Time="144042" Name="" export="">CalculateField Admin1 full_pcode_len Len( [admin1Pcode] ) VB #</Process><Process ToolSource="c:\program files (x86)\arcgis\desktop10.2\ArcToolbox\Toolboxes\Data Management Tools.tbx\DeleteFeatures" Date="20141028" Time="142013" Name="" export="">DeleteFeatures K:\working\Process_Files\CODServices\COD_COL\Data_Cleanup\COL_AdminBoundaries_working.gdb\Data_Layers\Admin1_working</Process><Process ToolSource="c:\program files (x86)\arcgis\desktop10.2\ArcToolbox\Toolboxes\Data Management Tools.tbx\CalculateField" Date="20141029" Time="130406" Name="" export="">CalculateField K:\working\Process_Files\CODServices\COD_COL\Candidates\COL_AdminBoundaries_candidate.gdb\Admin1 validOn "10/29/2014" VB #</Process></lineage><itemProps><itemName Sync="TRUE">col_admbnda_adm1_unodc_ocha</itemName><itemLocation><linkage Sync="TRUE">file://\\OCHAL142778\C$\Users\haythornthwaite\Documents\Geographic data\COL\ITOS\col_admbnda_adm1_unodc_ocha.shp</linkage><protocol Sync="TRUE">Local Area Network</protocol></itemLocation><nativeExtBox><westBL Sync="TRUE">-81.738916</westBL><eastBL Sync="TRUE">-66.837739</eastBL><southBL Sync="TRUE">-4.227848</southBL><northBL Sync="TRUE">13.397459</northBL><exTypeCode Sync="TRUE">1</exTypeCode></nativeExtBox><imsContentType Sync="TRUE" export="False">002</imsContentType><itemSize Sync="TRUE">0.000</itemSize></itemProps><coordRef><type Sync="TRUE">Geographic</type><geogcsn Sync="TRUE">GCS_WGS_1984</geogcsn><csUnits Sync="TRUE">Angular Unit: Degree (0.017453)</csUnits><peXml Sync="TRUE">&lt;GeographicCoordinateSystem xsi:type='typens:GeographicCoordinateSystem' xmlns:xsi='http://www.w3.org/2001/XMLSchema-instance' xmlns:xs='http://www.w3.org/2001/XMLSchema' xmlns:typens='http://www.esri.com/schemas/ArcGIS/10.3'&gt;&lt;WKT&gt;GEOGCS[&amp;quot;GCS_WGS_1984&amp;quot;,DATUM[&amp;quot;D_WGS_1984&amp;quot;,SPHEROID[&amp;quot;WGS_1984&amp;quot;,6378137.0,298.257223563]],PRIMEM[&amp;quot;Greenwich&amp;quot;,0.0],UNIT[&amp;quot;Degree&amp;quot;,0.0174532925199433],AUTHORITY[&amp;quot;EPSG&amp;quot;,4326]]&lt;/WKT&gt;&lt;XOrigin&gt;-400&lt;/XOrigin&gt;&lt;YOrigin&gt;-400&lt;/YOrigin&gt;&lt;XYScale&gt;11258999068426.238&lt;/XYScale&gt;&lt;ZOrigin&gt;-100000&lt;/ZOrigin&gt;&lt;ZScale&gt;10000&lt;/ZScale&gt;&lt;MOrigin&gt;-100000&lt;/MOrigin&gt;&lt;MScale&gt;10000&lt;/MScale&gt;&lt;XYTolerance&gt;8.983152841195215e-009&lt;/XYTolerance&gt;&lt;ZTolerance&gt;0.001&lt;/ZTolerance&gt;&lt;MTolerance&gt;0.001&lt;/MTolerance&gt;&lt;HighPrecision&gt;true&lt;/HighPrecision&gt;&lt;LeftLongitude&gt;-180&lt;/LeftLongitude&gt;&lt;WKID&gt;4326&lt;/WKID&gt;&lt;LatestWKID&gt;4326&lt;/LatestWKID&gt;&lt;/GeographicCoordinateSystem&gt;</peXml></coordRef></DataProperties><SyncDate>20170511</SyncDate><SyncTime>15060300</SyncTime><ModDate>20170511</ModDate><ModTime>15060300</ModTime><scaleRange><minScale>150000000</minScale><maxScale>5000</maxScale></scaleRange><ArcGISProfile>NAP</ArcGISProfile></Esri><mdChar><CharSetCd value="004"/></mdChar><mdContact xmlns=""><rpIndName>Joseph Childs</rpIndName><rpOrgName>ITOS - University of Georgia</rpOrgName><rpPosName>Staff</rpPosName><role><RoleCd value="011"/></role><rpCntInfo xmlns=""><cntAddress addressType=""><delPoint>1180 E. Broad St.</delPoint><city>Athens</city><adminArea>Georgia</adminArea><postCode>30602-5418</postCode><eMailAdd>gist-admin@cviog.itos.uga.edu</eMailAdd><country>US</country></cntAddress><cntPhone><voiceNum tddtty="">(706) 542-7766</voiceNum><faxNum>(706) 542-6535</faxNum></cntPhone></rpCntInfo><displayName>Stephen Shain</displayName></mdContact><distInfo xmlns=""><distFormat xmlns=""><formatVer>ArcGIS 10.1</formatVer><formatName Sync="TRUE">Shapefile</formatName></distFormat><distTranOps><transSize Sync="TRUE">0.000</transSize></distTranOps></distInfo><dataIdInfo><idCitation xmlns=""><resTitle Sync="FALSE">COLOMBIA: Admin Level 1 Boundaries</resTitle><citRespParty xmlns=""><rpOrgName>UNODC</rpOrgName><role><RoleCd value="006"/></role></citRespParty><citRespParty xmlns=""><rpOrgName>OCHA</rpOrgName><role><RoleCd value="006"/></role></citRespParty><date><createDate>2009-01-01T00:00:00</createDate><reviseDate>2014-10-29T00:00:00</reviseDate><pubDate>2011-09-30T00:00:00</pubDate></date><citRespParty xmlns=""><rpOrgName>UNOCHA - HumanitarianResponse.info</rpOrgName><role><RoleCd value="001"/></role><rpPosName>COD FOD Registry</rpPosName><rpCntInfo><cntAddress><eMailAdd>data@humanitarianresponse.info</eMailAdd></cntAddress></rpCntInfo><displayName>UNOCHA - HumanitarianResponse.info</displayName></citRespParty><presForm xmlns=""><PresFormCd value="005" Sync="TRUE"/></presForm></idCitation><idAbs>&lt;DIV STYLE="text-align:Left;"&gt;&lt;DIV&gt;&lt;DIV&gt;&lt;P&gt;&lt;SPAN&gt;This dataset represents admin level 1 (Departments).&lt;/SPAN&gt;&lt;/P&gt;&lt;/DIV&gt;&lt;/DIV&gt;&lt;/DIV&gt;</idAbs><placeKeys xmlns=""><keyword>Colombia</keyword></placeKeys><dataChar><CharSetCd value="004"/></dataChar><resConst><Consts><useLimit>&lt;DIV STYLE="text-align:Left;"&gt;&lt;DIV&gt;&lt;DIV&gt;&lt;P&gt;&lt;SPAN&gt;See the COD/FOD Registry &lt;/SPAN&gt;&lt;A href="https://www.humanitarianresponse.info/applications/data/page/terms-use"&gt;&lt;SPAN&gt;Terms of Use&lt;/SPAN&gt;&lt;/A&gt;&lt;SPAN&gt;. This does not replace any terms of use information provided with the dataset.&lt;/SPAN&gt;&lt;/P&gt;&lt;/DIV&gt;&lt;/DIV&gt;&lt;/DIV&gt;</useLimit></Consts></resConst><dataLang><languageCode value="spa" Sync="FALSE"/><countryCode value="USA" Sync="TRUE"/></dataLang><envirDesc Sync="TRUE"> Version 6.2 (Build 9200) ; Esri ArcGIS 10.3.1.4959</envirDesc><spatRpType><SpatRepTypCd value="001" Sync="TRUE"/></spatRpType><dataExt><geoEle xmlns=""><GeoBndBox esriExtentType="search"><exTypeCode Sync="TRUE">1</exTypeCode><westBL Sync="TRUE">-81.738916</westBL><eastBL Sync="TRUE">-66.837739</eastBL><northBL Sync="TRUE">13.397459</northBL><southBL Sync="TRUE">-4.227848</southBL></GeoBndBox></geoEle></dataExt><idPurp>Colombia Administrative Boundaries Level 1</idPurp><tpCat><TopicCatCd value="003"/></tpCat></dataIdInfo><dqInfo><dqScope><scpLvl><ScopeCd value="005"/></scpLvl></dqScope><dataLineage><statement>Admin 1 layer was downloaded from the OCHA COD Registry. It was then analyzed by ITOS for errors. Attribution errors were corrected and the geometry was updated by dissolving an  admin 2 layer that had its attributes and topology cleaned. The layer was sent back to UNOCHA as a feature class within a file geodatabase.

The following errors were found and fixed by ITOS:

1. Created and populated admin 0 name and pcode fields.
2. Created and populated a reference name field.
3. Admin 1 name field changed to proper case from ALL CAPS.
4. Pcodes were fully constructed by adding admin 0 portion ("CO").
5. Fixed gap and overlap errors in geometry.

</statement></dataLineage></dqInfo><refSysInfo><RefSystem dimension="horizontal"><refSysID><identCode code="4326" Sync="TRUE"/><idCodeSpace Sync="TRUE">EPSG</idCodeSpace><idVersion Sync="TRUE">8.6.2</idVersion></refSysID></RefSystem></refSysInfo><mdLang><languageCode value="eng" Sync="TRUE"/><countryCode value="USA" Sync="TRUE"/></mdLang><mdHrLv><ScopeCd value="005" Sync="TRUE"/></mdHrLv><mdHrLvName Sync="TRUE">dataset</mdHrLvName><spatRepInfo><VectSpatRep><geometObjs Name="col_admbnda_adm1_unodc_ocha"><geoObjTyp><GeoObjTypCd value="002" Sync="TRUE"></GeoObjTypCd></geoObjTyp><geoObjCnt Sync="TRUE">0</geoObjCnt></geometObjs><topLvl><TopoLevCd value="001" Sync="TRUE"></TopoLevCd></topLvl></VectSpatRep></spatRepInfo><spdoinfo><ptvctinf><esriterm Name="col_admbnda_adm1_unodc_ocha"><efeatyp Sync="TRUE">Simple</efeatyp><efeageom code="4" Sync="TRUE"></efeageom><esritopo Sync="TRUE">FALSE</esritopo><efeacnt Sync="TRUE">0</efeacnt><spindex Sync="TRUE">FALSE</spindex><linrefer Sync="TRUE">FALSE</linrefer></esriterm></ptvctinf></spdoinfo><mdDateSt Sync="TRUE">20170511</mdDateSt><Binary><Thumbnail><Data EsriPropertyType="PictureX">/9j/4AAQSkZJRgABAQEAYABgAAD/4RD0RXhpZgAATU0AKgAAAAgABAE7AAIAAAAOAAAISodpAAQA
AAABAAAIWJydAAEAAAAcAAAQ0OocAAcAAAgMAAAAPgAAAAAc6gAAAAgAAAAAAAAAAAAAAAAAAAAA
AAAAAAAAAAAAAAAAAAAAAAAAAAAAAAAAAAAAAAAAAAAAAAAAAAAAAAAAAAAAAAAAAAAAAAAAAAAA
AAAAAAAAAAAAAAAAAAAAAAAAAAAAAAAAAAAAAAAAAAAAAAAAAAAAAAAAAAAAAAAAAAAAAAAAAAAA
AAAAAAAAAAAAAAAAAAAAAAAAAAAAAAAAAAAAAAAAAAAAAAAAAAAAAAAAAAAAAAAAAAAAAAAAAAAA
AAAAAAAAAAAAAAAAAAAAAAAAAAAAAAAAAAAAAAAAAAAAAAAAAAAAAAAAAAAAAAAAAAAAAAAAAAAA
AAAAAAAAAAAAAAAAAAAAAAAAAAAAAAAAAAAAAAAAAAAAAAAAAAAAAAAAAAAAAAAAAAAAAAAAAAAA
AAAAAAAAAAAAAAAAAAAAAAAAAAAAAAAAAAAAAAAAAAAAAAAAAAAAAAAAAAAAAAAAAAAAAAAAAAAA
AAAAAAAAAAAAAAAAAAAAAAAAAAAAAAAAAAAAAAAAAAAAAAAAAAAAAAAAAAAAAAAAAAAAAAAAAAAA
AAAAAAAAAAAAAAAAAAAAAAAAAAAAAAAAAAAAAAAAAAAAAAAAAAAAAAAAAAAAAAAAAAAAAAAAAAAA
AAAAAAAAAAAAAAAAAAAAAAAAAAAAAAAAAAAAAAAAAAAAAAAAAAAAAAAAAAAAAAAAAAAAAAAAAAAA
AAAAAAAAAAAAAAAAAAAAAAAAAAAAAAAAAAAAAAAAAAAAAAAAAAAAAAAAAAAAAAAAAAAAAAAAAAAA
AAAAAAAAAAAAAAAAAAAAAAAAAAAAAAAAAAAAAAAAAAAAAAAAAAAAAAAAAAAAAAAAAAAAAAAAAAAA
AAAAAAAAAAAAAAAAAAAAAAAAAAAAAAAAAAAAAAAAAAAAAAAAAAAAAAAAAAAAAAAAAAAAAAAAAAAA
AAAAAAAAAAAAAAAAAAAAAAAAAAAAAAAAAAAAAAAAAAAAAAAAAAAAAAAAAAAAAAAAAAAAAAAAAAAA
AAAAAAAAAAAAAAAAAAAAAAAAAAAAAAAAAAAAAAAAAAAAAAAAAAAAAAAAAAAAAAAAAAAAAAAAAAAA
AAAAAAAAAAAAAAAAAAAAAAAAAAAAAAAAAAAAAAAAAAAAAAAAAAAAAAAAAAAAAAAAAAAAAAAAAAAA
AAAAAAAAAAAAAAAAAAAAAAAAAAAAAAAAAAAAAAAAAAAAAAAAAAAAAAAAAAAAAAAAAAAAAAAAAAAA
AAAAAAAAAAAAAAAAAAAAAAAAAAAAAAAAAAAAAAAAAAAAAAAAAAAAAAAAAAAAAAAAAAAAAAAAAAAA
AAAAAAAAAAAAAAAAAAAAAAAAAAAAAAAAAAAAAAAAAAAAAAAAAAAAAAAAAAAAAAAAAAAAAAAAAAAA
AAAAAAAAAAAAAAAAAAAAAAAAAAAAAAAAAAAAAAAAAAAAAAAAAAAAAAAAAAAAAAAAAAAAAAAAAAAA
AAAAAAAAAAAAAAAAAAAAAAAAAAAAAAAAAAAAAAAAAAAAAAAAAAAAAAAAAAAAAAAAAAAAAAAAAAAA
AAAAAAAAAAAAAAAAAAAAAAAAAAAAAAAAAAAAAAAAAAAAAAAAAAAAAAAAAAAAAAAAAAAAAAAAAAAA
AAAAAAAAAAAAAAAAAAAAAAAAAAAAAAAAAAAAAAAAAAAAAAAAAAAAAAAAAAAAAAAAAAAAAAAAAAAA
AAAAAAAAAAAAAAAAAAAAAAAAAAAAAAAAAAAAAAAAAAAAAAAAAAAAAAAAAAAAAAAAAAAAAAAAAAAA
AAAAAAAAAAAAAAAAAAAAAAAAAAAAAAAAAAAAAAAAAAAAAAAAAAAAAAAAAAAAAAAAAAAAAAAAAAAA
AAAAAAAAAAAAAAAAAAAAAAAAAAAAAAAAAAAAAAAAAAAAAAAAAAAAAAAAAAAAAAAAAAAAAAAAAAAA
AAAAAAAAAAAAAAAAAAAAAAAAAAAAAAAAAAAAAAAAAAAAAAAAAAAAAAAAAAAAAAAAAAAAAAAAAAAA
AAAAAAAAAAAAAAAAAAAAAAAAAAAAAAAAAAAAAAAAAAAAAAAAAAAAAAAAAAAAAAAAAAAAAAAAAAAA
AAAAAAAAAAAAAAAAAAAAAAAAAAAAAAAAAAAAAAAAAAAAAAAAAAAAAAAAAAAAAAAAAAAAAAAAAAAA
AAAAAAAAAAAAAAAAAAAAAAAAAAAAAAAAAAAAAAAAAAAAAAAAAAAAAAAAAAAAAAAAAAAAAAAAAAAA
AAAAAAAAAAAAAAAAAAAAAAAAAAAAAAAAAAAAAAAAAAAAAAAAAAAAAAAAAAAAAAAAAAAAAAAAAAAA
AAAAAAAAAAAAAAAAAAAAAAAAAAAAAAAAAAAAAAAAAAAAAAAAAAAAAAAAAAAAAAAAAAAAAAAAAAAA
AAAAAAAAAAAAAAAAAAAAAAAAAAAAAAAAAAAAAAAAAAAAAAAAAAAAAAAAAAAAAAAAAAAAAAAAAAAA
AAAAAAAAAAAAAAAAAAAAAAAAAAAAAAAAAAAAAAAAAAAAAAAAAAAAAAAAAAAAAAAAAAAAAAAAAAAA
AAAAAAAAAAAAAAAAAAAAAAAAAAAAAAAAAAAAAAAAAAAAAAAAAAAAAAAAAAAAAAAAAAAAAAAAAAAA
AAAAAAAAAAAAAAAAAAAAAAAAAAAAAAAAAAAAAAAAAAAAAAAAAAAAAAAAAAAAAAAAAAAAAAAAAAAA
AAAAAAAAAAAAAAAAAAAAAAAAAAAAAAAAAAAAAAAAAAAAAAAAAAAAAAAAAEpvc2VwaCBDaGlsZHMA
AAWQAwACAAAAFAAAEKaQBAACAAAAFAAAELqSkQACAAAAAzM0AACSkgACAAAAAzM0AADqHAAHAAAI
DAAACJoAAAAAHOoAAAAIAAAAAAAAAAAAAAAAAAAAAAAAAAAAAAAAAAAAAAAAAAAAAAAAAAAAAAAA
AAAAAAAAAAAAAAAAAAAAAAAAAAAAAAAAAAAAAAAAAAAAAAAAAAAAAAAAAAAAAAAAAAAAAAAAAAAA
AAAAAAAAAAAAAAAAAAAAAAAAAAAAAAAAAAAAAAAAAAAAAAAAAAAAAAAAAAAAAAAAAAAAAAAAAAAA
AAAAAAAAAAAAAAAAAAAAAAAAAAAAAAAAAAAAAAAAAAAAAAAAAAAAAAAAAAAAAAAAAAAAAAAAAAAA
AAAAAAAAAAAAAAAAAAAAAAAAAAAAAAAAAAAAAAAAAAAAAAAAAAAAAAAAAAAAAAAAAAAAAAAAAAAA
AAAAAAAAAAAAAAAAAAAAAAAAAAAAAAAAAAAAAAAAAAAAAAAAAAAAAAAAAAAAAAAAAAAAAAAAAAAA
AAAAAAAAAAAAAAAAAAAAAAAAAAAAAAAAAAAAAAAAAAAAAAAAAAAAAAAAAAAAAAAAAAAAAAAAAAAA
AAAAAAAAAAAAAAAAAAAAAAAAAAAAAAAAAAAAAAAAAAAAAAAAAAAAAAAAAAAAAAAAAAAAAAAAAAAA
AAAAAAAAAAAAAAAAAAAAAAAAAAAAAAAAAAAAAAAAAAAAAAAAAAAAAAAAAAAAAAAAAAAAAAAAAAAA
AAAAAAAAAAAAAAAAAAAAAAAAAAAAAAAAAAAAAAAAAAAAAAAAAAAAAAAAAAAAAAAAAAAAAAAAAAAA
AAAAAAAAAAAAAAAAAAAAAAAAAAAAAAAAAAAAAAAAAAAAAAAAAAAAAAAAAAAAAAAAAAAAAAAAAAAA
AAAAAAAAAAAAAAAAAAAAAAAAAAAAAAAAAAAAAAAAAAAAAAAAAAAAAAAAAAAAAAAAAAAAAAAAAAAA
AAAAAAAAAAAAAAAAAAAAAAAAAAAAAAAAAAAAAAAAAAAAAAAAAAAAAAAAAAAAAAAAAAAAAAAAAAAA
AAAAAAAAAAAAAAAAAAAAAAAAAAAAAAAAAAAAAAAAAAAAAAAAAAAAAAAAAAAAAAAAAAAAAAAAAAAA
AAAAAAAAAAAAAAAAAAAAAAAAAAAAAAAAAAAAAAAAAAAAAAAAAAAAAAAAAAAAAAAAAAAAAAAAAAAA
AAAAAAAAAAAAAAAAAAAAAAAAAAAAAAAAAAAAAAAAAAAAAAAAAAAAAAAAAAAAAAAAAAAAAAAAAAAA
AAAAAAAAAAAAAAAAAAAAAAAAAAAAAAAAAAAAAAAAAAAAAAAAAAAAAAAAAAAAAAAAAAAAAAAAAAAA
AAAAAAAAAAAAAAAAAAAAAAAAAAAAAAAAAAAAAAAAAAAAAAAAAAAAAAAAAAAAAAAAAAAAAAAAAAAA
AAAAAAAAAAAAAAAAAAAAAAAAAAAAAAAAAAAAAAAAAAAAAAAAAAAAAAAAAAAAAAAAAAAAAAAAAAAA
AAAAAAAAAAAAAAAAAAAAAAAAAAAAAAAAAAAAAAAAAAAAAAAAAAAAAAAAAAAAAAAAAAAAAAAAAAAA
AAAAAAAAAAAAAAAAAAAAAAAAAAAAAAAAAAAAAAAAAAAAAAAAAAAAAAAAAAAAAAAAAAAAAAAAAAAA
AAAAAAAAAAAAAAAAAAAAAAAAAAAAAAAAAAAAAAAAAAAAAAAAAAAAAAAAAAAAAAAAAAAAAAAAAAAA
AAAAAAAAAAAAAAAAAAAAAAAAAAAAAAAAAAAAAAAAAAAAAAAAAAAAAAAAAAAAAAAAAAAAAAAAAAAA
AAAAAAAAAAAAAAAAAAAAAAAAAAAAAAAAAAAAAAAAAAAAAAAAAAAAAAAAAAAAAAAAAAAAAAAAAAAA
AAAAAAAAAAAAAAAAAAAAAAAAAAAAAAAAAAAAAAAAAAAAAAAAAAAAAAAAAAAAAAAAAAAAAAAAAAAA
AAAAAAAAAAAAAAAAAAAAAAAAAAAAAAAAAAAAAAAAAAAAAAAAAAAAAAAAAAAAAAAAAAAAAAAAAAAA
AAAAAAAAAAAAAAAAAAAAAAAAAAAAAAAAAAAAAAAAAAAAAAAAAAAAAAAAAAAAAAAAAAAAAAAAAAAA
AAAAAAAAAAAAAAAAAAAAAAAAAAAAAAAAAAAAAAAAAAAAAAAAAAAAAAAAAAAAAAAAAAAAAAAAAAAA
AAAAAAAAAAAAAAAAAAAAAAAAAAAAAAAAAAAAAAAAAAAAAAAAAAAAAAAAAAAAAAAAAAAAAAAAAAAA
AAAAAAAAAAAAAAAAAAAAAAAAAAAAAAAAAAAAAAAAAAAAAAAAAAAAAAAAAAAAAAAAAAAAAAAAAAAA
AAAAAAAAAAAAAAAAAAAAAAAAAAAAAAAAAAAAAAAAAAAAAAAAAAAAAAAAAAAAAAAAAAAAAAAAAAAA
AAAAAAAAAAAAAAAAAAAAAAAAAAAAAAAAAAAAAAAAAAAAAAAAAAAAAAAAAAAAAAAAAAAAAAAAAAAA
AAAAAAAAAAAAAAAAAAAAAAAAAAAAAAAAAAAAAAAAAAAAAAAAAAAAAAAAAAAAAAAAAAAAAAAAAAAA
AAAAAAAAAAAAAAAAAAAAAAAAAAAAAAAAAAAAAAAAAAAAAAAAAAAAAAAAAAAAAAAAAAAAAAAAAAAA
AAAAAAAAAAAAAAAAAAAAAAAAAAAAAAAAAAAAAAAAAAAAAAAAAAAAAAAAAAAAAAAAAAAAAAAAAAAA
AAAAAAAAAAAAAAAAAAAAAAAAAAAAAAAAAAAAAAAAAAAAAAAAAAAAAAAAAAAAAAAAAAAAAAAAAAAA
AAAAAAAAAAAAAAAAAAAAAAAyMDE0OjEwOjI5IDE1OjI4OjUwADIwMTQ6MTA6MjkgMTU6Mjg6NTAA
AABKAG8AcwBlAHAAaAAgAEMAaABpAGwAZABzAAAA/+ECrGh0dHA6Ly9ucy5hZG9iZS5jb20veGFw
LzEuMC8APD94cGFja2V0IGJlZ2luPSfvu78nIGlkPSdXNU0wTXBDZWhpSHpyZVN6TlRjemtjOWQn
Pz4NCjx4OnhtcG1ldGEgeG1sbnM6eD0iYWRvYmU6bnM6bWV0YS8iPjxyZGY6UkRGIHhtbG5zOnJk
Zj0iaHR0cDovL3d3dy53My5vcmcvMTk5OS8wMi8yMi1yZGYtc3ludGF4LW5zIyI+PHJkZjpEZXNj
cmlwdGlvbiByZGY6YWJvdXQ9InV1aWQ6ZmFmNWJkZDUtYmEzZC0xMWRhLWFkMzEtZDMzZDc1MTgy
ZjFiIiB4bWxuczp4bXA9Imh0dHA6Ly9ucy5hZG9iZS5jb20veGFwLzEuMC8iPjx4bXA6Q3JlYXRl
RGF0ZT4yMDE0LTEwLTI5VDE1OjI4OjUwLjM0NDwveG1wOkNyZWF0ZURhdGU+PC9yZGY6RGVzY3Jp
cHRpb24+PHJkZjpEZXNjcmlwdGlvbiByZGY6YWJvdXQ9InV1aWQ6ZmFmNWJkZDUtYmEzZC0xMWRh
LWFkMzEtZDMzZDc1MTgyZjFiIiB4bWxuczpkYz0iaHR0cDovL3B1cmwub3JnL2RjL2VsZW1lbnRz
LzEuMS8iPjxkYzpjcmVhdG9yPjxyZGY6U2VxIHhtbG5zOnJkZj0iaHR0cDovL3d3dy53My5vcmcv
MTk5OS8wMi8yMi1yZGYtc3ludGF4LW5zIyI+PHJkZjpsaT5Kb3NlcGggQ2hpbGRzPC9yZGY6bGk+
PC9yZGY6U2VxPg0KCQkJPC9kYzpjcmVhdG9yPjwvcmRmOkRlc2NyaXB0aW9uPjwvcmRmOlJERj48
L3g6eG1wbWV0YT4NCjw/eHBhY2tldCBlbmQ9J3cnPz7/2wBDAAMCAgMCAgMDAwMEAwMEBQgFBQQE
BQoHBwYIDAoMDAsKCwsNDhIQDQ4RDgsLEBYQERMUFRUVDA8XGBYUGBIUFRT/2wBDAQMEBAUEBQkF
BQkUDQsNFBQUFBQUFBQUFBQUFBQUFBQUFBQUFBQUFBQUFBQUFBQUFBQUFBQUFBQUFBQUFBQUFBT/
wAARCANOA0ADASIAAhEBAxEB/8QAHwAAAQUBAQEBAQEAAAAAAAAAAAECAwQFBgcICQoL/8QAtRAA
AgEDAwIEAwUFBAQAAAF9AQIDAAQRBRIhMUEGE1FhByJxFDKBkaEII0KxwRVS0fAkM2JyggkKFhcY
GRolJicoKSo0NTY3ODk6Q0RFRkdISUpTVFVWV1hZWmNkZWZnaGlqc3R1dnd4eXqDhIWGh4iJipKT
lJWWl5iZmqKjpKWmp6ipqrKztLW2t7i5usLDxMXGx8jJytLT1NXW19jZ2uHi4+Tl5ufo6erx8vP0
9fb3+Pn6/8QAHwEAAwEBAQEBAQEBAQAAAAAAAAECAwQFBgcICQoL/8QAtREAAgECBAQDBAcFBAQA
AQJ3AAECAxEEBSExBhJBUQdhcRMiMoEIFEKRobHBCSMzUvAVYnLRChYkNOEl8RcYGRomJygpKjU2
Nzg5OkNERUZHSElKU1RVVldYWVpjZGVmZ2hpanN0dXZ3eHl6goOEhYaHiImKkpOUlZaXmJmaoqOk
paanqKmqsrO0tba3uLm6wsPExcbHyMnK0tPU1dbX2Nna4uPk5ebn6Onq8vP09fb3+Pn6/9oADAMB
AAIRAxEAPwD77ooor7M+CCiiigAooooAKKKKACiiigAooooAKKKKACiiigAooooAKKKKACiiigAo
oooAKKKKACiiigAooooAKKKKACiiigAooooAKKKKACiiigAooooAKKKKACiiigAooooAKKKKACii
igAooooAKKKKACiiigAooooAKKKKACiiigAooooAKKKKACiiigAooooAKKKKACiiigAooooAKKKK
ACiiigAooooAKKKKACiiigAooooAKKKKACiiigAooooAKKKKACiiigAooooAKKKKACiiigAooooA
KKKKAEPNAGK+Av8Agrp4g8U6b8PvA2mabcX0HhXUru6GrrDGfImmj8lrWOST/v8Asse75vK3bW8t
WXtP+CU39s/8MwXP9qfbvsX/AAkN1/Zf2vd5f2by4N3k7v8Aln532n7vy+Z5n8W6uL6x+99kd31b
/Z/bcx9lUUUV2nCFFFFABRRRQAUUUUAFFFFABRRRQAUUUUAFFFFABRRRQAUUUUAFFFFABRRRQAUU
UUAFFFFABRRRQAUUUUAFFFFABRRRQAUUUUAFFFFABRRRQAUUUUAFFFFABRRRQAUUUUAFFFFABRRR
QAUUUUAFFFFABRRRQAUUUUAFFFFABRRRQAUUUUAFFFFABRRRQAUUUUAFFFFABRRRQAUUUUAFFFFA
BRRRQAUUUUAFFFFABRRRQAUUUUAFFFFABRRRQAUUUUAFFFFABRRRQAUUUUgCiiimAUUUUAFFFFAB
RRRQAUUUUAFFFFABRRRQAUUUUAFFFFABRRRQAUUUUAFFFFABRRRQAUUUUAFFFFABRRRQAUUUUAFF
FFABRRRQAUUUUAFFFFABRRRQAUUUUAFFFFABRRRQAUUUUAFFFFABRRRQAUUUUAFFFFABRRRQAUUU
UAFFFFABRRRQAUUUUAFFFFABRRRQAUUUUAFFFFABRRRQAUUUUAFFFFABRRRQAUUUUAFFFFABRRRQ
AUUUUAFFFFABRRRQAUUUUAJ92j71eXftIftBaH+zV8MLnxfrkFxes0q2Wn2Fv8rXl2ysyReZt2xr
tjZmZvuqrbVZtqtxH7H/AO2FZftY6X4mli8M3Hhm/wBCmt1mha8W7jkjmWTy2WTbG27dDJuXb/d+
Zt3y8/tY8/J1N/YVPZ+0+yfRNFFFdBgFFFFABRRRQAUUUUAFFFFABRRRQAUUUUAFFFFABRRRQAUU
UUAFFFFABRRRQAUUUUAFFFFABRRRQAUUUUAFFFFABRRRQAUUUUAFFFFABRRRQAUUUUAFFFFABRRR
QAUUUUAFFFFABRRRQAUUUUAFFFJQAtFFFABRRRQAUUUUAJRXA/GL4qTfCPQ9L1SLwxqfi1by/Wyk
03Q/Lkv9rQzSbra3Zla4ZWjXdGvzLH5kn3Y2rrfDfiLT/GPhzSte0i4+16RqlnDe2dx5bR+ZDIqy
Rttbay7lZflasvaK/KackuXnNKiiitTMKKKSgBaKKKACiiigAooooAKKKKACiiigAooooAKKKKAC
iiigAooooAKKKKACiiigAooooAKKKKACiiigAooooAKKKKAPmT/goL8C/Fvx++Btlovgu0t9R1nT
9bt9S+xSXCwtNGsM8LLG0m1dy+crfMy/KrfxbVav/wAE9v2efEP7Pvwf1S18Y6TY6V4n1jVZLuRb
eSOacW6xxxwxySR7lbayzSKqsyr538LMy19RUVzexXPznT9Zl7H2P2RaKKK6TmCiiigAooooAKKK
KACiiigAooooAKKKKACiiigAooooAKKKKACiiigAooooAKKKKACiiigAooooAKKKKACiiigAoooo
AKKKKACiiigAooooAKKKKACiiigAooooAKKKKACiiigBKK+Zf2uf24tC/ZV1DRtE/sGfxP4k1CH7
a1gLk2kVva7mVZGm8ptzNJGyqqr/AAszMvy7vlT4gf8ABXfxPrPh6a08I+BLHwxqsxZRql9qH9o+
UrIy7o4vJjUSK21lZty/L80bbq4p4qlTlyyZ3U8FWqR5oxPtn4yftlfCX4Fa1faJ4n8T7fEVnZ/a
20fT7Wa5nbcm6OPcq+XHI3y7VkZfvKzbVZWr83fiD/wU8+NPijxFcXnh3U7LwbpXzLb6XZafb3W1
d7MrSS3Ebs0hVgrMu1W2D5Fr5fs7fWfiH4wht0km1rxDrl8sayXNxmW6uppBy0kjcsztyzHvzX6X
/sU/sv6v8BtP1vWPFJ00+INYjt447e2XzJLGFV3tG0395mZdyruX9yrbm/h8DF5g4RPqcDlVOTPK
fDv/AAV0+IdrrVrJ4g8H+F9Q0lQ3n22nLcWc8nytt2zNJMq/NtbmNumPl619i/CX/goJ8F/i19pj
XxJ/wh17CWb7N4uaOw8yNduGWbzGhb5pNu3zPM+Vm27V3VhfGj9nfwX8d9J+z+JNN8u/j8vytY09
Y472JVZm8tZGVv3fzN8rbl+fdt3bWX41+P3/AAT1k+HvhHXPFPg3X5tX0/TY/tU2k6lGi3EVuke6
aQTqyrIy7WbZ5a/Ln7zAbsMPnDfxG+KyOPRH670A1+a3/BJ/47SLqfiD4Va1rVxLA8K6j4es7h4/
KjZWb7XFFubdufeknlqCv7uaT5fm3fpSK+qo1VWhzHxWJouhU9nIWiiiuk5gooooA4r4sfDUfEzw
7a2ttrd94Z1/TLtdT0bXNPb95p94qtGsjR/dmjZZJI5IW+WSORl+X7y+J6Hf+NPhx+0PZ2FzZa22
laxd/Z9XGk6BdTeG75ZoZpo9StFWSb+zbhbz/R7iOSTbN5y3DbdzMv1AaK5JUYylz9Tsp4iUacqb
+EWiiiuo4xN1VdS1O00m3Wa+ure0gaaOFZLiRY1aSSRY449zfxNIyqq/xMyrVrFecftCeD9Q8c/C
bU9M0nRbHxLfR3mn6iuhalKkcGqLa30N1JaszKyr5iwtH8y7fm+b5d1ZzlyxujSlGMpcsj0eivF/
hT8SND03xlc+Cjrt7d22rg6n4RbVZbqWSa1jjWK9s2uLr9815bXUdxJJbyM0kcc8a/KsbRw+00qd
SNRXRVanKhLlkFFFc58S/GH/AArv4c+K/FX2P+0P7C0q61P7J5nl+d5MLSeXu2tt3bdu7a1U3YyX
vux0VANeCeCf2mdOXWNS0zX/ABHofjGxh/0pPGHgO0abSbK32xr5eo+XcXDWMm77Q3mTMtu0Me7z
NyyKvtXh3xJpHjDRbbV9A1ax1vSLjd5N/p1wtxBJtZlbbIu5W2srL/wGsqdaFRe6b1KNSi7SNKii
iuk5wooooAKKKKACiiigAooooAKKKKACiiigAooooAKKKKACiiigAooooAKKKKACiiigAooooAKK
KKACiiigAooooAKKKKACiiigAooooAKKKKACiiigAooooAKKKKACiiigAooooAKKKKACiiigAooo
oAKKKKACiiigAooooAKKKKACiiigAooooAKKKKACiiigAooooAKKKKACkorxz9oH9rH4d/s028Ce
LdSuH1i6hM9roemQ+dezR+YsfmbdyrGv3vmkZd3lybdzLtrOU1Fc0jSEJVZcsT5K/wCCvFz4LGl+
BrU2cE3xFkmkkW8gZfNi01VbdHN827a0zK0e5WX93cbWX5t3j/hf9kO5+PH7Lvww1Pwq+h6N4gt5
NSF/NeQNC19G13IqtJPGrMzR+UFVWUjazfMu3DeZeJdc8X/t4ftMPerZTWZ1KSONYIWa4h0XTY9q
bvmZRtVW3N/q1kkkbaqtIq1+qvh/QbHwvoOm6LpcP2bTdNtY7S1h3M3lwxrtVdzfM3yr/FXw+ZYq
0+amfo2U4P8AdctQ+Qv2c/8Agn7H8P8AxJa+KPHmqQajq+mX0d3ptlo0zfZEaMblkmZo1Zm8zayq
u1f3Xzblbav2XRRXz9SrKrLmkfSU6MaEeWIUVBfX1rpOn3N9e3ENpY2sbT3FzcyLHFDGq7mZmb7q
qv8AFX5eftHftqeLviVr3iTQfDerjTfAVwGsIra0i2yXturH99JIyLIvmj70Y2rtwrK3zM10MPKv
L3SMRiI0Y+8cv8YNJf8AZj/aMmuvh54stll0+5a90+40e482TTD5kiNZzbmb549rRsr7t6H5h87L
X7q1+XX7Mf8AwS71jxI2j+KPitdjSNGk8u7/AOEXgV1vriP5sx3DfL9n/wCWbFV3SbWdW8mRfl/U
TrX6JgKU6cPfPzDNK1OtP92LRRRXqnhhXE/Fz4jj4Z+GbO9it7K/1bUtWsNF06wv7/7GtzcXVxHC
q+Z5cjfKrNI22Nm2xt8tdrXj6xw/ED9qRoZNTt59P+HuiQ3senW00m5dT1FrmPzJtsm3dHa27LGr
R7tt+zbvu1yYip7OHMdeFo+2rRiQaf8AAPUPiVrMWv8AxnubHxMbW8uJtL8F2wWbQNNVlWONmWSF
ZLy4WNW/eTfKrTSeXGvytWH448F6D+zDf+D/ABf4am1Tw14Ij1trDxHo8esf8Sa1tL9mVbj7LcSe
XbrHfSWzbrby9sck3ystfRlVtU0uz1zTbzT9RtbfUNPvIWtri0uY1kimjZdrRsrfKysvy7a+c9tU
9p7Q+rlRh7P2f2Qpa8u/ZaW7j/Zr+Fovri3uZv8AhGtPZWt4mhVY/s6+Wu1mb5lj2qzbvmZWbau7
avqAr6qEuaNz42ceSfKLRRRWhmeAfEz9lvRrzxG3i/wX4d8K/wBu3l3I2v6Pr1ijab4jt5ntmmju
W8qRoZFa1hmjkVWVZlkZo286Rq4TxR8YPC/7P80uoTWPiDwRr2iSFrvwfqer3D6TrWmrHEtxHosl
1N9j2w/aIZoY4VhuNtr9n8mFZGVfrnNFcE8NGT5o6M76eMlGPs6vvRMXwX400T4jeFdN8SeGtRg1
bRNSh8+1vbdvlkX/ANCVlbcrK3zKysrbWWtusTWPC8esa9oGrtqOp2k+jTTSLb2V7JHbXayQtG0d
xD92ZV3LIu5dytGu1l+ZW266onFPl+wfOP7TgPwq8b+FPjgupa5PF4ds9R0+80T+0fs+kyW7adez
L5vyttkmvI7CHc3ytJ9nXazLHXe/syyXd38C/Cmo3lvFaHV4ZtZht4ZmufKt7yaS6hjkmZFaaZYZ
o1kmb5pJPMkZmZmZu/8AEXhvSPGOi3Oka/pNjrekXG3zrDUrdbiCTaysu6NtyttZVb/gNaNYQo2q
uZ1TxHNRjTFooorsOMKKxPC/huTwzb6lC+t6nra3l/cX8f8Aa0kcjWizSeZ9njZVVvJVmbarbmVf
l3bVVV26zAKKKK0ASjdWd4k8RWHg/wAOaprurXH2TSNLs5r28uPLaTy4Y1aSRtq7mbaqt8q18869
+154B+IU/hux+HHxLnk1szNrcmi6R4elv73WrC1juJLnT1WZVW3mkWFtu5lk+WPb8sis2EqsY7m8
KM56xPpiisXwX400X4i+FdN8SeGtRg1bRNSh8+1vbdvlkX/0JWVtysrfMrKyttZa2qtO5i1bRhRW
b4k8RWHg/wAO6prurXH2TSdMs5r28uPLaTy4Y1aSRtq7mbaqt8q0eG/EVh4w8O6Xruk3H2vSdTs4
b2zuPLaPzIZFWSNtrbWXcrL8rUuYLPc0qKKK1EFFFFABRRRQAUm6iuB0P40aJr3xC1bwklnqlnPa
TfZ7XWLuz26XqsyqzTQ2l0u5ZJofLkWSP5ZFaOb5W8uTbnKSjuXGEp/Cd/RRRWhAUUUUAFFFFABR
RRQAUUUUAFFFFABRRRQAUUUUAFFFFABRRRQAUUUUAFFFFABRRRQAUUUUAFFFFABRRRQAUUUUAFFF
FABRRRQAUUUUAFFFFABRRRQAUUUUAFFFFABRRRQAUUmaWgAooooASjNBry/9oD9pDwV+zX4Ug1vx
hdXBa7m8my0uwVZL27b5d3lxsyrtVW3MzMqr8q/eZVbKU1BXkaQhKpLlgejanqlnoum3eoajdW9j
p9nC09xd3MixxQxqu5pGZvlVVX5t1fAfxU/4K3aFpOoahYeAPB1x4ghjgljg1rVrn7LGZ9zqjrbq
rNJDxG/zNG7BmXbH1r5k/aU/bl8f/tUrbeEtO0pfD/hq4uoxHoOmO9zc383y+Wk0gUed+8yyxpGq
7mXcrMqtX0X+zP8AsKeHfAmg2+s/EPSbPxH4ruP3n2G5/fWmnqyMvleX/q5pPm+Zm3KrKvl/d8xv
n8ZmUaa9w+oy/KHW/iHzbeftMftMftKeINmga54kYRXWEtfCKvYW1iLhvkSWSHb+7XbtVriRtqq3
zfeatv4efsC/E3x542k1D4jytoenyXX2nU72bUI7y/vvM3NI0bK0i+YzfeaRv+Wm7bJtZa/SSxsb
XSdPtrGyt4bSxtY1gt7a2jWOKGNV2qqqv3VVf4anr5mtmVWpsfX0crpUzhPhD8D/AAh8DdDl0zwn
pf2P7R5bXl7NJ5lzeMq7d0jN/wACbau1VZm2qu6t7xp488PfDnQ5NZ8T6vZ6Jpse79/dybd7bWby
41+9JJtVtqruZtvyrW7X5eft8/GqL4mfFePwxZwwf2Z4RluLJLxd/mXFw3l/aN24LhVeLy14P3Gb
cysu3jo05Yqp7524ipHC0/dPpzxt/wAFGPhd4dMkeiJq/iub7K0kMlnbfZ7Zpvm2xyNNtkX7q7mW
Nvlb+L7tfPPjr/gpJ8QvEH2238NaXpHhezm8vyJ/La9u7fbt3fvJP3bbtrf8sfut/e+avsDwT/wS
n+EXh240y51y/wDEHime3h23drc3cdvZXMnl7WbbCqzRruyyr53ZVZm53fSXwv8AgH8O/gvDGngv
wdpegziKSH7bFB5l7JG0nmNHJcSbppF3bflZm+6v91a+ro5PGO58bWz5v4T8kdW8A/tWfHTWpdJ1
jw94+u01QKJbTUbWbTdMPlruXcsix28f+rVv4dzf7TV9k/szf8EydC+F+oeHvFnjvV5tc8Z6TqH2
+Gz0mcppkbRsPI3bo1mkZWVZPvRruKrtZVbzPuOkxXs0sDSongYjM61bYWiiivTPICiiigAr5v8A
2rrbxn8P9V8J/E/4aR3154i/tbTPD2t6PHfQw2mq6ZJdN5cMi3Csscn2iZY1mj+aNbuT+H7v0eOl
cV8UPhZY/FG30BbnU77SbrQtVj1nT7uwitZmjuEjkjVtt1DNG23zmZfl3KyqysrLXNXh7SDidOGq
ezrRkd9Xn/ir9oL4ZeCdNvr7WvH/AIcsoLGa6t5lbUYWl863VWmt1jVtzTR7ot0aq0nzL8vzLXyx
4++IngDwZ8TNd8NftGah47vLCOaNtHvdekkm8N6rDbtFcR7bfT7W3imm3XC+dHNDNGvkqvmN8qt7
D8N0/Zi8WaxoVx4Jsfhbda/ceXfabDptpp8eooyr5yssO1Zo5FVS23arLt+bbtrxKeF5vtH0lTGc
nvRjIP2S/ihofj7T/HVloOq/2zpFr4hutY0rUP7JurD7VY6hPLceZ++H7zbef2jb7lx/x6fdX+L3
36V8nafZp8Af2pPGOqzpfwaFq1p/ajIt7eS2zWNxdQLd3G2Rfs8f2C+kubiRdy7bfWZpNy+T5cn0
d4w+JfhH4d/ZP+Eq8V6J4Y+17vsv9sajDa/aNu3dt8xl3bdy7tv95a9ahPlhyy6Hg4qm5VPaQ+0d
HS15/qHx8+HWn+FE8SJ4v0zVNGl1CPR4Z9Fm/tNri8k2+XaxR2/mNJM25W8tVZtvzfdrifCf7anw
q8QanLo+s63P8PPEtvE01zoPjm1bSLm2Xcu3zGk/c7mVlkVVkZtrbv723b2sL2uc/sKso83Ke60t
VNL1Sz1rTbTUNPure+0+8hWa3u7aRZIpo2XcsisvysrL826rdbJ3MLBRSUtUAUUUUAFFFFABRRRQ
AUUUUAcDB4Fb4X6drMnw58NaZPqGu63NrOpw6trNxaxzXEy/vplk8m4bczLH+7VVX733f4ub0Lwz
8cW1LWNV1Px54Rsl1Cbdb+Hf+Ecm1C20qNWZVWO6W4tZJmZdrSNJH977qqtexUVh7M3VaSPL/wBm
34NXf7P/AMIdK8C3OuW/iGHTJpmtr2Owazby5JGm2yL50m5vMkk+Zdvy7V2/Lub08UYoq4xUVZGc
pSnLmkeTfG79nu1+NgjE/i7xRoETWkmnXlhpWrzQ2V9byfLJ51urKrSKrSeW33dzL5izRr5Nen6Z
pdnoum2mn6fa29jp9nCsFvaW8axxwxqu1Y1VflVVX5dtWeaWlyKL5h88pR5QpaKK1MwooooAKKKK
ACuJ8P8Awd8K+GfEkut2Frffa2vLq/jju9VvLi0t7i4aRppobeSRoYZGaab5o1Vts0i/dZlbtqbt
rNxUty4ylH4R1FFFaEBRRRQAUUUUAFFFFABRRRQAUUUUAFFFFABRRRQAUUUUAFFFFABRRRQAUUUU
AFFFFABRRRQAUUUUAFFFFABRRRQAUUUUAFFFFABRRRQAUUUUAFFFFABRRXOeMPiV4R+Hf2T/AISr
xXonhn7Zu+y/2xqMNr9o27d23zGXdt3Lu2/3lrNuw0nPY6OiiirENPJr47/aU/4KS+FfgX46k8J6
DoP/AAnWp2IaPVJIdR+ywWU3/PBW8uTzJF+bzPu+X8q7mbeq/Q/7QWp3ei/AP4l6hp9zcWV/Z+Gt
Tmt7q1kaOWGRbWRlkVl+ZWVvm3V+Pv7Gn7N9j8fvGF/ca5dBfDeg+TLfWcLMs120m/y4938Ef7tt
zfe6Kv3ty+bias4yjCmerg8PTqRlUqfZPqbS/wDgsRYzajaR6j8K7i109pVWee119ZpEj3fMyxtb
KrNt/h3Lu/vLX2l8Jf2jvhr8dvtK+B/Ftjrlzb7mmstslvdqq7d0nkzKsnl/vFXzNu3c23dur5X8
UfsGfCHxBoNvpdlo934d8i5a4+16Xds1zJuVVaNmm8zdH8qtt/hb7u3c275r13/gmf45g1SaPR/F
Hh2/0xSvlXF61xazsNvzbo1jkVfm3fxt0/4DWMalen8Wp1yw+Fq/D7p+wlHNfztePPB8vgXxhrfh
641C01C70q5a0nuLLzPJ8xTtkVfMRGO1ty/d/hyu5fmr3jwH/wAE/wD4kfELwbpHiW31Hw/plpq1
st3bWt/eTed5LfNGzeXCyjcu1vvcbhu2t8tRPMo0/iiVTyeVT+HL8D9C/wBpT9vr4e/BvwI114U1
3RPHfiq93w6dp+l6hHdQxMP+W1w0LfLGu77u5Wk+6u35pI/zd8B/C/4r/tqeO31/WdTvdTsluhb6
h4l1STdDZKzNM0UMe5d23cxWCHaq+Yv+rVt1ex+Cf+CYepSNDN4w8a2lqFuVMlnolq1x5sHy52zS
7PLkJ3L/AKtlX5W+b7tfdHhTwppHgXw7p+gaDYRaXpGnx+Vb2kP3VX/2Zmb5mZvmZmZm+avn8bmf
P8J9PgMojR+M5L4S/AHwN8EtPSHwtocFremPyp9VuB517cfKu7dI33VZo1by12x7vmVVr0Siivmp
SlP3pH1MYxhHliFFQX19a6Tp9zfXtxDaWNrG09xc3MixxQxqu5mZm+6qr/FXzh4q/wCChXwf8O/Z
vsN7q3ifziwk/svTmj8nbt+99o8n72f4d33W3bflq4051fhiTUqU6fxSPRP2lfjZH8BPhTqPiZIY
bvVJHWz0u0ud3lzXEm7723+FVWST+Hd5e3crMtfKv/BN79meX4taH8UPEl/Lb2Wn3WiXnhDTr2S1
juGgu7qD9/cR/vFZWjhZV/h8xbllDfK1eP8AxY+IviL9tz9oDw9onh7T5rO2uJl0vRtPnaSRIY2b
dJdTrGG2/L+8kaNfljiX73l7m/aP4a/D3SPhT4D0HwhoEPkaRo9nHaQ7lVWk2/ekk2qqtJI26Rm2
/MzM38VfQ4Wj7Gn7x81jMR7ap7vwmd8JfF1546+GPhnXdUjhttZvtPhbVLS2VlW1vNu24t9rMzRt
HMskbRt8ysrK3zLXWV4/9qk+Dfxnnh1HULe08AeOpo10tbi5jjisfEPzNLbxx+Wu1b2NfO3eY3+k
Rz/8tLhd3sFfZYap7SFz8/xNF0alhaKKK6zkCiisTxZ420TwLpsd9ruow6bBNMttAsjbpLmZlZlh
hjX5ppm2ttjjVpG/hVqzbsNJz2NrdR+FeUf8LC+JXjbw59q8HfDT/hHrm4tPMhk+ImpR2G1pF3Rt
9ns/tMjbf+WkcjW7L8qr827y9L/hHfi9/wBD14I/8Iy9/wDlrXJLGUonoxy+vLoei815LL+054O1
L7TH4Qh1v4j3Vvdw2P8AxR+lTX9o00nl/L9u2rZrtWZWZmmVVXdu+b5apeHP2V9Eu/MvfiVql98U
dYk1W61ZYdZurltGtmm8xVhttMknkhWOOORlXzPMZdzfN91V9n0vS7PQ9Ns9P061t9P0+zhW2t7S
2jWOKGNV2rGqr8qqq/LtrhqY6T+CJ6NPLIr+JI+PPhT/AME8fD8PgTwfF4x1XXIBa6qviu+8D201
u2iQ38nl7rdo5FmkmjjjjW33STSblWRlZfMavefF/wCzn4T8Ra9ofiDSln8E+JNH1C91O31jw1Da
xyyTXkPk3bSRzQyQzNIqrukaNpP3S7WX5t3qdFeXzS+I9jljax5r8Kfgbpvw4un17UtRvfF/j68s
/smpeLNYkZprhfMaZo4Y93l2tv5kjbYYNq7Vj3bmXdVr4e/APwB8K9cvtY8K+G7fSNQvIWtmkSWS
RLeFppLhobZZGZbeFppGk8uFVj3fw/KtegUVIcsTmv8AhWXg/wD4TT/hMP8AhE9D/wCEs/6D/wDZ
sP23/V+X/wAfG3zP9X+7+9935a3NU0uz1zTbzT9RtbfUNPvIWtri0uY1kimjZdrRsrfKysvy7as0
UFHjFr+y/pmjw32l+H/GfjDwp4RutQ/tFvCuh30NrZQt5iySQW0iw/areGRlZmjhmjX95Jt27qxd
Q+CPjj4UtqPiX4b+PfFHi29+2LdSeC/G+sLfWN7br5m6zt7iZPOtZNsn7uRpGXdHH525fmX6BorW
NSpH7RnKlTl8UTybwp+0BpXiLxVZ+GtS8M+LvCGs3k0lpbx+IdCmhtri5j+0NLDHdR+ZbyMsdq02
5ZGVo5F2szblX1CsTx/8OfD3xO0WHS/Edh/aFtBdw39tJHNJbzW1xC26OaGaNlkhkX+9GyttZl+6
zV4s3/CR/sw+LNTY2/jz4m/DrXIZLq18uaXXtS0bUY/Pb7Kse3zmtZo1hjjZpJFjkj/eMvneZXq0
cbze7M8TEZbb3qJ9C0Vzfw28eaf8UPAeheLdIhvrbTdXs47u3j1G2a3nVW/vK3/oS7lb7ysysrN0
leqnc8JpwdmFFFFaCCiiigAooooAKKKKACiiigAooooAKKKKACiiigAooooAKKKKACiiigAooooA
KKKKACiiigAooooAKKKKACiiigAooooAKKKKACiiigAooooAKKKKACiiigAooooAKKKKACiiigAo
oooAKKKKACiiigAooooAKKKKAEJoBpa/NT47f8FZLr7VrOifC3QIIoVmaG18Vaq7SPLH5bL50drt
Xy38zaytIzfKvzR/NtXmqVoUV7x0UcPUrO1M+kf2uf24tC/ZV1DRtE/sGfxP4k1CH7a1gLk2kUFr
uZVkabym3M0kbKqqv8LMzL8u78qvil8RPib+1R4m1PxrrVhda7/ZVqY5pNI0w/ZtLs980yxs0a/L
Gu6bDSszbVO5m212ngj4N/GD9srxlD4m8Q32p3emXMm248Ua0zG3gg8yRmW2RtvmKshkVYYflVm2
ny1bdX6d2/wz8K2XhPVvDNh4e03StA1WOaG9sNLt1tY5lkj8uT/U7fmZfl3fer5PGZl73Kev7Sjg
LRXvSPyA+Evxx+J/wjknufAninWdJs7Hde3VnbM01kvmbYWmmt23Qty0S7pF+95f8W2vq/4d/wDB
XDxpoem/ZvGPgvS/Fc8cMMcN7p902myyMq/vJJvlkVmb5W/drGq/N8vzfL4d+wRpH9pftMaBc/bL
O2/s+2vLnyriXZLP/o7x+XCv8cn7zdt/upI38NfoZ42/Zt+GHxDMj654J0qWea6N3Nd2sP2W5mkO
7c0s0O2Rt25mbc3zN81elh41XHmhI7cQ6N+WpE8I/aO/4KkeGvHHwt17wp4E8J6m0/iDT7jTbu98
Q+XAtrHMojZo44ZJPMZo2l+80e1grfvPmWvLf+CZPhy6uviN4v8AEKvF9jsNKSweMuwkaSeZZFZR
/d22sm7/AHhX1XoX7Gvwa8O6pb6ha+BrOS4g3bRe3NxdQtuXb80M0jRt97+Jf9qvUvDfhHQvBlhL
ZeH9G0/QrKSTz2t9NtY7eNpNqru2xqvzbVX5v9mulUqkp885GHPTp0/Z04mtRRRXYcp+St5Y2mrf
tvXFhewQ3tjc/EFoLi3uIxJHNG2pbWVlP3lZT90+tfrlX5OftcX0ngX9rzxLqmgiDSr3T72x1G3a
CFCq3H2eCbzCu3azNIdzbh8zM27vXQeGf2mf2ofGmnyXvh661rXbNZfJe50zwzb3EaybVOwtHbth
trL8v+1Xx2Ow8qs/dZ9lgsXDDw94/UOivy20P9u340eDPGUA8T6gNWisLpo9Q0O+063tWfb8skbN
HCskci/+OsvzK3zKf1JrxK2GlR1ke9h8RTxHwhRRXz/+218YpPhJ8FbuPS9Vm0vxPrci2GmyWsir
NGu5WmkXc25VWPcvmL8ytLH9371ZU4yqy5YmtSpGlHmkeL/8FIPjhZrptn8L9Okma/d4dT1SeC6V
Y0j2t5drLGn3mZts21tu3bC3zbvl2P2Nf+Ccfhb4p/CnQfHnxIfXLe61K7+2WmkWtx9mguLFWUR+
crQeZ+82yNuik+aOSJlZWavGP2Nv2OvEP7Vfij/hNdfvbdvBNjraprc99cyPeapJjzpoV2ndubdG
rSMy48/cvmMrLX7RV9NSpxpw5T5OtWlWqcx4z8Lv2Ofg98F/FkXibwh4Kt9N16OGSGG9lvLi7aFW
+95fnSMqtt+XcvzbWZfus1ezUUVsYGJ400az17wrqVnf6Xca1B5PnLY2kiw3LyR/vI/JkaSPy5lk
VWjk8yPy5FVty7d1fGWn/wDBQTQfhtavceI38Yato8kskBi8VafZ2utpdQytHPbwrYx/Z2aNvLaS
G6a1mjWRZFa4WaONfuivk74zfA+38YfFrxhoNj4f8Ox+JPGVhZ+INM8Y+IdCsdVNm1rcWlnqduqz
KzbVtfsbRxsu1pJp/wB4v/LPpoSnGXLGRy4iNOUOapE9Y8J/tLfDrxR4Lk8TzeIrfwvp0GoNo96n
ir/iVSWWoLGsklnIs21fOVW+ZVZl+VtrNtqwP2kPhfcZj03x3ofiO+YZj03w5dLqt7N/e8u1tfMm
k2r8zbVbaqszfKrNXzz8Uo/2bfD/AMHZb7w/4m8B3/jrwXokd14c1qLVrFtWe+sLLy7BpGjZWuGU
xR/uWVo2ZF/d/dWvrvwP4fvPCvgjw/oeoatceINQ03T7eyuNWud3m30kcaq0zbmZtzMu77zfe+81
enVxM6Z5FHB063ve8eZ3niz4i/FbTzD4E0i4+HenyS3ME3iXxppn+kmNVliimstN8xZN3mKj7rzy
dq7W8ubdtXU+Gn7PeheB9StvEuuXE3jn4ieTtn8Ya7++udzNMzLaRszLZw/6RIqwwbV2sqtu+9Xq
lFeVUrTrfEexRw9Oj8IUUUVgdIUUUUAFFFFABRRRQAUUUUAFFFFABRRRQB4t4Cis/g38UL74cLLp
mkeFNchbWPBmkwQrbtHJukbVbSP5vmWORo7hV2rtW7kVd0cH7v2CvzP/AG3Phj9s/ast7DwloHxE
8XfEPUtIg1rTLzTfE/7jRJGupIo2VJLSSSG3juF8z/j4jRfOwrRrtr9FvA91rt94L8P3Xiezt9N8
STafbyanZWzbo7e6aNfOjX5m+VZNy/eb/eavfwVSUocsj5nMKMac+eP2jbooor1DyAooooAKKKKA
CiiigAooooAKKSloAKKKKAKmo6nZ6TbpNfXVvaQNNHCslxIsatJJIscce5v4mkZVVf4mZVrlPD3x
v+HPjDWbXSNB+IHhbW9XuN3k2Gnazb3E8m1WZtsayMzbVVm/4DS/Fz4R6F8bPBp8OeIYs2y3dvfW
9wtvbzyW80MiyKyrcRyR/N80bKysrRySL91q4nxR8I/iT4q8G6r4U1P4heFdf0e885VuPEngSO9u
1VpGkhaRVu47WSSP93tb7Oqs0as0dcVSVWL9yNzro06Mo/vJcrPa6KxPA+g3fhbwXoGjahqtxrt/
pthb2Vxq1zu829kjjVWmbczNuZl3feb733mrbrpTucjCiiitAPCfjl+0TafD/wCIXhfwFYeJvDfh
XW9Rhk1PUNW8Wxr/AGfY6eqyKrfNdW/mTSXCxxrHGzMqrKzKqqtedfET4g+N/wBmH4d+FfiT4n+K
9x8XvD1zrkMd5b2NhpOmW9zpVxay7XtlVWkmmWTy5l8uba0e75VVWkX6w1TS7PXNNu9P1C1t77T7
yFoLizuY1kimjZdrRsrfKysvy7a+Z/j/AHX7NP7NNro03jP4ZeFkk1f7V9jg0/wlazO/kx+Y3/LN
VXczRRrub70y/dVZGXzKtOpzc/PY9bD1aPL7P2fNI+o6KKK9M8kKKKKACiiigAooooAKKKKACiii
gAooooAKKKKACiiigAooooAKKKKACiiigAooooAKKKKACiiigAooooAKKKKACiiigAooooAKzfEX
iXR/B2i3Or6/q1jomkW+3ztQ1K4W3gj3Mqrukbaq7mZV/wCBVomvhP8A4KzeMvC0fwd0Lwld6yYv
Fcmqw6xZ6TDD5jSQrHNC0knzL5Mf7xtrfNuZdqr/AKxo+avU9nDmOnD0/a1IxPn/AOOn/BSz4jfF
rXRonwvhu/BujXAksI4baOO51TUWkbbG+7azQybdu1YDuVmb943y7fmP4Q+E7K++OHhPw14t0q7e
1uNbt9Mv9N8w206s0yxMjfLuXax+Zflb5WXcrfMv11/wTf8AhnoF14Z1fx7PZ/aPEVvqMmlW00vz
JbReTEzNGv8ADI3nMrN/d+Vdu5t3lf7YieIPhf8AtYDxz/ZYWFrqx1XSZ7lS1tctaxwqy/K3RZI9
rJuDYK/3lY/OVuepHmkz6KnKnGcsPTVj9SKK8W+B/wC1t4B+OK6ZYafqH9meK7q1aabQbpW82Nl/
1ixybVjm/vLtbdt+ZlXayrxP7evx71X4OfDzS9J8O3E1hrfiWSaFdRjHzW9vGq+f5bbt0cjNJGqt
g7V8z7rbWr5CNGpKr7NnzUcNUlV9k/iPkP8AZM1218S/tp6NqthpkOjWd/e6pdQabbbfKtI5LS5Z
YVwqrtVW2/dX7vav1Lr4D/4J+/s3302paf8AFzVrr7NZQfaI9Hs4WR2uW2yW8ksn91F3SKq/eZhu
+VVXzPvyv0LBx5aZ9BiLc6sFFFFdZxhRVa/v7XSdPub69uIbSxtY2nuLm5kWOOGNV3MzM33VVf4q
8n+If7Wnwt+Hfht9Wk8V6f4hfescen+H7yG8uZGY4+6snyqq7m3Myr/wJlVolKMfiLjGUvhPjn/g
pNFY2vxq0VINKs7e6n0SO4ub6JWWa6bzpY18zna2xYVVW27v4WZlVVX60/Yn+GZ+Gn7P2grJcefe
a9/xPZtshaOP7RHH5arlV/5YrHu+98275tu2vzq+LXxM8VftRfFQ6mmkS3eozx/ZNO0XSrdriSG2
j3SeWu1d0jfNI7N/vcKu1V/Tf9lPQ9f8N/s/eDNO8TQ3drq9vbSb7a+YtNDG00jQxtnlQsLRrtPK
/d2rt218zjJcz906sVzRoxifN/7XH7F/jj4kfErXPHXhSfT9WS/itidIlm+z3SyRxxwkKz/u2Xag
k3NIv8S7flXd4b8Pf2l/ir+y74vuvDuvC81KKwMNlc+HdfnkkS3jj27Rbtu/c/u/lVl3RsrK21tq
Y/R346fEz/hUHwj8TeLxb/aZ9Ntf3EbR7la4kZY4dy7l/d+ZIu75t23dtr8pvBGsaV8UfjRDrvxZ
8V+Rp1xdLe6te3cFxNJdqrL/AKPGtuu5Ny/Ku3asar8v3VVsIe9D3jsy+tVtofshfX1rpOn3N9e3
ENpY2sbT3FzcyLHFDGq7mZmb7qqv8Vfk/wDtLfERv2o/2irWHwhb/b4J2t/D+hIy/Z5Lxmk+Vm8x
8LvmmfazbPl2blVt1e0/tmftleFvH3gB/A3geUa3a6p5cmo6rNBNCsSxzLIscayKrNIWjVmZl2qv
HzM37v13/gk/8B9CXwRqXxV1TRbiTxPJqE2naTeXkf7qG1WOPzJrbcv3mkaaNpPm/wBW0a7f3m7n
weH9n+8kfQ43EKp7kT7M+AfwhtPgL8IfDXgOxv7jVYdHhkVr24jVWmkkkaaRtq/dXzJG2r821dq7
m+9XoFFFemeQFFFFABXEfGjRPDurfDfXLjxPqF9omm6XZzai2u6TNJDfaT5cMm66tpI/3iyLG0n3
d25WaNlZWZW7evEP2u9YiuPhHdeCrfxRY+G/EHja7s/Dtl9oMbzTQXV9bWt35NvI377bDcNu2/Mq
tu3L96rh8REvh94xP2cr680bxpbadrdhPout+JvAejeJL61/sx7OO61dZLldXuGVY1jW63XFgs33
ZPmh/hX5foqvBPHGka78MfjcnxOt4dM8S6NrsWkeEruHUD9mv9HWTU4oY2spo4W8yFpLxpJIZNrb
oo2WTaqxr73W2JjKMzHC1I1KaYUUUVzHSFFFFABRRRQAUUUUAFFFFABRRRQAUUUUAFFFFAHjPxLZ
vh78cfA/jlbe4bR9ehbwZrk8c1wywyTTLJpk0kKq0e1bj7Tb+Y3l7W1Ffm2167ms3xr4K0L4jeFN
S8NeJdMt9Y0LUofIurK4X5ZF/wDQlZW2srL8ysqsu1lrxbw7J8dPhnrlv4Jh8MWPxN8Ow7v7O8da
14jXTp47fa3l29/GsMkk1wu3y/Ojj2ybo2ba3mV6mExMaceWZ4+OwcqsvaUz3vFGK+Z/Dn7WXj+P
xXc+HvGP7N/j7SL/AM63gtZ/D3l6vZSNJ/z0uv3NvGq7o/m8xlX5t23bW58OP2jPGXx00+w8QfDv
4W7/AAXfWkk1vr/i7xDDpwmmjmaGSFbe3ju5P4fvNtX5W/2d3pfW6Xc8n6jiL8vKe+UV5TfN8dtZ
1rTI7Sy+HfhPSMSfbrqa9vtdnf5f3XkwrDZL975W3Sfdbd/DtbO0v4O/FybWbm61v493rWM155y2
GheFNNs1t4WWT9yrTLct95odrMzfLGytuaTzI85Y6lE1jlteR7PzWL4u8ceHfAGmxah4n1/TPDen
yTLBHd6tfR2sbSMrN5atIyru2qzbf9lq4XWvgDqPiYWEWr/F/wCIl1ZW15Fdta2d5Y6Z5+3/AJZy
TWdrDN5bKzKyrIvTd95VZd3wj8A/AHgrxBL4i0/w5b3PiWSZp28Q6tNJqeqbvJWH5by6aSZV8tdu
3dt27v7zVzyx8fso6aeVv7UjP/4aY+EP/RVPBH/hQ2f/AMcrmpP2z/g3/wAJJc6DZeMf7d1O18nz
F8P6ZearH++aOOPbJawyRtukmhj+Vv8AWSKv3vlr2PRPDGj+G/7Q/sjSbHS/7QvJL+8+xW6w/ari
T/WTSbV+aRtq7mb5mrSrD6/P+U6I5XS+1I8v/wCF+eGv+gT43/8ACD13/wCQqw9Z/a2+GGi6bqjS
a5cHXbCVbVfCcunzW+u3VxIsbQww6dcLHNI0nnR7W27fm+9tVmX2yip+vzK/suj/ADHk2g/tD+Fb
7xVceFPEZn+H3i6Oa3jg0DxXNa21zfLN/qJLVo5pI7hWbdH+6kZlkVlZV+Xd6jXmv7T3g/xP48+B
PivRPBttpd/4nuIYZLG21u1t7m2maOaORo2juI5IWZljZV8xdqsytuX7y8V+w/4W8D+EfgNY2fgh
b628y8kk12y1adpL6x1Xaq3Frc/u49skO1Y9vlx7lVW2/Nubtw2KlVlys8/GYONGPNE9/opKWvVP
ICkpaKACiiigAopKWgArxLT/ANrTwnNp+rapqXhzxvonh+w+0MutXXhi7mtJY7eaeG4b/R1ka38t
reTctwsMirtbbXtlfHfxB+E//CuP2lZ9Vtpr+TQfiLdtcp4V8B6r/Yut6lqdvZtu86RrmBWs41W6
uGkikjZri8jWRZP3dcOIlOnHmid+Ep06j5ah9i0UUV3HAFFFFABRRRQAUUUUAFFFFABRRRQAUUUU
AFFFFABRRRQAUUUUAFFFFABRRRQAUUUUAFFFFABRRRQAUUUUAFFFFABRRRQAUUUUAJX4T/tn/GTT
vjt+0R4l8T6LfX1/4cIhtNLa+DIFhihVW8uNvuRtJ5sirhf9ZuZVZmWv0T/4KIeMvi/8Lfhu3irw
b4xOmeHnvF0270/SdF/0uCCaFl+0TXzSSeXtkXbG0UcO1rhfmLKpr8d2+brXh46q37h9Hl1FQXtD
9Of+Cdv9p/8ACgJ/t32z7L/bNz/Z32nPl+Rsh3eTn/ln53nfd+Xd5n8W6vdPib8MdA+L3g+78NeJ
LP7VZXHzRyKNs1rJ/DNG38Mi7v8A0JW3KzLXjf8AwT/1i91T9nWyt7kWgh0/Ubq2tDbyq8jRsyzf
vl3NtfzJJPlbb8vltt+bc30fWEPhPMxEpQxEpI/Mj44fsK+KvhD4duvEOk6rD4s0O0jWW+aG2a3u
YFyxaTydzbo1XZuZW3Lub5dqM1eVaPP4p/aQ+K3hfStc1rUtZ1XUJLXSlvZka7kt7dflMm0feWNd
0jf3v3jM25mav1h+LOtXvhn4VeMdX06f7LqVho15dWs+1W8uSOFmVtrfK3zL/FX5a/sx/GbS/gT8
UIfEuq+HxrsJtWtFMbqs1nvkj33EW4fNJ5ayrt3LuEhXctc0qcY1Ins4OtOvTlKXxI/Wrwj4btvB
nhTRvD1lJNLZaVYw2FvJcsrSNHHGsas23b821a1qyvCvirSPHPhzT9d0G/h1TSdQj823u4fusv8A
7Kyt8rK3zKysrfNWrXvI4Xe+oUUV5d+1B42uvh58AvGut2Xmfbo7H7LbyQXLQSRSTyLbrMrL91o2
k8z/AID/AA/eqZS5Y8xUY80uU+GP24P2jh8TvHTeHfCXiO7uvBtharb3UNvJts726Em5pPl/1yLt
hVWb5d0bMnDbm7jwn/wTJ1bUvDWn3ev+NodC1iaLfcadDpf2pLZuvl+d5y72x12rt3btrMvzNgf8
E4fhVo/jL4g6/wCKdWigv28Mx2zWVrNFuVbiZpNtx9770YhfbuVvmkVvlZVr9JK+WxGIlKR1Yis6
P7umeefCf4B+B/gnYJD4X0OC1vWj8q41S4HnXtx8q7t0jfdVmjVvLXbHu+ZVWvQ6KK4DyZTlP4iC
+sbXVtPubG9t4buxuo2guLa5jWSOaNl2srK33lZf4a+PNH/4Jk+DYNQ1J9V8Xa3e2Ukm6yhso4be
SCPc3yyyMsnmNt2/Mqx/db5fm+X7KoqoylH4TWnVqUtIn5Iftf8AwP0D4A/EjS/D3h661G7s7nSY
7+STVJI5JA7TTR7QY0X5dsa9u5r9uPhl4N/4Vz8NfCfhP7Z/aH9g6Ta6X9r8vy/tHkwrH5m3c23d
t3bdzV+Mf7TGuN+0d+1lHofhzW7PUrO7vLHw5o18x22yF2VW/eKu5o/tE0zeZ82VPy7l21+4NejH
4T6OlzckeYKKKKo0CiisTxt420L4c+FNS8S+JdTt9G0LTYfPur24b5Y1/wDQmZm2qqr8zMyqu5mo
A5r47fEyT4U/Di71PTobe+8S300ek+HtNnkjX7bqdw3l2kPzSR7l8xtzfMrLGsjfw1n/AAx+C8Xg
fWL3xRrmvX3jfx9qNnDZX3iXVI442WGNV/0e2hjVY7e38zdJ5a/eZtzNIyq1c74Uj174zfFay8c6
vpF/4b8F+FvtVt4a0vVFuLS91G8kXyZdSmt2ZfJjWPzoYY5I2k2zSyN5e5Vr2kV7mEw/KueR89mG
K5pezj8JwHxp+ENn8ZPCdpp8moXGjazpWoQ61omsW0ayNpuo2+5oJvLb5ZlXcytG3ysrN91trLZ+
B/xIvPiV4JSXW9Mn0LxdpM39leI9JmgaH7HqEccbSLH8zLJCyyLJHIrMrRyR/N96u2IzXi3xU8Fe
KvAF94h+Jfw21G9udVYw6lrPgu5/0iy8QLbwtGywr5bTW940KxqrQ/KzW8KyRt96rxmH9pHmjuZY
HFezl7OXwnuVFVtL1Sz1zTbPUNOurfUNPvIVube7tpFkimjZdyyKy/Kysvzbqs14B9MFFFFABRRR
QAUUUUAFFFFABRRRQAUUUUAFFFFABRRRQAVzXjH4meD/AIc/ZP8AhLPFmh+GPtm77L/bGpQ2n2jb
t3bfMZd23cu7b/eWulr4Y8H339g+AbXxBdfs6+Mfij8UtelgtNX1zxPo9tbNdX15aRLdw+ZcL51v
YxxvJbqy262qrF5e7azSNpTjGXxS5TGdSUfhjzH2r4d8UaP4y0W21jw/q1jrmkXG7ydQ024W5gm2
syttkVmVtrKy/wC8taVfJ37J2heMLT41fES4vPhzcfBPwrHp1hFJ4OtnW60vUNRk3f6fbzRqsKss
MccckcK7WZlaT5lr6xqZfEaR96PvBRRRUlBRRRQAUUUUAFeaeP8A4N/27rUHifwhq/8Awg/jSO8h
ubjVbS28yDVY418v7PqNurR/bI/L3Ku5lkh+9Gy/Nu9LoqoylGXNEmUYyjyyPFIf2jLTwlqSaV8V
NFuPhhqEkzQwapqE63GhXvNxt8jUlVY1Zo7cyeXcLDJ8yqqtXsVGqaXZ65pt5p+o2tvqGn3kLW1x
aXMayRTRsu1o2VvlZWX5dteQXv7MemeH7jUb74YeItU+EuoXkM3mW3h5YZNJkmaONVmk06aNoVZf
Jj+aFYZGXdub5t1epSxzX8Q8atlkZfw5Hr9LXnX2n4r+HT/pWmeFvG1sv76a5064m0a72/xQw2s3
2mOST5flaS6hVmba3lqvmMxfi/eaaPM8QfDnxt4csmO2O4NhBqmZOPl8nTZrqZflLNuaNY/k27tz
KrehHFUpfaPKlg68fsno9FcB4V+Pnw78Z2+ptpni/S/P0uG4n1KyvZvsV7p8dvJ5c0lzbzbZrdY2
X5mkVf4f71eXzftYWmkfFmO3vNe8Fal8LNWuls7DxTpuozKmnTLYzTSR3t00bWLSM8O1YVuI5FWS
Ntrbq1dWC6mUcPVl9k9b+IHxO/4V/fabbf8ACJ+KPEn260vrrzvD+nfao7f7LD53lyNuXbJN/q4V
/wCWkny/LXm+m/tX+CfHXhHxPZz+Jx8GPFUIm0+K08fG1sdRsZmt0khuvsc037yP98rLu+9tak+I
Hj7w7+0Joo8IeApb7xp5fiLRn1LVPDzSR2Nnbw39pdXDLqatHH5iw7flt5GmVmXavysy9pp/7LHw
hsbd45Phz4c1aeSaSaa91uwj1O+uJJJGkkkkuLjzJpGZmb5mZq82vi/ZvljqerhcCqlPmmuU+BY/
Dv7QP7VHxl1H4dv8X73XPhxYfarS68deF7eNNHuIZLeOTy5Ps7Qx3EjeZBG8BkkaPzJPvKrM36Pe
Efg/4C8AalLqHhbwR4b8N6hJC1vJeaTpNvaytGzK3ls0aq23cqtt/wBla6XS9Ls9D02z0/TrW30/
T7OFba3tLaNY4oY1Xasaqvyqqr8u2rNeTKUpS5pHuQhGEeWJXooor7A+GCiiigAooooAKKKKACii
igAooooAKKKKACiiigAooooAKKKTNAC0UlLQAUUUUAFFFFABRRRQAUUUUAFFFFABRRRQAUUUUAFF
FVNR1O00m3Wa+ure0gaaOFZLiRY1aSSRY449zfxNIyqq/wATMq0m7AWq/Ev/AIKDfGKw+NX7SWqX
eiX1hqugaNaQ6Pp9/Y7tlwse6SVtzH5/3006qy/Kyqm3d95v0v8AHH7QHir9mn4Han4v+M9voF/4
gN/9j0iw8Fi6W2vGaHdFG0lwu6Nt0czM33VjX5VZvlb8r/2MPBum+Nvj7o9trEWk3mn29vdXEun6
sqyLefuWRUjjZWWRlZ1k2/3Y2b+GvEzCvaFj38BT9kpVZdDU/Y//AGk9M/Z91vxENesru80fV7aI
t/ZsKvcCaJm8v70ir5e2SXd/Fu2/7VfpR4B+I3h34peHE13wtqsOraU8jQ+fGrK0ci/eVlZVZW+6
21l+6yt91lr89f2yv2d/AfwLsNHuPD0mtjU9avZ5Ire5mjks7e3jHzqvy+Zu3SQ7dzN8qtubdX0R
/wAE9ZtE034Lpptv4i0+913Ub241W40eKaP7TaRq0dvl4927b+5Vt21f9Yv+83m0KvtI+6VjKdOr
T+sRPqavzC/bi1zQNN+Jl34J0DwP4e8Nw6H5LNqOm2ohuLlpYFkdW8vbHs/eJ8rKzK0ZKsu9lr9P
a/N/9vz4f6p4D+Nlh46tdXEQ8QFZrNrdmhubKa0jgj+8v/bNldfm3buPlDNtW+E5cucfas+rP2If
h74s+HHwOg0/xbHLbXV1eyXtpYXEjNJZW8ix7Y2Vv9W25ZJPL/h8z5trblr3+vLv2X/iHq/xU+BP
hXxNrzQyaveRzR3EkMflrI0dxJD5m3+FmWPc235dzNtVfu16jXrU+X2ceU6KnNzy5grjPjF8MrX4
x/DTXfB95eS6dFqkaqt1Cqs0MkciyRttb7y7o13L8u5d3zL96uzorT4iU+TU/I74UfFbxp+x38Ud
Yt59I23S7bLWNDv5HVJFWRWDLtbb5m3Ply/vF2ysy7lav1S+G/xC0f4reB9I8V6C8smlalG0kZuI
/LkRlZlaNl/vKysvy7l+X5WZfmrzb9pz9mvSv2gvB8sMP2TTPFdrtksNWkt13Nt8zbbySbfM8lvM
b7v3W2ttbbtb46/Yl+IXiX4TfHpfhzql7DYaTfX1xY6lp19OjRwX0aOqmJt20SNJGsPy7hJuVcMf
LK/N4zDez946qkY4mn7SPxH6ZUUUV5J5AVyXxc1y98M/CnxprOmTfZdS07RLy6tp9qt5ckduzK21
vlb5l/irra8W/bE+Ilj8N/2ffFUl4vnTazayaHaQ7mXfNcRsv3lVtu2PzJPm27vL27vmq4/EaUo8
04xPkj/gmD8IbP4jftBL4i1DUNLaDwfD/aK6PdostzdyOrxRSxxt0WCRlkaT+GTyf725f2Or8jf+
CWPwL1jxf8Zh8SvO+xeHvCPmQ7pIGf7bc3FtLH5MTfd/drIJG+bcu6Ndv7zcv65V6R9SFFFFABXi
HxK1i1+Jvxs8G/D2wb7dbeG7xfFfijybuaNbXyY2/sy1m8tdrSSXEkd0sMki/LZbtrKy17fXgX7J
t6sfhXxLpGtX8938TrHWrhvGv2y5kkmkvm/dx3Cq0ce21mt4YWt1jjWNYVVV3MrNXXhKcalX3jjx
tSVOj7p7rRRRX058cFFFFAHjHwu1LUPgHovhb4f+N7mxXRTdt4f8K+IhfrI12qtI1lZ3cfkwrDcf
ZVVVZfMWRoZNzLI0aye31xPxa8J3njv4Y+J9B0ySG11m+0+ZdLu7lmVbW827ra43KrNG0cyxyLIv
zKyqy/MtWPhH8Q4fit8OdD8UJY3GlT30LLeabcxyLJY3UbNHc27eYqtujmjkj3bV3ba+axdCNKV4
n1eCxEq0fe+I66iiiuI9IKKKKACiiigAooooAKKKKACiiigAooooAKKKKACiiigAooooAKKKKACi
iigAooooAKKKKACiiigAooooA5rxl8MfB/xG+x/8Jb4T0PxR9j3fZf7Z02G7+z7tu7b5itt3bV3b
f7q10tFFABRRRQAUUUUAeXfA/wDaG8DftE+HJdY8F6t9u+y+Wt9YTI0N3YySLuVZI2/4Eu5d0bMr
bWba1ekdK8+1b4DeHTo2iQ+HIP8AhF9a8PWdrZaNrVo0nnw21qytDZ3DLIslxZtt2yW8km2Tczbl
k2yL4d8Qv21PEHws+LFn8OtS8FaLqV9D9ng1LxVP4mi0vRrWSZZpI2lZo5vs+6GFpvJkbzPvLGsy
rHJN7tHGRkvfPm8Rl84y/dn1nRXN/Dbx5p/xQ8B6F4t0iG+ttN1ezju7ePUbZredVb+8rf8AoS7l
b7ysysrN0leknc8dpw0YUUUVoIKKKKACiiigAooooAKKKSgAorN8ReJNI8HaLc6vr+rWOiaRb7fO
1DUrhbeCPcyqu6RtqruZlX/gVeF+J/2ytBtZPD9v4b8M+JNWbxLLp9roWratpF5pGjX9xeXMcUcK
3UluzbvJZrjcsbK0cbbW3fLXPOrCn8TN6dCpV+GJ6T8QPibd+FfFfhjwlonh6bX/ABJ4jhvLiz8y
VrfT7WO18tppLq4WORoV/fKqssMm6RlVtu7dXk+m/Fn9o/w7ca3omvfBTS/Gut2c1tNa6n4X1uPT
dJuLWaOTd+8vGaRpo5I9rLt+625vLXy2m9T+FPwv1DQLhvFnji+sfEXxL1Cz+yXmrWdssMFpa+Y0
y6fafLu+zxtI3zSbpJG2tI3yxrH6XXh1MXOU/wB2fR0cBTjT5anxHikv7TGl6Hca6ni/wR4+8Ewa
LCtzcXupeHJryyMflmRpFuNP+0Q7Y1HzMzLt3/7LbTUv2xPglpOpXdjN8TvD0k1tYNqcj294txE0
Ktt2rLHuWSb/AKYqzTN/Cte11zXxM8Hf8LF+Gvizwn9s/s/+3tJutL+1+X5v2fzoWj8zbuXdt3bt
u5aqOOmRLLKP2Tg/Bf7UXw9+JXiLXfDXhLUb7XfFejWlxdXWg/2ZcWd2vkssbR/6VHDGsnmMse1m
X5m+bb81enaXcyX2nWl1NZ3GmzzQrJJZXLRtJbsy/wCrby2Zdy/d+VmX+6zV4La+Efi98NNN03WP
D/hT4a3WoNNptr4h0nwvpElnc6hZxqsbNazTXEcatbRt5MMM3y7Y/M3L5n2ddOaP42eJNam8RaR4
X8N+C5m0+8sbe38S+JLy/dSswa1knsbX/Q1aTays0ckkirMv7xvJaGTtji4cvvSOCeXz5vcie40V
5TN40+MEGtRaZ/wqjRLnzgrjWIfGH/EthG2bzEmZrNbhZN0cCqsdvIred80i7WqbRv2hfDk3ixPC
3iax1T4d+JLmbyNP03xZDHbrqX+p/wCPS6jkkt7ht1xGvlxzNJu3fLXVHEUpe7FnFUwlanHmcT1G
iiiuo5AooopgFFFFABRRRQAUUUUAFFFFACVneIPD1h4psI7PU7f7TbR3lrerH5jLtmt5o7iFvl/u
yRxtt/i2/N8teb+NP2rPhX8OdFOqeJPFP9k2J1a60WNptPui811attuPLj8vdJHG3ytNGrR7vl3b
vlr83fjF/wAFPPij4o8d3114A1UeDPCkf7mx0+XT7W4nkVc/vpmkjk/eN/dVtq/KvzbWduGtiIQ+
I7qOErVttD9M/j58A/C37SHgI+FPFn26KxjvI723udNuPLnt5l3LuXcrK3yySLtZW+9/e2sv46fH
34fyfsi/tJ3+j+D/ABZNd3Oiyx3VneiJkubVZIxIsM4K+XI3lyLu27o5FfnbuaNe88Jf8FOvjv4c
1KW61DWdL8TQNC0a2WraVEkMbFlPmL9nELbvlK/e24Zvl+7ji/hP/aX7UX7WFnrXim5tLi41PU31
jUIrphJFJHH+8+yxxzSbmj2qsKx/Ntj/AIWWM15GKr0qkOax7OGw9XDqXtJe6fTf7fnwj8UfETw5
4Y1bw5ps2sLor3EdzY2itJc7ZvJ2ska/eVTH8wX5l3K23buZfiTXPhZ8Qfhbp2jeKNV0LVfDMNxc
5sb51ME0U8bbl/24X+Usu7aW27lztr9iaK+Vo4x048phSxTpx5HE+Hv2e/8AgoFaaJ4dsvD/AMTF
1C+uoJI4INftkWYtD90NdKWDM0Y/5aLuZl/h3Luk7T/goV4e8P8Ain4O+HfGP9t7Z7G5WPSVtx51
tqK3SqzLuX7v7uHzFk3bdqsv8S7fGf2y/wBlW58F6/J4t8EeH5T4Vuo2nvrfT0aRdOmXc0reWq/u
7faobd91W3L8q+WteFW/jr4gfEbw1pfw7jvdV8TabDdLdWGkJEbueNo4WjVYvlaTy1j3/u1+UfM2
2vcp141Keh1RoU5VI16Xun2R/wAEy/Fmsap4b8aaFd381zpGkyWcljaSfMlu032gyBf7qs0att+7
u3N/E277Yr8ffgj8evF/7NHjK7Flb7YZLlIta0O+hETT+T5ieWzsvmQuvmSfd/ixuVsba/T/AOC/
x08KfHrw3Nq3hm5lDW0nl3dheKsdzat/D5iqzfKyruVlZlb5v4lZV9fC1IyjysjEU5c3Oj0OvNPj
18evD3wA8HPrOsN9p1C43R6bpMcm2e+k/u/7Ma7l3Sfw/wC0zKrel18b/t0fsweKvipq1t448MmH
U30vSvstxoqhvtMixzNJuh/56Ntmb938rfu/l3M22umpKUY+6YUoxlP3jxv/AIeX/E89NB8Jf+Al
1/8AJNeGeOPikdd+M178QfDmmDwrdzajHq9vbef9t8i7VlkaTdIvzbplaTaV2jft+7Xqf7Jfxb8P
WXizw/4E8YfD3wv4m0zVLxLK31O40a3kv4JZpFWPdIy/vI9zfxfMqt8rbVWOv0dsfgl8O9J1C2vr
LwH4YtL61dZre5ttGt45IZFbcrKyr8rK38VfO1MRL4ZHZUqRw7+E3vCOsXPiLwromq3mnTaPe39l
Dd3GnXG7zLSSSNWaFtyr8ys237q/drWoorzDwyC+vrXSdPub69uIbSxtY2nuLm5kWOOGNV3MzM33
VVf4q/Lf9rT9oa6/aS+Imn+HvCK6je+GbWZbXTNNjjYtqN4zFftCwqu4s25Y41bc20dFaRlr2/8A
4KTfF82Gl6N8NrSO7juLwx6ze3CzbYZLcNLHHCy/8tP3ieZ83yr5cf3v4fS/+CW/7Lp8LeHbn4r+
K9FEWtaoFj8O/bYf3tvZ7fmuo/m+Xz921WZVby49ys0c3zdlGn9o9nB4e0faSPrn9m34Q/8ACifg
f4R8DSXH2y60mz/0qZJPMRriSRppvKbav7vzJJNu5d23bu+avSqKK6T1AooooAK+dP2w9e0n4J+H
bH43QaTcXfi/w1NDYJ9j86OO/sriZVms7uSNWXydrNJG0nyx3Cw7d27y5PouvCP2yv2a7z9qL4Ya
X4VsNbt9Bms9bt9Ta5uLdplaNVkhkXarL8yxzMy/3mjVfl3bluMpRlzRJlGMo8sj2PS9Us9a02z1
DT7q3vtPvIVmt7u2kWSKaNl3LIrL8rKy/Nuq3XxT4X8aeIv2JvEWreDJtC1rV/2d/DH2YS+LtVs4
4brTJr5kI8mRGX+0LdZpG8zy4fMjaZl+ZY1WX6q8C/Fjwl8UJ9Zj8J63b+IINKmjhur3T1aSy8xo
/M8uO42+TMyqy7ljZtu5d23dX0dHERqxPksRhKlGV3sdbRRSZrtOEzvEniLT/B/hzVdd1e4+yaRp
dnNe3lx5bSeXDGrSSNtXczbVVvlWvPf2Sfh7/wAKt/Zq+Hfh2SG+trqPSo7u6ttSXbPb3Fx/pE8b
LtXbtkmkXa3zKq7W+arf7TP/ACbj8Vf+xU1X/wBI5K7/AMM339reHdLvf7RstY+1WkM39o6Yu20u
dyq3nQr5kn7tvvL+8b5W+833q8HH/FE+iyuPuSkaVFFFeUe2FFFFABRRRQAUUUUAFFFFABRRRQAU
UUUAFFFFABRRRQAUUUUAFFFFABRRRQAUUUUAFFFFABRRRQAUUUUAFFFFABRRRQAUUUUAFfnX+1B8
R9e+BXjz4nxeNNaOmWHj+zi+xaRo2j3F5pep2a3lvaytJNNcqy6h/ZqyRzQw+TGy+S3nLJ5bV+il
cT8ctD/4Sb4KfEDRzf2Wl/2h4e1G0+36nN5FpbeZbyL5k0n8Ma7tzN/CtVFyjLmiKcYzjaR+Wngv
xR8NPButfDPxt8KfHS/DDxJ4o3eH/EljOJLxfD8222DXUMNxII2tGkVtzXdxKAs+6NfMgbyf1u1X
U7PRdNu9Q1C6t7HT7OFpri7uZFjihjVdzSMzfKqqvzbq+Q/BH7D/AML/AIrfC3wX4stLG+8B33iH
wrapq1n4XuF+yX0c1pA22SG6W4X5WjWRW/1nmKszM0irIvqem/sb+AfDvwx8beAvDVz4h8L+HPFk
0ct3Fp2sSM1uqrGrRwed5iqsixssm5WaRZGVm2rGq+7QjOCPm8TOjUcU5HsXh3xJo/jDRbbV9A1a
x1zSLjd5N/ptwtxBJtZlbbIu5W2srL/wGtHrXxF8DW1z9mT446x4Eu9J8Qz+EZdPVbOw0+7xpQnW
aW4kl0qzvJpLy4VbWSOS4jtJJpI7jzl8ubdbsv10viKXxh8ORr3gi4sry41TSvtuhXGppJHaSNJD
5lu0y/LIsbbl3L97b/tV0U63OvM469D2cv7p0lFZ3hv+1/8AhHdL/wCEg+xf2/8AZIf7R/szd9k+
0bV8zyfM+by927bu+bbWjXUnc4woooqgEzRz6Vi+LPG2ieA9Njvtd1GHTYJpltoFkbdJdTMrMsMM
a/NNM21tscatI38KtXnU1x8XviVqT29nZW/wg8NwzKsmoX72+q67dqpt2/cwxtJZ2qsv2iPzJGuG
4VvLWuSriIUfiOujhqlf4T1/muT8WfFfwn4K1KPTNV1yFdemhWe30KyVrrVLiPcy+ZDZwq00i/I+
5ljbasbM3yq1cxcfs06J4gs9Wg8W+KPG3jL+1ty3S3/iW6s4WhaJYmh+y2LW9v5e1W3fu9zbm3M2
6u3+Hvw18K/Cnw3BoHg/QbHw/pEe1vs1lDt8xlVY/Mkb70km2Nd0jbmbb8zV588ff4Ynq08rX/Ly
RzWneE9R+IviPTfEnivTr7QtP0vd/Znha4u1k3Tbo2+2X6wySW8kkckKtbxq0iw/6zd5kirb+lUU
V5dSpKpLmkezTpxpx5YhRRWH4v8AHPhv4f6bHqHinxBpfhrT5Jlto7vVr6O1iaRlZvLVpGVd21Wb
b/stWZoblFea/wDDTXwe/wCir+CP/Cjs/wD45Wn8P/jZ4G+K2teINL8HeJbHxLdaD9m/tCTTWaaC
PzlZotsy/u5P9W3+rZtrLtba1OzA7eiiikAVm+IvC+j+MtFudH8QaTY65pFxt87T9St1uYJtrKy7
o2Vlbayq3+8taVFAHkR+CPiHwlqBm+HvxCvvD2mNeed/wjOtWUeq6NDD5Pl+TbR7obi3jVljkWOO
4WOPayrHtbbVPxB8YfF3wrh1C78e+A57vwxYRQyT+LvCNwt3bLH5jLNcXNnIy3FusaqszLALrbGz
fvG8tmb2miuiGIq09pHJUwlKp8UTM0vVLPW9NtNQ0+6t77T7yFZ7e8tpFkimjZdyyKy/Kysvzbqt
V8w+Nfhh8UPgD481rxX8D9GsfGuh+MdVj1LxH4Q1i/aF7W5+Zp7qymkmWOPz922TcrMrLHtVo/lj
9p+FHxm8I/Grw3a6x4V1ux1LzLS3u7qwgvIZLvT/ADl3LHcRxs3lyfKy7W/iVv7te7h8QqqPncRh
amHldfCdtRRRXceeFFFFABRRRQAhrF8ceLrTwB4K8QeJ7+O4uLDRLC41G4itlVpWjhjaRlVWZV3b
V/vLW0a+E/8AgpT+1v8A8K78NzfCzwrd2M/iDXrOSDX5MiSXTrORVXydu3askylvvNuWP5tv7yOR
eatUVOHNI6cPTlWqcsT4I+Lfj7xj+2N8epdWttLmudY1qVbTS9DtZnmS1gjU7Y1ZvlVVUNJI3yru
aSTaqtx+lXwR/Y6+G/wH1b+2NEsrvVNeXzFh1bWJlmnt42VVZY1VVjX7rfNt3fvGXdtbbXiH/BNf
4Ear4P0nWfiF4g0wWTa5aw2+jNJIyzta7vMkkMf3fLkZYNrN8zeXuX5WVm+3q+ExVaUpaH3tGnGM
TxH4q/sefDP4meCr7RbPwxo/hTUG/eWesaLpsNvNbzKMKzeWq+ZH/ejb73+y21l/Pn45/sg/ED9n
fxHDqOjf2l4i0a3hOo2/iTR7KSNrNofmkaZUZvszRt8yvu2lfmVtysq/rpVfUtNtdW0+5sb+1hvr
G6jaC4trmNZIpo2XaysrfKysv8NZU68o7msqcZH5wfsX/tSaxdeItR8PeP8AxjavoEOnNc2194gu
445VmWZf3f2iRlaTcsjfK25v3a7dqq1fd9fBnxg/4Ju+LNJ1bxbrng290m68M24uL/TtIV7ptQ8l
VMgtlj8uTzJF/wBWv7z958rfLuxXifwZ/ao8c/Bd9M0+yvv7R8LW9w08mh3YXZIrfeVZdvmR/wB5
dp2hvm2tuZWKuHjX96meDiME5PmifqH468M/8Jp4J8ReHhcfZP7X064sPtPl+Z5PnRtHu27l3bd3
3a/Or9hnxKPhz+0jHpOs2wsJ9WtbnQ5VvJBbvaz7lkVGVl++0kKw7PlbdJ/wFv0psb611Sxtryyu
Ibu0uI1mhuYZFkjmjZdysrL95WX+Kvza/bd+Alz8M/Hkvi60mkvdC8TX1xcMzRHdZ3TN5kkLMq7d
rbmaP+LarLz5e5jAVOV8jOLC2cZUZdT7y+PHwJ0D4+eDX0fWF+zXsG6TTtWjj3T2Un97/ajbau6P
+L/ZZVZfzA8RaT8QP2YfHGs6KLy88NazPa/ZmvtNlaP7VatIkiyQzfe8tmhX5l2t8rK235lr6v8A
g5/wUZ0qTTLDTfiLpt5BqaeVBJrmnRrLDNyytNNCNrR7V2s3l+Zu+baq/KtfaNhf2urWNtfWVxDd
2dxGs8NzDIskU0bLuVlZfvKy/wAVfQ+7U96JjCpWwXu1I+6fmj8If2/PH/w3sLXS9bhi8baVDJJI
ZNSuJF1B1Zflj+05b5Vb5vmVm25Xdt27f0T+F/xR8O/GLwfaeJfDN59q0+4+WSOQ7Z7WT+KGRf4Z
F3f+gsu5WVq8Z+OX7FHhD4sWOkroC6f8P7uxklZp9J0iHy7mNlX5ZFXy9zKyrtbd8u5vl+b5fibR
fFHxL/Yn+K2p2ISC3u2i2z2lyGl0/U4Pm8qVdu3cu7cVZdrKwZW2/vFrWnWlT+L4TtjKji43p/Ed
N/wUJ8L/APCP/tHXV+bnz11vTrW/8vytnk7VNvtzu+b/AI9927j723Hy19qfsn/tDeHfjL4F0zR4
NRvJPFWi6dawanBqbf6TcssarLdK25vMjaQt833t23cq7l3fKPjj9pL4WftQ6h9h+IXhGXwLexWM
sNh4xsb2S+ks5N3mKskKRr5kRbd8vzbd7BfL3NIviHwX+Mmp/s8fE5df0OSz1yCPzLK6jUOsOo2p
kUttZlWSPd5asrbVZdq7l+8p4cVCNR80TepRdSnyy+JH7KV5p8evj14e+AHg1tZ1hvtOoXG6PTdJ
jk2z30393/ZjXcu6T+H/AGmZVb0uvzb/AOCmOoXEnxk8N2L3ErWcOgxzx2zSN5cbyXEysyqeFZlj
j3HvtX+7Xm0480jysPTjUqcsj57m8Zad8Svi7L4l+I93qiaXql+11qj6FGs1ysR58i3E0m1VC7Y1
3M3lqF+Vtu1von9or/gpZ8RfirqWoab4MvrjwF4PMrLbf2e/lapcR7o2Vp7hW3Rtuj3bYdvyyNGz
SfePofw1/wCCZfh7x58N/h34ofxtqVlPqmn2+qatbrZRsskcyxyLDbtu/cssbMvmP5m5vm2r92vo
74e/sK/C/wCG/hTxLpFja3eoXevWtxZSa5qZgmv7OGa2aBlt5PLVYflkl+6vzbvm3KqquksXThof
Qc0YniP/AATN/ay1LU9Z8Z+EviV46vtQ3Wf9taZfeJNQWRIVhVvta+dM3mf6vy5NvzKqwTN8vzbv
0O8IeOvDfxA02TUPCviDS/EunxzNbSXek30d3EsiqreWzRsy7trK23/aWvw51T9i34y2Pj658Jwe
BtS1C8jlaOPULaErp04Vd3mLdSbYtrL/AHmVsnayq/y1137Ll34j/Zn/AG4PDegajFOL1db/AOEa
1G1hmkt47qK5byEk+ZN0kO6SK4VWX5vLjb5flZeuM4y+E0P20ooopgFFFFAHD/GvXNS0H4Y61caV
4J/4WNfXHk2C+F2kWNdQW4mjhkWRmVlWNVkZmZl27VbdtXc1eKf8E8/AMXgX9nO2kiS4tZtW1Ca5
vNOuLCS0lsbqGOOxuY2WSaRmbzrOSTd8v+s/1cf+rX6jr5N+Gc3xU/ZZ1DTfA3irRbn4j/DeSWaa
L4gaJaXVxqcVxObu6n+22Mf2iaRmmbb5i7VVWVmZmbavbhKkac/eODG06lSly0z6p4oxXnK/Gu21
X5PD/g7xt4gvV+aS3Ph6fStsfHzedqX2WFvmKrtWRpPmLbdqsy84/hn4x/Fm2ii8QarY/CHQJ7Nf
tVh4Wu/7S1uRpI5lkj+3SQrDa7WaH5oY5G3RttmX5a9ipi6VPqeDTwNWpvEWTxV44+Mvi7VtJ8D3
v/CEeCtEvGsL/wAXXWnLNfaleQ3CrcW+nQzfu1jj8uaFrqSORfMbbHG3ls1eq+BvCNn8P/BHh/wv
p8lxcafoen2+mW8tyytK0cMaxqzMqqu7av8AdWl8E+CdC+HPhTTfDXhrTLfRtC02HyLWyt1+WNf/
AEJmZtzMzfMzMzNuZq268CrWlWlzM+no0KdGPLEKKKKxNgooooAKKKKACiiigAooooAKKKKACiii
gAooooAKKKKACiiigAooooAKKKKACiiigAooooAKKKKACiiigAooooAKKKKACiiigAooooA8h179
mvwfZ/2fqfw/8OeFvh/4y0y8ju7DXbLw9D8n/LOeOSONofMjkhkmjZd3y+ZuXayqy5+rfAnxz4v0
bUNG8TfF29v9G1uzv7LW7Cx0CxtV8mZv3S2DMsklvsj3ws0zXW5Xbb5cm2RfbqK1jUqRjyxkZSp0
5S5pRPB9J/ZRh0bxl4Z1pfiT491m00bULfUW0nX9bkvYpZobKe2WRJPlmhZmuWkkVZPJk3NG0fls
qx9VqcY+EPiLU9bP7rwFqm2fUIov9Vo17ukaa/Zf4bebcvnMu1YZI/OZWWa4mj9OoqqdaVOXMKpR
p1afsytRXn3/AAz34RU4tpvFGm26/wCpstM8YatZ2luv8McMMN0scMa/dWONVVV+VVVaqaX+z/Cm
mWdjrvj/AMe+KYLOFYLN7nX5NOlhVV2tuk09bdrhm2r81w0jfL8u3c271P7QX8p4f9lz/mPTOa84
j+Omha98vge0vfiZIv8Arn8ItbzWkP8Ae3Xk00dr5i7l/c+d522RW8vb81T/APDOPw7uv+Qz4d/4
TDb/AKn/AITK9uNf+z/3vJ+3STeTu+Xd5e3dtXdu2rXpNZVMfL7MTenlcf8Al5I80+Hvw/ul8d6/
8R/EUIg8Sa3aW+nWemyJBI+jabDuZbXz41+aSSSRppvmZd3lxq0iwrI3pdFFeZKUpS5pHsxjGMeW
IUUUVBQUUVyPxS+LfhL4K+E5fEvjXXLfQdFWaO28+VWkaSRvuxxxxqzSN95tqq3yqzfdVqAPK/Dv
7WreM/ib4u8N+E/h/rfjzw/o3krZ+LPCt5Z3Gm3rNDHJNH5000MKyRtNGvlrJIzfM21dtdV8O/h/
rk/jbVPiJ4zvriXxBewyWOkaMr7LbQNNaRJFttqsyyXUnlwtcTbmXcqxxt5cas1T9l23t/D/AMEf
Bvho6R/wjepaXpUPmaLcxxw3qwtJIsF1c28bN5Mlz5MkzRszbZGkVmZo2arfgn9n3RfBPxV8R/EV
tZ8Q6/4k1uGS1WTXNR+0RadatcNcNa2q7V8uHzNu1W3bdq7du5t3u0MPGHLM+dxWLdTmp/CeoVxX
xF+DfhD4rah4cuvFWh2OuHQbuS6tYb6zhuI38yGSF45FkVt0f7xZNq7f3kMLfw12tJnmvScVI8aM
5w+E8V8I/AXV/gmyW/wp8TfYfCcfmy/8IL4jja9slkby222l1u+0Wu5o5NzN9ojVrlpPJ/hbofBP
7TXw48e+K9M8JWHiG3tvGV9pv9onw5d/Le23/PS1m27ljuo9reZb7vMXazbdq7q9JxivL/iV8A9D
8beH7a30a10zwzrNj4mtfF9rfxWG6P8AtOGZWa4mhjkh85pI90bMzbvm3feVa8yvhFL3oHsYfMHH
3ap6zRXx94N/aU8W+Cf2lvEHhf48+L/DfgnSf7PCeHNNislt7LV4/tE+3U5LpppvsreXbsvkyTLu
8xfl3L832DXiyjKMuWR9DGUZR5ohRRRUlBXyz4k8Fah+zr+08nxC0JDD8NfH3mx+NwunK1vpF1b2
8jW195kfzRxyN5vmSyL5as00kjfvI/L+pqrappdnrmm3mn6ja2+oafeQtbXFpcxrJFNGy7WjZW+V
lZfl21pTqSpy5omdSnGpHlkVdL1Sz1rTbTUNPure+0+8hWa3u7aRZIpo2XcsisvysrL826rWa+ab
fwTefsz/ALQV3regaVqafBrxZp2y70LwxpTXsGkazCFVbj7Haw+ZHDJbxbWkiWTdM37zavl7cnxd
/wAFMfgj4T8aR+Hk1LVNbg81YZ9a0mzWewtm8xo33MzK0irt37oVkVlZdu77te/TxUJRuz5atgql
Odo+8fVtFFFd55/kIaBXhfiz9uT4EeDNSjsb/wCJOl3MzwrMH0lJtSi27mX5pLeORVb5fu7t33f7
y18A/tcf8FFNc+L2paNYfC7VPEXgnw3ZxeddSK32G/uLrcy/NJDM37lY9m1dy/Mzbt22PbxVMVCm
juoYKrUlrE91/a+/4KTaNoOjy+G/g5r323xOt2oufEEdks1lBGrSLIsLSfLJIWjj+by5I2jlba27
bt+P/wBnz9nXxT+158StX8R67czQaC+oSXmu+IFiWNri4kfzJIYF27fObdu+7tjVtzL91WzNf/Y3
8f8AhP4Y674v1yzisJNLkjZtJjkW4nlt/wDlpPuhLKqruU9furIzbdq7/Sf2If2vvDfwF0DV/Cfi
62vI9Mv9UjvbW/sLbzPs7SKsczT/ALzd5arHCy+WjN/rPvfKtfOYjETrRvE+tw+Ejh/dP0u8P6DY
+FfD+maLpdv9m0zTbWOytYNzN5cMa7VXc3zN8q/xVfoor509QKKKKBnzB+0d+3f4c+AviqfwraaB
d+J/EVqIXvI/O+yW1uskfmbfMZWZpNrRttVdu2T725WWvzp8W+KPGn7T3xWF7PYw6r4o1eQQw22l
2ccHyruKp8v3ljT5fMlZmWONdzbUr7A/4KffCXRLbRNB+I1pDFZ63NerpF+Y4eb5WhZ4ZHbdt3Rr
Ay/d3Msi/NtjVRd/4JxWNpH8HdevY4IVvJ9ckgluFiUSPGtvCVVm/uq0km1f9tv71d/NGjR9pE8r
F1pU48x9A/CP4cWvwj+HGieEbS7lv4tNjZGuplVWkkkkaSRtq/dXdI21fm2rt+ZvvV099Y2uqWNz
Z3tvDd2lxG0M1tNGskc0bLtZWVvvKy/w1YorxJT5pc58rKXNLnPjT9rX9j/w3Z+AdR8WeAtDh0nU
tNklv9Rto7plgmtdrtI0cbfKrR7dyqvlrtEi7WbatJ/wTs+NgvNL1D4caxqdojWf+k6FbPH5c8qs
0klxGrfdba22Tb975pPvKvy+1/tff2h/wzh43/sz7V9o+zw+Z9i3bvJ+0R+d93+DyfM3fw7d275a
+U/+CdPwztfE3xK1XxfPeSxyeF441t7WNVxNJdRzx7nb+6qq3y8fMy/N8u1vosBUlKPvHpc3tcLL
2h+jVcp8RPhX4T+LGlLp3izQrPWbeP8A1TTrtmh+ZWby5F2yR7vLXdtZd23a1dXRXuHz8JSh70D4
9+MX/BP/AMER+F/E2t+EG1vTtXtrKS6stIhk+1QSPHHu8lY2XzmaTay/6xvmkH+7Xy7+x5r3gnwv
8dtC1DxxN9msIC32G4mWN7aG8OFjkuN33UXczKwxtkEbFlVWav1kr8s/2pPBQ8Rftja34Z0aGx0+
fWNR0+2i3DyoRPcQW+6R9q/xSSMzNtz8xauStTjynvYOvKupU6h+rlflt/wUK8VDxB+0dc2LWxgG
h6da6d5nmbvO3KbjdjHy/wDHxt28/d3fxbR+lnjzxppnw58G6z4m1ibytN0y1a5m2sqtJt+7Gu5l
VpGbaqru+ZmVa/KS6t/Hf7a/x6mTTYJr3U9RdmhinlLW2kWKt8qvIF+WGJWHzbdzM33Wkk+byqP8
xWBh7zkftPpum2uj6fbafYWsNjY2sKwW9tbRrHFDGq7VVVX5VVV/hqzXO/Dvwj/wgHw98M+GPtP2
3+xNMtdO+1+X5fneTCsfmbdzbd23dt3NXRV4L3PR1Cvyp/4KSeGbz4fftL6f4w0ibVNPuNYsbXUY
tSRmiWG9t2MOLeRVXa0aw28nXcrSBv4lr9Vq+HP+CrvhW1vPhb4K8TSSzC+0/WX06GNSpiaO4gaS
Rm+Xdu3Wse35v4n/AOA9mDly1io/EffvgbxfZ/EDwP4f8UafHcQafrmn2+qW8VyqrKsc0ayKrKrM
u7a395q3K+Yv+CbfjaPxp+yT4Th/tS41PUNDmutJu/tJkZrdlmaSCHc33lW3kttu35VXav8ADtX6
dr6A3CiiigAooooAKKKKACiiigAooooAKKKKACiiigAooooAKKKKACiiigAooooAKKKKACiiigAo
oooAKKKKACiiigAooooAKKKKACiiigAooooAKKKKACiiigAooooAKK8a+KX7X3wq+FfgOXxRdeLd
L16DyY7m103QNStLi9vo2uPs/mW0fnr5irIsm5lb5fLk/u1578SP+ClXwT+HWoajY/2pfeKL6zvI
7by/DcMd3FcRtCs32iObzFhaNWby2/eeZ5it8u35qAPqeivlr9lX9uqH9pzWl0f/AIV7rfh++kF1
Kt9HcR3WmiG3WDzGaZvLZpN1zCrRxxyMvnRs3ys236loAKKKKACiiigAooooAKKKKACiuR8XfGDw
F8P9Si0/xT418N+GtRkhW4jtNW1a3tZWjZmXzFWRlbbuVl3f7LVif8NGfD7Uf3PhvxLY+PNXb/U6
T4RuI9Tu2b+HcsLMsMe7avnTNHCrMu6Rd1OwvhPQNU1Sz0PTbzUNRurfT9Ps4Wubi7uZFjihjVdz
SMzfKqqvzbq+e/FH/CSftHXGiX3hvwhpeg+G44VvNM8e+Ip5P7Qe3uI5G3aZDY3EdxCsirabmkuL
dmjkaNoW+Za7bUvhK3xahE3xRghvLdZo5IfCumancSaTD5ciyL9p+WH7czSRq376Py1VVVY/9ZJN
6d1r18PgvtTPDxGYfZonk3w3/Zr8L/CvwH4m8PaDqGtx6l4k+0Sar4smvc61dTTBv3zXW3/WR+Yz
R/L8rbm27mZm7/wPoV34W8F6Bo2oarca7f6bYW9lPq1zu829kjjVWmbczNuZl3feb733mraxR0r1
owUdjw5VZT+IK5z4l/8ACPf8K58V/wDCW/8AIqf2Vdf2v/rP+PPyW87/AFf7z/V7vu/N/dro+9eF
/teal4j03wX4UXwf49t/h94tvPEtrYaVc3dtJcW1/cTRzQrZzKsciqrKzSK0kbKrQr935WWasuWI
6MeafKc1+xH4w8CQfAnVJvDfiy3PhHT9Qv8AU4NJ1T7Pb3PhnT5JpGW3u9s0jbVaOaRZpG3Mr/7N
fTJ6V8rfF7wD8G/BP7Sng/XPFfgjw4un+I9E1tNX1LUtPt/7PhmjuLCWO8vTJ+7jZmmmh87/AFjS
XMcbM25dvR/sbXWtT+G/GccVp4dtvhlb+J9Vi8FyaE3Nxaf2ldNJI21mj8ncyrDt2/LE3y7drNx0
azU/Y9jur0Iyh9YjL4j2zxp4Ws/GvhTUtGv7HTNSgvIdq2+taet/ZeYvzRtJbsy+YqyKrbdy/d+8
v3q+fP2f/HXjLwL8K/gN4c1PTRd6c13feGPEuu3/AJMH9jz2bXFraWSrDIytuuIY7eObc3meWu5f
MuF2/TtfFP7VH7O/iCS/+Idv4I8F/avDHxNs9Gj1m40FYpLy11S31aNvtTQSTQx+XJbzSbmX/lpF
5kjQqZJGjG0ZTXNE2y/EKm5QkemeKP2+fhpo/wAVvB/w+0mS+8R63rmrQ6TfLbW0kH9ktMqrH5yz
Kv7zzJI1aH70e2bzNskflt9AaD4o0fxVZvdaLq1jq9svl7ptPuFmVfMjjmj+ZW/ijkjkX+8sit91
lr86Pjt+xr8PLPR9A8ZfabHwT4FPh6TXNd0fU7eOz8SiTdbSSyW0assP2iRmhtfs7bbW3km/dx7p
NtZ37Mvwmuf2SfjN8Ita1618VeHIPGlo2j31/d2MM9jfXN5bWk1rY+Wv+kWMkdw0kbeZuaRrRWXb
HJN5PkTpSp/Ee/CrGtH3T9O6KKKxNTyz9qb4pSfBb9n3xz4xtpLiHULHT2jsZreGORobqZlhtpNs
nysqzSRs27d8qt8rfdr8Cre3imt7x5LuG3eGMPHDIr7pm3qu1dqn5trM3zbV2q3zbtqt/Rb428E6
F8R/CepeGvEumW+s6DqUPkXVlcL8si/+hKyttZWX5lZVZdrLX4vf8FAvgL4d/Z9+PS6N4Ti+x6Bq
mlW+qWthukk+x7mkhaPzJJGaTc1u0m4/89Nv8NAH1p/wTP8A2rNI1HwCPhl408VrF4jsLtY9CXVp
FjSayYRpHawyN/rJFk3bY2+bbJGse5V2x+u/8FHvHnijwF+zHqp8NQ7otXu49H1i4+y+d9msJo5F
kb+7Huby4dzf89vl2sysv58/tI/sm23w70Gfx54L1SHU/BszxzG2Eis1pDMF8po5t376Nnbb/eVW
j/1nzOPrT/gnX+134cl+DEvg7x94s0vQNQ8LypBYXeuajHbfarKTc0UatNLukaErJHtVVVY/s617
MKjt7Cp7p5OKwjw9T2/Kfml8O4PC15400y38aXN/ZeGZJGju7jTArTwqysFddyt8qttLfKzbd21S
1fpD8Jf2R/hb4Ek0zX9JtZfEl5DIt/YavqF39oAVlXy2jWPbCy/xK21m3NuVvu7ef/4KsfCvwpfe
D/CHxg0J7E3uo3kemXV1YDemqwyW7TW1x5ittbasLKrbW3LIvzbY1WtP9hnxpc+LvgHZW9yZZJdD
u5dKWeWZ5GmjUJJH1+6qrMsar/diX/dXxMXCVF8p9BllWGIjzcp71f2Nvqljc2d7bw3lpcRtDNbT
xrJHJGy7WVlb7ysv8Nfm9+2V+z/4X+Bl54auPDT34j1t715La6lWSOBY2h2iP5d2394w+Zmb5V+a
v0nr4H/bs/aEh8RanP8ADTSLe0msNMuFk1DUpVjmZrlV/wBXC3zeXt3MrN8rbt0fyqreZx0ebmPU
xnLyan1r+wP4vj8W/sw+Go/7Qm1G+0d7jS7rzvMZoWWZmij3N95Vhkg27flVdq/w7a+hq+Qf+Cc/
wo8b/DXwX4qu/FVpeaPp2sXULafpWoeZFPG0fmLNM0Df6vzP3a/3m8nsvls319XFV/iSOGn8IUUU
VkWfNP8AwUR8L2viD9mHWr64kmWXRL2zv7dY2XaZGm+z7W+X7u24k/u/Mq18l/sd/tV+Fvgv4Tvf
C/iezvo4rvVftkeo2cazIiyRxxt5i7lYKvlK3ybi24/L8vzfqFqWm2urafc2N/aw31jdRtBcW1zG
skU0bLtZWVvlZWX+Gvzx/ad/4J8+Jrrx5f8AiL4X6Zp13oWoSRv/AGDbTLayWMjK3m7fMZY/J3Lu
+Vl2+btWPam6uym4Sj7KocOIo+2id78ZP28vCvw48QQaX4csYfHLrH5l1eWeorHbws33VWRY5PMb
b97b8q/Ku5m3KvcfBv8Aa28CfG7xBPoekfb9L1dY/Mt7bWI442ul/iMe2RtzKvzMv3to3Lu2tt8L
+Bv/AATR1PWLea++Kd9LoCSJtt9J0W6ilu1k3sN00m2SNV2r8qru3eZ8zJt2t5N+1L+yxrf7MPiy
PX/D8143g03Vsmla218n2uG68tpNjbVjZZFaGRlZU27dnzbqPq+Hl7sfiPPlgIezP0b8deGf+E08
FeIfD/2j7J/a+nXFj9p8vzPJ86No923cu7bu+7X54f8ABP8A+Ilr4O+N76Rf3s1vZ+ILFrGJPNVI
Gu1dZIWkDOo3YWSNcbm3TbV+9WxN+3Nfj9nW38Kw3WuSfEJo/slx4gkaNVSHzG+dJNzO0nk7Y921
W3M0m/cvzS/sV/s+a58S/H1p8T/EvnHQrG+a8iuL15Gn1O8VmYSK27cyxyfM0jfKzJt+b95t6sFR
nTdpHEqfsaNT2h+jVFFFe6fOhX5oft7eGtU8C/tEJ4psrm7g/te3ttQtL6GMwm3mhCw7YpVb5pF8
mOTcu1l8xfZm/S+vi7/gplrFpb+EfBGkyabFLe3V7cXcWott8y3jjjVWhX5fuyNNGzfN/wAsV+9/
DjU+E9HASlGvYi/aX/aHtfEX7Hfgq0lMusav44sYVuNQRFhiims5IWu2Zdq/N5y7VVVVfvNu2qu7
jv8Agnn+0t4B+BP/AAmWneNZ/wCw/wC1fs9xBq0dtcXHmGPzF8mRYy23b5m5dsf8Uu5v9WtevfBf
4a23xW/4J96doMulwavqD2OqTaZDIVQx3y3V15DrIzLtbd8u7dt2syt8rNX53+KPBeu+Cb6Ow8Qa
NqOg30sfnRW+p2slvIY9zLu2uF+Xcrc/7J9K8lQjUUqZ7tHl96B+7Hw1+KHhb4weGIvEPg7Wodc0
hpmg8+JWjaORfvK0bKrRt91trKvysrfdZa6mvzx/4JGnI+Kv/cK/9va/Q6vCr01SqcqLkFcJ8cvh
Pa/HD4U+IPBN7fTaXBq0MardwqrNDJHIskbbW+8vmRruX5dy7vmX71d3RWMJckuYNT8dPAvjv4nf
8E8fjvdWl3bfu/lXU9JaRvsWt2W5vLlik2/73lzbd0bblZf9ZGf2T+EnxS0L41fDrQ/G3huS4k0b
VoWkh+0w+XLGys0ckbL/AHlkVl+Xcvy/KzL81eR/tE/s6+Gv2jvBLaJri/ZNQt90umaxDHumsJm/
iX+9G21d0f8AFt/hZVZfze/ZR+I3xO/Zp/ac8N/D+e6vtIgvvENtpGs+GNQZntW+0SwxtMse7b5m
3y2jmX7yqvzNGxVvosPiFXjp8RvGXMftXRRRXUUFFFFABRRRQAUUUUAFFFFABRRRQAUUUUAFFFFA
BRRRQAUUUUAFFFFABRRRQAUUUUAFFFFABRRRQAUUUUAFFFFABRRRQAUUUUAFFFFABRRRQAUUUUAF
FFFAHm/jb9n/AOGfxIuNSufE3gPw9q+oajD5F1qNzp0P2118vy/+Pjb5isq7VVlbcu1du3bXwJ8V
v+CceleE/EH2fwB488P33xAEsN/ongvWXhhlurOCGYvmGZpvtU0kkMbNuWG3+W4+VY9qx/p1kVyd
18KfCd98TrP4g3WiQXPjGxsP7MtdUkZma3t9zNtjXdtVv3kn7xV3bWZd21ttfTVcPGfQ+RoYmpS3
kfD37P8A+zD+0z8IfE2iRQeINE8O6B4g1X/hItYGnhbiDTJo7ebNrNYq9vCyTNMsbLbbtrQQsrR+
TG1fSWteH/2krXxlp81h4t8E634XW8iv7y2Wzm0a7dVj8s2KM0d+q27MqyNJ/rtzSKrRrtr3yuJ+
GHxY0j4rf8Jb/ZNvfW3/AAjfiG68N3f22NV8y4t9vmNHtZt0f7xdrNtb/ZrL6pSXum39oYj4jyj4
wftlXHwL+FLeJfGPw01zQPEEn2eGz0e9u4ZLS9uGZfPhjvLVplj8tfMkXzlhaRV+VfvbfoLwv4i0
3xj4b0rX9IuPtekatZw39nc+W0fnQyKskbbW2su5WX5W+ak1Sxj1bTbuxna4iguoWgka2uJLaVVZ
dvyyRsrRt/tKysv8NfI/7OPxKtv2UfEfhz9mXx582rSXlxL4a8Q2ixx2N7YzPLNAZvMm8yO4a4+0
w+Wq/e8tV3bvMbzcThvY+9HY9fB4v6z7sviPsyiiiuA9EKKKKACua+JnjL/hXXw18WeLPsf9of2D
pN1qn2TzPL+0eTC0nl7trbd23bu2tXS1m+J/Dum+MPDeqaBq9v8Aa9I1azmsLy28xo/OhkVo5F3L
tZdys3zL81AHA+Afg3o2i6lD4x8RaJomofE+823ep+IobNWlS4aFYWjtZGVZI7dY18mNflby13Sb
pGkZvR68f8M6tqvwL0+y8Ja34fuH+Hnh/T7e0sfHNvdQvHFaxq0a/b7dmWSFo1WFZJo1khbc0zfZ
41ZY/YOlfT4d05Q9w+OxMKkan7wWiiiuw4wooooAQ15N8cP2frT47ax4U/trWr218O6T9q+26TZT
TQNf+csa/wCsjmXb+7WeFtyybobu4VfLZlkX1qkrOUVJWZcZypS5onBfGf4Ux/FjQNHt47q30/Wd
C1qx8QaTqFxbyXEdvdWsysrNCskfmK0fmR7d3/LTd95VrpPC/gvRPBFvqUWhaZb6aupX9xqt55a/
NcXVxJ5k00jfeZmb/vlVVV2qqrWzRS9nG/MPnly8gtFJXzl8dvhPb+Ov2h/htPcar4q0SS60rVLK
01rQtQjg/sq4WH7kPnbo1kube4ut3lxyXH+hQtH5awzNUVqns48xpQp+3qezMzXP2dPCfir9pLWt
P8e+HbHxtpPirSrjWNJvdTvryS90j7P5drc2K+ZIyrbs2ptcR+W0flyM3y/uoWj9o+PHwes/jl8O
bzwzNqFxoeorNDe6XrtlGrXOl3sLeZBcQN95WVvlbayttZlVl3bq0/BPw1s/BepalrEmqap4g8R6
pDDBqGsatcK0txHC0jQxrHGscMKr50nywxx7tzM25mZm66vmasoynKUT6+lTlThGMj471+0/af8A
gDJ4g8TDxLpnxc8G6XDbR2HhO10iZtUula5t1eNSvmTK0cbTfvpJ7pmVN0iszMy/Qfwl+P3gD462
93P4F8SW/iFLOGOa68qGSNrdZJJo4/MWRVZWZreT5W+bbtb7rKzeg1h+EPAvhv4f6bJp/hXw/pfh
rT5JmuZLTSbGO0iaRlVfMZY1Vd21VXd/srWRsblfAn/BUj9mXXfiVp2ifEjwtplvfT+HdPu4/EEj
XnlyLYRr9ojkVZG2ssf+k7tv7xvMX5W/h++6rapqlnoem3moajdW+n6fZwtc3F3cyLHFDGq7mkZm
+VVVfm3UAfk3+xH8VLj4laD4g+FPioz6tpselsLNmLK62TfuZrdpFbdj95F5f91dy7tqqteFftQ/
s4j9n/XdK+y6v/a2kat9oa1E0flzw+Wyny5P4WwskfzLjcd3yrivPvCHjLUPhH8RoNe8O6jZX15p
N1IsF2kUjW11H80bfLIqv5ckbN95Vba38LdO0/aR/aDvPj54ksLkWp07RdOt1FpYuqs8ckkcf2hm
k/5afvF2q3y/Kq/KrM1dXtIypcsviOn2kZUuWXxEd7+0Bf65+zHZ/CTUx59to/iCHVtFljgVRDE0
d39pjkfd837y4jZflz80m5sLGtfYv/BPnXLzVvgPNa3Uxlg03Wbi0tVwq+XG0cc23/a/eTSN8396
vzYC96+6v+Ca+oXE2m+PrNriRrWGSxnS3aRvLSRluFZlXpuYRplv9lf7orhxEnKPvFYO0auh9TfF
r4naV8IPAmp+JdXmhVLeNltreSTy2u7ja3lwr8rfMzL/AHW2ruZvlVq+E/2JPAep/Gz9pmHxTrMR
1C10m4k8Q6ndMrRKbpmZoNrRrtV/tDLJ5fyqyxSf3dtep/8ABSO01U+FfBN1E039hJeXEV2qy7Y/
tDRq0G6Pd8zbVudrbfl+b+983u3/AAT38IaNoP7Nmg6zY2ENvquuPcTaldqP3lw0d1NBHub+6qr8
q/d+Zm+8zbuTm9nR5jqxEpSq8v8AKfStFFFecSFFFFABRXAfG743eHPgF4L/AOEl8S/bJbSS6jso
bbT4fMnmmbc21dzKv3Vkb5mX7v8Ae2q35V6hceMv20vjxeyRuftt/wCdJbJeyM1rpNkm5o4WeOP5
UXKpu2jdJJub5pGNdNOj7T3mZSl9k/WS8+MfgDTf7Q+2eN/Dln/Z90tleefq1uv2W4bzP3Mm5vlk
/dyfK3zfu2/utX5kft1ftC3Xxe+KV7oOk69DqXgPRHQaethu8meYxr50zN/y0ZWaSNW+7tX5fvMz
XP8Ah3L8SP8AoOeFf/Au5/8AkevcfhX+wH4U8F6nfXfinUR42Sa3a3gs5LP7JFFuVlaT5ZWZm2n5
W3Lt+997ay9UI06UuYr2NWp7vKfNf7Nfw5+DvxRvrLw54s17xNpHi2+dhbmH7Pb2DNuCx26SMsjP
I33vmWMMf3a/Nt8z9RNB0Sx8MaHp+j6bD9m03T7eO0tYdzN5cca7VXc3zN8q/wAVfBf7RX7Ckumf
avEPwyt9+nxW/mXHh4ySSTqyhfmt2bc0m5dzeWzbtynbu3Kq7n7BX7SWpalqkPwv8Q3H2yFYGbQr
yTc00flrua1+78yeWrMrNjb5e35sxqvo0akZHzuZYOslzH3NRRRXefLhX5j/ALePxg0j4o/EbRrP
w7rses6Do1i8f7iP93HdvMyzFZMfvFZY4DuVmT+7/FX6N+PP7b/4QfxD/wAI3/yMP9nXH9mf6v8A
4+vLbyf9Z8v+s2/e+X+9X4iN94/WuetL7J7eW04ycqh+y/7L3hu28J/s8eALG0eV45dIhvmaYqW8
y4/0iRfl/h3TNt/2dtfIf/BTXxrqk3jjwv4Q83y9Gt9O/tXy1Zv3txJJJFudd207Vh+X5dy+ZJ/e
r0z/AIJ2/HD/AITDwZeeAtX1G8vde0XdcWC3CblXTcRxrGsn/TORvut/DJGq/Ku1e7/bc+B4+L3w
jnvdO0281LxXoH+kaXDZSDdIrNH9oj8v/lp+7Xcqr826NVX7zK3jR92p7xcf3eJ986j/AIJ5+GvD
Xhv9m3TH8N6+PEEmp3LX+qsF2/ZL5o41ktfL+8vlrHGvzfe/1i/LItfS1fkP+w/+0v4o+FHxK8O+
CLUxaj4P8R6zFbXOnSxorJcXDQw/aFk27ty7I/lbKsu4bVZty/rxXmYynKNS7PUl8QUUUVxkBX5L
/t+Q638Lf2yJfFthdw2uoXEem6/pVxEPMeBoVWFGdZF27vNtGbb8y7Svuo/S345fFi1+B/wp8QeN
r2xm1SDSoY2W0hZVaaSSRY413N91fMkXc3zbV3fK33a/FT4ufFvxL8cPHF74p8U3rXl/cDZGkY2Q
W0K52wQr/DGufr8zM25mZj6uBpyvzGtM/ff4ZeMv+FjfDXwn4s+x/wBn/wBvaTa6p9k8zzPs/nQr
J5e7au7bu27tq10tef8A7PGl3mifAH4Z6fqFtcWGoWfhjTLa4tbmNo5YpFtY1aNlb5lZW+XbXoFe
wbBRRRQAUUUUAFFFFABRRRQAUUUUAFFFFABRRRQAUUUUAFFFFABRRRQAUUUUAFFFFABRRRQAUUUU
AFFFFABRRRQAUUUUAFFFFABRRRQAUUUUAFFFFABRRRQBXooor7M+CCiiigDzj4weNvF3w8/snxBo
+hf8JN4VtPO/t7TNMtJrrXJ93lx2/wBgjVljbbIzNJ5n/LNWZa8+/ax8A6Hbv4M+K7R+HNP8S+Et
bsYU1jxDZfaLaO1ubhbVvPXzoflhkululZm/dtD8u3zGavSfid8Z9E+F9vLC9nqninxF5MdzH4V8
MWn27VpoWk8vzvs6/MsKtu3SNtj3Lt3bmVWrXmlw/HvwboE2p6XYnwXqW29v9B1iGO9kvljkWazZ
bi1umt/L8yOORl/fLJGyq235q4qkVUjKmehSlKk4VHoej6bqlnq1u01hdW99As0ls0ltIsirJHI0
cke5f4lkVlZf4WVlrz79pLwvrHjD4HeLtN0Dxj/wgOr/AGP7TD4ja6a0Wz8mRZmaSZWVo42WNlaT
+FWZtrfdbzLwF+zB4h/Zn8A6jpXwS8W/aLm4vPtf9keP4o7nTpJG8pZJPMtYYriOTy412/NJH8rL
5e5vMXzj9sibV/il8ONc8IfFH4fa14a/s/8A4mnhTW/CF22uWOq6r5LQwWc+20WS38ya8ijXzI4/
MbdtkXau7wp0J094n0VPFUqnwyPmO/tfjL+0D8Zvgn8bY/C+l+JtW1eZr+w8P6Be3EKrBpF4nm+c
107x2iszKq7W2MzbtvmSfvP1o8MX2pap4b0q81fTP7E1e4s4ZrzS/tC3P2OZlVpIfMX5ZNrbl3L8
rba+Xfj/APsH+BPGngbxa3gzwppeieJNRhtltzZWNvGtr5dzC1y1vH+7VZpIbdY1VpI49275ofOu
JJPob4R+OofiV8OtD8Qp9oWe4haO8juLCSwkhu4WaG5ja3kZmhZZo5F27pNu37zfeZV6UqLKo141
loddRRRXOdJieNvBOhfEbwpqXhrxLplvrOhalD5F1ZXC/LIv/oSsrbWVl+ZWVWXay1yngzW9e8Mz
ab4T8dX9vqWtvDtsPElvbfZbfW2WPdIvk7mWG6VVZmh3bZI1aSP5Vmjt/Rq5H4o/CXwl8afCknhr
xpodvr2jNNHc+RKzRtHIv3ZI5I2Vo2+8u5WX5WZfus1dNKq6Mro5sRQjiI8sjpelHWvHfhz8RvFm
h+Ibb4e/EPTLjUPFMc3l2fiXS4FWy1my8maT7c0e7dbsrQpDNH8yxzXNvt+W4j2+xDvX0lOoqsea
J8jVpSpS5ZC0UUVsYhRRRQAUUUUAIa5vxx4B0/x7a6at3cX1jfaZefb9N1LTrpoZ7G68uSNZl/hk
+WaRfLkWSNlbaysvy10nWispwUlaQ4SlCXNE5v4UeL7vxt4FstS1JLePWIZrjTtTW0VltvttrcSW
ty0O5mbyWmhkaPd83l7d21vlrra+fNWm1z4DfGPxN431e+0T/hU/iy8s21bULu7uILvRLz7PHZwy
eWzNbtbtJDDG0irHJuuFaRvLt91fQdfMVqcqdTlPtsPVjWp80Qoor8Z/2kP21PjHpH7UHjGfRPGt
7oVt4d1W90XT9LsW/wBCEMEssKtLbSbo5pG+ZmaRWO5vl2qsargbH7MV+Z3/AAVo+PDyap4f+FWj
a1cRQRwtqPiGzt5I/KlZmX7JFLtbduTbJJ5bBV/eQyfN8u2rq3/BWTV7z4CSpb6PYWPxaubya0W4
s42axtLfarLeeXJu3SfvGjWMs67o2kb5dsbfNP7PP7Pfib4/eOIvEXiKK8l8Mtdfb9T1bUvMZtUb
zGMkccm5WkkkdXV5Fb5fmZm3bVa4xlKXLEuMZSlyxMH4sfs+y/B74a+Etc1rWgPEOv8A7xfD7afJ
G9rEF3MzSt/Eu6FWjZVO6Rsbtu6r37NvwNi/aQ8YeIl1DXrXQja27XZhtbeMSPJJuVWjgXaiwxtt
3bdu3dGq7d25fvr42fAHwx8eLHS4fEEmoW0mmSSNBcabMscgWRV3L8ysu1tq/wAO75fvfe3fnhqD
+J/2SfjlqNro2sQ3GpaNIqGZVbyL62kVJFjljz91lZdy7vlYfK25VatsRRlT+E66lONOpeXwn0D/
AMO0B/0Ub/yh/wD3RX1H8Evg/pPwQ8CW/hvSZZbpi7XF3eTfeurhlVWk2/8ALNdqqqqv8Kr95tzN
4toP/BQ74eah/Z0epaXr2k3E3lrcyG3hmgtmb7zb1k8xlX+8se5l/h/hr6fsL631SxtryyuIby0u
I1mhuYZFkjkjZdysrL95WX+KvGqSqfaPSoxo/FTPze/bC8Rax8XP2lF8H6RLDqYsZrfRtKtLaf8A
dm4m2eYrFm8tZPOk8tm+X/Vqrfdr9Mvgn8K7X4K/C3QfBlnezalFpcbK13Mqq00kkjSSNtX7q7pG
2r821dvzN96vzV/Z/h0P4k/t6WN2GGoaLd+ItS1e0ceZHv8ALFxc28n8LffWNtrem1u4r9YqnES5
VGJ5sfelKQUUUVwmoVy/xU8T3Xgf4Y+LvEdgkMl9o+j3l/bx3Ks0TSQwtIqttZW27l/vVB8Svi94
O+D+krqXjHxFZ6HBJ/qVnZmnuPmVW8uFd0km3zF3bVbbu3NX5s/tVftiav8AtIX1p4R8H2Woaf4S
leNVsGjze6rcErtWVY2b5Vb7sas25vnYs21Y+inTlOV2ZSlynnep+OvjJ+1v4hstButU1HxddQxm
aPTY/KtbSNY9375418uFW/eFfMb5vmVd33Vr9BP2cvgdafAn4e22k7bWfXrj9/q2pW0bf6RJ821d
zfNtjVtq/d/ibarM1cj+yR+zfL8EfD9zqeumGbxbq8caTxoqsmnwL83krJ/EzN80m1trMibd23c3
0BXVUl9mJ3YfD8vvS+IKKKKwO8K/NTxR4Q03wB+3bpOj6RH5Gnr4r0u4igCoiwmaSCZo1VVVVVWk
KqMcKor9K6/I+S08c/tQ/FjUbmw04az4o1Ldcyw2apFFFFGqqvzMdqKqqq7nbn5RuZm+bqw/xHk4
/l5OWR+xFFYXgPSdT0PwR4e07Wbv7frFpp1vb3t0Z2l8+ZY1WSTc3zNuZWbc3zVu17p+YPcK/Irx
t4LX4HftEar4TbX/AOxtMjuX06bWDb/bHt9NvIfLkkaPavmP9luG3Kqr827b/C1frrX5BfGJdP1L
9o7xM3huSHx5a3+vtcW0MMUpjv5Jpt7Wy+W3mSLvdot0bDzMblYblrCtsezlm8jpP2LfjFofwV+M
R1TxHJ9l0S/06bT570iR/s3zJMreXGrM+5oFj2/9NN38Nfbv7Ynxn0LSf2adZm0XxPp81x4lj/s7
TJbGWO6W+j8xY7pY9u5dqx+YrN/CzKu5WZa8o/bx/YxtNJ03Wvij4Kh1K5up7+TUNf0zcs8cUci7
pLqP/loqrJuaRf3n+sLfu446+E9D0221TWILK61mz0K2lDbtR1BJ2giG3PzLDHJJ8x+X5Vb73pzX
nypqUuY9L2dPESjWifWH/BNv4DaL8UviRqvivWriZ18GTWd3Z2EXyrNdSNI0UjtnO2Nod23+Jtu7
5VZW/Vevzl1D9rLwh+yn8GfAvhH4Iahovji8ujcXuratqdnPDubdtLSQr5bLJI25V3Nujhhj3bla
OSm6D/wVo1S10m3j1v4cWeo6oAxmudP1ZrSF/m+ULG0MjLhdv/LRv/Za82vSrVpc0TolGUj9HKK+
YP2VP23rX9prxfq/ht/CM3hu+s7E6jDIuoLdRTRrIkcit+7jZW3SR7flbd833dvzfT9eZUpypy5Z
E6niX7atxotp+y18Q38QWk17YNp6xpHAdrrdNNGtrJ95flW4aFm/2Vb5W+63y5/wR4tddfxx8SLm
2vbePwxHYWkd9ZMv7ya6aST7NIvy/dWNbtW+Zf8AWr8rfw/RH/BQT/k0Px5/24f+l9tXnP8AwR91
vR7j4b/EHR4NP8rxBa6rBdXd/wCSi+bbzQ7beLzPvNteG5ba3yr5ny/eavbwP8I0p/CfoJRRRXea
hRRRQAUUUUAFFFFABRRRQAUUUUAFFFFABRRRQAUUUUAFFFFABRRRQAUUUUAFFFFABRRRQAUUUUAF
FFFABRRRQAUUUUAFFFFABRRRQAUUUUAFFFFABRRRQBXooor7M+COc+HuueIPEfg2w1HxT4Z/4Q/X
5vM+1aML+O++zbZGVf30fytuVVb5fu7tv8NdHRRWY+tzw/8AZL1TVrvw/wCL7Xxjc27/ABLh1th4
ljhkgVZJI4Y7O3uo4V/eQw3NvZxyL5qx+Y3mSRqsbR1D+xOuqyfs6+GLzUPEcPiDT7yFZNGhheGX
+ytPWNY7exlmjjjWaaFY9sknlq3meYv8NZ3xq8V6Bb/tAeAPCcOm+LtC8f61Ezab4w8MWWnqslrG
s/nWc1xeblkhjVvtDQ+W21vJZV8zbWJ4O/ZN8SeDfjdpHxCg8R+F11d/MbxBq2n6FeWNzre6NY2j
mt1v2tf3wZrhpFjXbcQwt5cm5q8qlTnTqyktT3K1WnWw8Yy90+oTXj37Vnwn8Q/G74Ry+CtBOmLb
6lf2rar/AGlcyWrGzhk85ltpo4ZvLmaSONdzRyLt3fL92vYqK9WcedWZ41KUoS5onzL8MP2I9F8O
6h4e8T+MvEGqeMPG1tFYT6hdal9juvMvLdvMWSO6a1W82rM3yt5ys0ccMcm6NVjrsvhG3/CA/G74
leC74aJFc+I7v/hNtLXR/wB20lu0cNnc+fb/ADeXIskMbNMzbbhrmRlVWWRY/Z9teC+NdQ8O3P7a
Hww0qHUrLSPFdr4e1W/u2xJHd6nZttjt7Dd5ixyR+Y1xdeWyyMrWW5Vj3MzebiaMI0tD1sHiKk69
pH0HRRXmv/DTXwe/6Kv4I/8ACjs//jleEfRnoOqapZ6Hpt5qGo3Vvp+n2cLXNxd3MixxQxqu5pGZ
vlVVX5t1ebad+1R8G9Ut2mh+Kng5VWWSH/Sdct4W3RyNG3yyMrbdy/K33WXay7lZWrz7x5rFp+09
4y8H2Xw+l0XxNoPgLxXpmvavrlxdz/YZJFil229lLbqy3FxGsizN+8WONvs6t5nmSKv0VurvoYR1
o8zPMxGNjQly8vMeH+JPHUHxS+KXw1Pw7M2rQabqNxd6n4uttPkn0b+zPsskc1ot5ujjuGkuGt/3
cDSKslt5ki/6Ptr3DuaKWvaw9H2MeU+fxGI+s1OYKKKK6jlCiiigAooooAKKKKAOI+Nnwr0/43fC
nxL4I1R/JtdYs2gW42s3kTK3mQzbVZd3lyLHJt3fNt2t8rVk+A/iLd+F7jQPAnxG1i2n+IN1NJa2
N7BYtbQa/HHHJMt1Cq7lVvJh/fL8vlzfLt8ua3aT0wjNcl8TPh1afEnw/bWcxt7fUNN1C11fS76a
1Wb7HeWsyzQybflbbuXayqys0ckiqy7t1edicOqqv1PSweKlRlyS+E5n9q346f8ADOvwP8QeM4Ib
G71e38u202y1C48tbi4kkVVX+9JtXdI0a/Myxt8y/eX8T9UutY/aK+NE93Z6TY6fr/ivVPPe301Z
/s0c0rbppvneSRV3bpW5ZV+bbtVdo+r/APgqF8a77xoPhx4S1HRdb8I61YWk2ra3oF86yWizTbY4
fLmjby7rZ5dxtmX7qzbflk86OP2H9lD4f2fw/wDgV4aitWMs2rW8es3MxDLvkuI1b7u5vux+XH8v
3vL3bfmrxqNGVSXLI+yw9P20j488MfsL/EW58dWGna7pcNp4eW82XmrW+oQ7Wt1b5mjX5pNzKp27
o/vMu5V+av0ZsbC30uxgs7K3htLS3jWGG2gjWOKONV2qqqv3VVasUV6tOjGn8J69OjGn8IVwnxI+
BfgX4uXlpdeK9Ah1W7s0aGG5WaSGXy927azRsu5d33d33dzbfvNXd0VrKMZfEayjGXxHwp+2J+zB
4P8Ahn4DtPFPg/S76xaO8htby2inkuLZIWWT983mbmVvM8uPdu2/Mvy7mr3r9iXx9d+O/gTp8V+M
z6FcNoonDLiaOOONo/lVV27Y5Fj/AIt3l7t3zV1H7SHgHVPid8E/E/hvRRFJql1HC1vHM/lrI0c0
cm3d/eZY9q7vl3feZfvV+cdvY/GP4VeH7mSCDxx4O0ON/PnaJLyythI22Pe33V3N8i7v90V4uLo+
97pwSl9Xrc0Y+6dR8V/DOqfsn/tIRah4dYW0NldJrGjbpHCSWrM37ltsnmNHxJA25laRVb+9X6c+
Hf2nPhZ4h8P6bqg8e+G9N+3Wsdz9iv8AWrWO5t/MXd5ckfmfLIu7ay/3q/Pjwfrdx+27/ZXg3xp4
j/sbxfov2m507V0tYWi1CGTb5kDQq0f75SqMrR/L5aybl+Xc3YXn/BNe4gs7l7Lx/DcXixMYYrjS
Gjikk2/KrMszbV3fxbW/3WrzKkYy+MzjCUvepx90/Sasfxj4ntfA/hDW/Ed9HNLZaRYzX9xFaqrS
tHDG0jKu5lXdtX+9X5e/8O5fiR/0HPCv/gXc/wDyPR/w7l+JH/Qc8K/+Bdz/API9Yexh/MHLW/lO
FvNQ8Q/tkftFol7qQs59cupEtTdMZo9Nso1kkWGMKq7tkat/Cu5/mbDMzV92fBH9lPwV8E5INQtI
ZtY8Sxxsraxe/eTcqrJ5Mf3Y1+Vv70m2Rl8xlrnP2S/2YtR+Av8AwkGoeILrS9R1jUhFBA9gjSfZ
4VDM37yRVb94zLuXbt/dr97+H6Iq6lT7MTsw+H5Y80viCiiisDvCiiigDz39oLxZr/gX4NeKNc8M
ReZrdnbq0LeR53lK0irJNt/6Zxs0nzfKu3c2V3V+eH7J/jqx+GPxQuvE1/rK2CaZo2oXMOntI0ce
ryrAzR2bSfdXc3zLuVstGq7dzLX6o18O/tOfsSxWkmt+NPBM9hpWj29ncajf6RcFo1haNDI32bar
fKyq37ttqq33W2sFTqo1Ix0PKxtCVZFb4H/tzeOfF3x00Ky8TTWbeHdbuYtO/svT7JQttJJtjjkj
Zm8z/Wbd26RvleTav3dv6B1+XP7Bvw90jx58dIn1iOWVNDsjrNokcgVTcRzQrHu/vKrSbtv95V3Z
Xcp/UavWp83KfB5hGnGajE+eP26/Ffifwf8AA9L7wtqGoaVK2qW8d7e6buWSKDbJ/wAtF+aNfMWF
d25fvbf4treR/wDBMn4Dpq2uX/xWv54pYdIlm0rTrRd/mLdNHGZJmPyrt8mfy1X5txkY/LsXdT/4
KBftC6RrWnr8NNAupri6tr1Z9YubeYLArRqwW1bb/rG3MrN/CjRqPmbd5f0d/wAE6fCtr4f/AGX9
FvreSZp9cv7zUblZWXasizNb7V+X7u23i+9u+Zm/3axqfEdVPmpYX/EfTlfJnxE/4Jp/DDxlq2t6
rpl7q/ha71DdJb2mnyQtp9rMy/eWFo93l7vm8tZF/urtXbt+s6KyOSNWdL4T82tV/wCCVPiq28Q2
UWl+OtIvdDYR/ar66tZre5i+b5/LhXzFkCrtK7pF3Mdvy/er7V8Rfsw/CvxF4f1LSf8AhAfDWm/b
bWS2F7p2i2kNzb+YrL5kcnl/LIu4MrfwtXqFFBrLE1JfEfjj4o0bx9+wT8fYjpuqwtewQ/aLW5j/
AOPfVbCR2XZPDncqs0bK0bfMrR7lb5Y5K/YLwd4w0b4heF9M8Q+HdRh1fRtQh8+1u4W+WRf/AEJW
VtysrfMrKyt8y18H/wDBVtNGtdN8ASNocD+Irya6RdaV9ssdrCse63Yf8tFZrhXVm/1extv+savS
f+CXFi9n+znqcztCy3XiO4njEdxHIyL9nt4/mVW3Rtujb5W2tt2t91lZvOx1OPJzHr05e0pxlI9d
/bB8P+JPFX7NvjjTPCdveXmtXFtHstrCQrNNCs0bXEa45YNCsi+WPvbtu1t22vhT/gm1+0/4M/Z9
8TeOLPxzfDRtJ1y0tp4dU8qeYrNbtIqw+XDGzfMtwzbvlC+T/tV+p1fE/j7/AIJYeA9c86bwp4n1
jwvcSXRl8q9jjv7aKFt37mNf3cnHy7WaRvlX5tzNurlwuIjTjyyNIyPoTS/+Chn7Pmrala2MHxFt
457iVYUa50u8t4lZm2/NJJCqxr/tMyqv8VfRVfhp+1t+yOP2WV8K/wDFV/8ACT/26Lr/AJh32TyP
J8n/AKaybt3nf7P3a/Wb9jfXNe8Tfsw/DzVfEniG38Wa1daf5s2qQT+d5i+Y3lxySbfmmjj2xybv
m8yOTczN8ze1GUakeaJuey0UUUwCiiigAooooAKKKKACiiigAooooAKKKKACiiigAooooAKKKKAC
iiigAooooAKKKKACiiigAooooAKKKKACiiigAooooAKKKKACiiigAooooAKKKKAK9FFFfZnwQUUU
UAZtx4d0+68R2Ouy2+7VrGzuLK3ufMb93DM0Mki7fu/M1vD83+z/ALTVo0tFSlYAoooqgErivi18
F/Bnx18N22heONH/ALb0i3vFvYbb7VNb7ZlVo1bdCyt92Rvl/wBqu1oxWc4qW44ylCXNE8n0X9kv
4MaD/aH2X4X+FpPtt3JeTfbNLjutsjfeWPzlby4/l+WOPbGv8KrXp2l6XZ6Lptpp+n2tvY6fZwrB
b2lvGscUMartWNVX5VVV+XbVrFLSjTjHY0lUnP4mFFFFaGQUUUUwCiiigAooooAKKKKACiiigAoo
ooA+JP8AgoZ+xb4h+P8ANpXjfwQ/2/xPptpHpk2iTTRwrdW/mSSLJHI21VkVpm3KzbWX7u1l2yfG
X7If7UEfwrvJfDPjHU5ofB8sTyWsjW7T/Ybjdu+Xb8yxv82VVW/ebW+Xc7V+0/Svxw/4Kcap4Xf9
pK50fw94ZsdFvdLtI21i+t7byX1K8uP9IaRtrbZPlmX95tWRmaTczKse3x8TT9lL2sT6XK8ZUT9n
2PvKxvrfVLGC8sriG7tLiNZobmGRZI5I2XcrKy/eVlqxXif7Guvf23+zr4W3341C5s/tFpNum8xo
ds0nlxt/d2x+XtX+7t/h217ZW8Zc0eY+7jLmjzBRRVe+vrfS7Ke8vbiG0tLeNpprmaRY4441XczM
zfdVVqygv7+30uxnvL24htLS3jaaa5mkWOOONV3MzM33VVa4XXvjb8LW0PUBqfjTwte6c0Egurf+
0be486Pb8y+SrM0m5f4VVt33a/PD9rHxxZ+PPjz4iv8ATNU/trR4RDaWc6SM0SrHCiyLH/seb5jf
L8rbmZfvZrv5P2EvEmsfCfQ/FvhnW4dd1PVLK1vRoskC2jLHNGrMFmaTazLuX723cN38W1W8qpi+
WXKcH1iU5SjTicR+zbHqutftLaBf+CNIlsYY9UN3JaRN9oWy05nKzq0kg+6sMjR7m+ZmZdvzMtfq
jXyb+xr+zD4q+D/iC+8VeKmtbG4vLBrCLSY386WPdMrM0rr+7H+pXaqs27zPm27StfWVeDWlzSOj
C05Rh7wUUUVgdoUUUUAFFFFABRRRQAVl+LPDtv4w8L6zoV5JNFaanZzWUzQMqyLHJG0bbd275trV
qUUCPy8/Zf8AGs3wF/aQsoNfmXSbU3E2hayrNCyx7m2fNIzbVRJ0jZpFb7sbfeHyt6/+1t+2pc6t
fyeEPhvq0tpp1vJ/p3iLT5yklzIpz5VvIv3Y1b70i/6z+H93/rNX41fsC6j4v8Xa54j8LeJ7UXGr
ajJeyafrELRJF5hZpNs0e7d+8b5V8tflb73y/NP8B/2QG+BfiLUfHnxFvtH1Gy0Gza9tVslnuFt5
I/3jXDbo1+aNFbau1vmbd8rIten7f3dD5iWX81f2konzh47/AGXfGHw9+EmleO9YgNsl1c+Xc6WY
2M9jGy/uZJv4V3NuVlbG1mjX7zMqffH/AATX+JWn+KvgKPCcI8nVPCl1JHcKGdvMhuJJJo5vubV+
Zpo9u5v9Tu/iWvjr4y/tQeNf2ktSu/BPhLRbg+Hr2QiDSLGy+1ahfRx7JVaTaHbcvk+ZtjxtXKs0
m3dX2L/wT1/Z58SfBXwPrut+KEGn6h4m+yyR6PJHtntIYfM2tN/dkbzv9X/DtXd8zMqkea3vHJj/
AGXJyxPrKiiiqPnAooooA+Gf+CqHiTTrHwR4L0S40CzvdQ1K5uZ7fWJmbz7BYfJ8xY9p/wCWvmLu
3bl/d/d3bWjr/wDBNT40eAvBXwe8RaH4i8XaN4b1VddkvFg1a+jtPMhktoFVkaTarfNDJ937vy7v
vLu+pfjp+z/4Q/aF8Mw6R4rtJQ1tL51pqNmyx3dq3y7vLZlZdrKu1lZWVvlb7yqy/CnxY/4Jh+Mt
Bur688A6tZ+J9LX57ewvpFtL/wCaQjy8n9y+2MqzSM0Yb5tq/dDY1aftI8rPXw9an7P2cj9ONN1K
11jT7bULC6hvrG6hWe3ubaRZIpo2XcrKy/Kysv8AFVmvwq+JXwn8Z/s6+KNAtteB0LxHJaprEC2V
2rT2eJ5I428yM7Vk3Q7xsZtu5fmDblX6N+KX/BRe7+LH7OeteD73Q5tJ8batKtpPqGkTNDZfYvMW
Rtu5mk3Mq+S0X3WVmbd83l15csC4y91nby83wnr37enx4+BHjTwSnhm9u/8AhMfEn2Se70XVPC8k
NwumXGNsazTeZt8uRl2yRrubau7areW1eSf8E3f2trP4I+LrzwH4w1G303wNr032iG8mhXbY6kwj
jEkk24bIZI12szblVljb92vmNXmn7MP7G3if4/X9hrF/DJofw/aSTz9YJUS3PlsoaO2VvmZmb5fM
27F2yfeZfLar+2Z8AfC37PPjzRdA8NalrF/9s0xb6ePVlhYx7ppI1KSR7d2fLbKmP5cL8zbsL3UZ
0qcvYxl7xvGnyxP00+MH/BRb4N/CLUtPsV1e48bz3kLTM3g9re+it13bV8yXzlXc3zfKrM3y/Nt3
Lu8g8I/8FfvAV5pssnirwN4j0bUfNYRwaRNb38TR7V+ZpJGhZW3bvlC/wr83zfL4L8DP+Cb7/Ebw
D4V8W+IfF02jx6tHHey6Pb2Eckn2Vm3RlbjztqtJDtYbo227vmX5a9o8Rf8ABMP4Z6h/aU2k614j
0We48xrWP7RDNbWrNu2rtaPzJI1/utJuZV+9/FXo+zkc8q9OMj2fw5/wUy+AGt6LbX174qvfD91J
u3abqOkXTzw7WZfmaGOSP5vvfLI3yt/e+Wt2b/goX+z3DptvfN8RbcwTyyQoqaXePKGjVWbdH5O5
V/eLtZl2t823dtbb8b/8OnR/0VE/+E9/91Uf8OnR/wBFRP8A4T3/AN10ezkL6xT/AJj7auP27PgL
a6lo9i/xL0t59Xhhmt3ijmeKNZm2r50ix7bdv7yzNG0f8W2rP7R37YXw+/ZhbSrbxRNfahq+pfvY
dJ0eOOa7WH5v3zLJIqrHuXau5tzNu2q21tv54fEz/gmH4y8N6SLzwZr9l4xnH+t0+eAafN95VXym
aRo2+8zNvaP7vy7t2KwPBP8AwT5+L3j/AMWwQ+NwfC2mx2oibWL28h1CRVhjWOCGOKObc21VRVDM
qrGnX5VVp9nIv2tPl5uY9Q8Zf8FgvGF99kHhP4eaJopUt9q/tm8m1ESD5dmzy/s+zHzbt27duX7u
35p/B/8AwWG8SWemyx+Kvhvpes6h5zNHPpOpS2ESx7V+Vo5FmLNu3fNv/iX5fl+b6I8DfsVfBvwD
5clt4Ks9WuxarbSXGuM1/wCb93dI0cm6FZG2/eWNfvNt2q22sb4nfsH/AAk+IVhq7WPh2Hwprt5G
qwalpLSRx20iqu1ltVZYdvy/Mu1d25vmVm3Vp7GRh9Zpns/7O37X/wAPv2jPDekXOm6xY6R4pvN0
U3hW9vI1vY5413SLGvytNHt+ZZFXbt+9tZWVfb6/Er4tf8E+vij8NIZr3S7ODxtpSSsqvoatJdrH
5irG0luV3bm3fdj8zbtfc21d1Zmh/tF/tJ/HXUdC8LaD428X6tfWEIhgj0S4NpJ5TNHGZLqaHYZF
3eXumuGbbuZmb5mNZcsjrjUjJc0T9yKK/E/4PfGn4r/sGfFKz8N+I4rzSvDs93b6hrXhyWOK6jur
dhtaa2bdt8zbu+aORVaSBFk3eXtH7K+CfG2hfEfwnpviXw1qdvrOg6lD59re27fLIv8A6ErK25WV
vmVlZW2stSUbdFFFABRRRQAUUUUAFFFFABRRRQAUUUUAFFFFABRRRQAUUUUAFFFFABRRRQAUUUUA
FFFFABRRRQAUUUUAFFFFAFeiiivsz4IKKKKACiiigAooooAKKKKACiiigAooooAKKKKACiiigAoo
ooAKKKKACiiigAooooAQ9q+S/wBq7/gn3o/7THjyz8X2fif/AIRDVvsi2moeXpS3S3u3/VyNtkjb
zFX5WZmbcqxr8u35vrTrRisalONWPLI2pVZUZc0T8MPAPi7xH+xt8fdU0XX47o2thdNp+t6bb7lS
7jUt5c0ayKu77yzRt8u5WxuVZGr7q+C37RvhD46/2hDoEl1Z6hZfPJpupIsc7R/89lVWZWXc2373
yt97buXdD+1t/wAE5tW+PXxuTxx4c8U2WmW2r+SuuQ6mrM9r5cccPmWyxr+8/dx/6uRl+Zc+Ztk/
d/A2seH/AB1+xj8dIo9Y0uzXxFo4kktzdK0lneQyxyRrPEylS8bKTt+6VZSrKrKy14n7zDy974T7
bBY6M4xSkfqfXxh/wUi1C4h07wFZLPItpPJfTyW6yN5byKsCqzLnG5RI+3/eb+9X1t4H8Sf8Jn4L
0DX/ACPsn9q2Fvf/AGfzPM8nzI1k27vl3bd33q8f/bC+CUvxe+Gou9MUt4g0ESXlnGI5JHuY9v76
3VV/ibbGy/K3zRqvy7mauytHmp+6e/WjzU/dPm39n/8AYt034yeB9I8Vy+N/s0Ms8kd9plpYrJLD
5cmGj83zPlZo9jfNH8vmL8rfxfoNoOiWfhrQ9P0jTYfs2n6fbx2lrDuZvLjjXaq7m+ZvlX+Kvy1/
ZZ+Mv/Cl/ipZXuo6lc2fha9Bt9Wht4/NSRdjeU7J/wBM5GVty/MF37c7irfqjYX1vqljbXllcQ3l
pcRrNDcwSLJHJGy7lZWX7ysv8VfKVubmJwfJbQmooornO8KKKKACiiigAooooAKKKKACiiue+I3i
K68H/D3xTrtlHDJd6ZpV1ewrMjPG0kcLSLu27fl3LQIo/E74teGPhD4el1XxNqkNmqxtLb2isv2m
8Zdvywx/8tG3Mv8Asru3Myr81fn38dP2qvFP7Ra6b4W0nRpdG0y4ljDaPZStdz6jcM48tWZVUsu7
btiVfvfN8x27eK8DfD3x7+1X8Ur620+Vdc8R3oF9qF9fXCxLDD5kcTSN/sJ5kf7uNWZVACr8uK/U
n9m/9kvwp+z34fgiEdn4k8Sx3U1yPEVzpsMdzH5i+V5cLfNJHH5f8PmN8zSf3ttd1OnGJ8xjMx5f
dOO/YH/Zv/4U18MV1/X9I+xeN9f3ST/a4dtzY2m793b/AHm27tvmMvytuZVZd0a19R0UVufK1Kkq
suaQUUUUGYUUUUAFFc/8Q/Fn/CB/D/xN4nNr9t/sbTLrUfsvmeX53kwtJ5e7a23dt27trV+dXh//
AIKo+P7fWIH1vwn4a1DS13Ga3sFuLSeT5flCyNJIq/Nt/wCWbdP+BUHTTo1KmsT1j/gqZ4N0WX4W
+GvFLabD/wAJFDrMelrqSrtl+ytDcyNG395d0asu77vzbdu5t3lH7DH7JfgH44eB7vxf4tTUr+Wx
1efT/wCzI7ryLWaNbeFlLbV8zdumZvlkX7q++7N/4KAftJW/xfXwXonhrUrO58ITaXb+IJoI2jku
Yb+Tzl8m4ZWYRyRxn/VqfvStu3fLt+yv2N/g/D8GvgZpFkt//aV5rW3XLySKSOSBZpoY/wB3C0bM
rRqsaruVm3fMy/KyqvmY+tKlRvGXvHv4KnLk949A+IHi3Svgz8K9a14W1pb6b4e0xpbawWRbWFvL
j2w26tt2x7m2xqqr/Eqqv8NflT4e0fxZ+2t+0PHrF/oMskOpX1lHrtxoULR22n2qxrGz75N6xt5M
Dsu5juZdqq3C192/8FCfF+jaD+zXr2jX1/Db6prb28OnWjf6y4aO6hml2r/dVV+Zvu/Mq/eZd3E/
8EtfD9lB8IPFetpBjUrzXvsVxN5jfNDDbxtGu37vytcTf99f7K1GUUlKHtJbsvFVPZxPtCiiivqT
50KKKKBBRRRQAUUUUAFFFFAzxf8Aas/Zztv2jvh0ukpcQ6b4g02ZrvSb+WNWVZNu1oZG27lhk+Xd
t/iWNtrbdrfJX7DH7RWtfspfFm++EfxGht/D/hjUL9jeS6liJtKvmjRUn8xVZXhkVYV3N+72mORW
Vd/mfo7Xxx+3p+ybcfFDTo/HXgvS4ZvFenoy6nZ20TfadVhVV2sv8LTRqrfLt3OrFd37uONsKlPm
947sPW5fckforRXwd/wTn/ba1L4uEfDHx3dfa/FVjaNNpetTzL5upwx7d0Mm5t0lwq/NuXc0kasz
fNGzSfeNcZ6gUUUUAFFFFABRRRQAUUUUAFFFFABRRRQAUUUUAFFFFABRRRQAUUUUAFFFFABRRRQA
UUUUAFFFFABRRRQBXooor7M+CCiiigAooooAKKKKACiiigAooooAKKKKACiiigAooooAKKKKACii
igAooooAKKKKACiiigDM8ReJNH8HaNc6xr+rWOiaRb7fOv8AUrhbeCPcyqu6RtqruZlX/gVfhR8R
vG97+1V+0tJrd/Bb6BN4s1W0s1jt9062kR8u3i6lfMZY1Td93c27hc7V/Q7/AIK4Nj9m/wAO4/6G
u2/9I72vgj9jP4fz+Nvjlod8dMmvdH0OT7deXSMyR28io5tmZv7xmWPav8W1uCoavExTlUqRpH0+
VYeNvafzH6e0UUV2n3Z+eP7fXwr03wT4+03xRp0vlnxP58lzYiFFVJoRGrSLtP8Ay03hm3fNu3Nu
bd8v1R+xRx+zL4M/7ff/AEtmri/26vg7qvxG8BWHiHSpYWfwvHdXNzZy/K8tuyRtJIrdN0aw7tv8
S7v4lVW+e/2d/wBsW5+B/gW+8PXWiyeIoxeLPp8T3bQLBGwbzl3HdtXcI2VVQfNJMzN0FfP42nLm
908+Mo0a8nI/SaivkrRf+CjfgqfTYH1fw14gsNQbd50NmsNxEvzfLtkaSNm+Xb/Cv/s1cJ4g/wCC
kms3VmF0LwXYabdebkyalfSXkbx7W+Xaqw/Nu2ndu7fdry/ZyOz61R/mPvCivLv2cPjV/wAL2+HE
evTaf/Zuo21w2n30a/6pp1VWZov4tjLIvyt8y/Mvzbdzeo1j8JvGUZR5ohRRRQWFFFFABRRRQAV4
l+198VtN+Gfwb1e0uo/teoeI7ebSLO0WVA37yNlkmbPzbY1b+FfvNGvy7t1ep+OPGGnfD7wjq/iP
V5PL0/Tbdrmb5lVpNv3Y13Mq7mbaqru+ZmVa/Iv4m/EzXfi94uvPEPiK5+0383yoifLFbxDO2KNf
4VXP/oTNuZmY706fNK5xYqt7OPKe5/8ABOW+1q0/ai0qLS1mawutPvYdV8uDzFFr5TSLvbH7tftC
W/zcfNtX+La363V5t+zjY+EdN+Bvg2HwG0zeFzp6zWf2mdZp90jNJJ5zKzL53mNJ5ir8qtuVdu3b
XpNdx8FiantKnMFFFFBxhRRRQMKKKKBFfUtOtdY0+5sb+1hvrG6haG4trmNZIpo2XaysrfKysv8A
DX4r/tZfDnQ/hL+0D4t8LeHIZodFtJYJLaCaTzGiWa2im8sMfmKq0jKu75tqruZjzX6zfHj4+eFv
2f8AwfLrPiG9hW9mhm/svS2ZvM1C5jj3LGu1WZV3bVaRl2r5i7vvLX5UWtr4u/bY/aKNw9jDaatr
j27ahLpdu32bT7WOOOFrgrJJ91VVT80nzMwVfmZVqW1GPNI9fAxlfmPTvhb/AME2fiH4s1C+XxnL
D4CsbeNTDOxh1GW4kZuixwzbVVRyzM393arfNt+1/jB8WPDf7IvwN06yF752oWWmLpPh6yu/3097
NDCscbSKu392vytIy7f9n5mVW9vr8aP2yfHl18QP2kPGtzcGaOHT719Ht7WS4aZYI7X9z8ufuqzI
8m0fdMjfe+83ztGc8xrfvPhie7L93H3RfAfw9+KX7aHxGvJG1KXW7+GJpLvWNanZbSxjZnZI8qre
WrOWEcMa/wB7aoVWZf1g+Cvwl0b4I/DrSPCeiwwqlrGrXd3HD5bXt1tXzLhvmZtzMv8Aebau1V+V
Vr5//wCCb/xO0Xxd8JL7wrpvhyLQr/w3NG17Na/6vUWuN224Zmbd537llbd8vyrt2rtjj9Q+LX7X
/wALPg7FMmqeI4dX1WKZoG0fQ2W6u1kjkVZFkVW2wsu77sjL91tu5l219fTjGnE8LESqVJciPaKK
+H/Fn/BVLwpZLb/8Iz4H1jV927z/AO1rmGw2fd27fL87d/F/d27V+9u+XxHXv+CmHxb1rS7i0s7f
w5oc0mCl9Y6fK00QDbvlWaSSP5vu/Mrfe/4FVe0iZRw1SR+p1V9S1G10nT7m+v7qGxsbWNp7i5uZ
FjihjVdzMzN8qqq/xV+U+tf8FIfjHqmg2dhbXej6Rd2/l+ZqtnpytcXO1NreYsm6H5j8zbY1+b7u
1flrkJvEHxy/bE1SLS2utW8Zm02FraGOO2sLZtspWSXaI7eORh5irI/zN93d0FTKtE1jgqkpH67+
GfGGgeOLCW98O63pviCyjm8iS40u8juI1k2q23dGzLu2svy/7VbFfjv/AMMH/HPt4J/8q1j/APH6
nT4wftD/ALM+NFvNW8R+HrYj7Faw63brdW223+XbatcLJH5a7k/1Pysvl9ttTHERNqmXzifsDRX4
z6d+0h8dtOnbxxD4y8VPZPeyQG8neSbS/tMil2h8l1a3DbWLLHt+X5WULtWuw8L/ALYn7S/jfUJL
Dw5rupa7fRx+dJb6Z4etLiVY9yru2pbs2NzL83+1Ve2iY/Uqh+qHifxjoHgewivfEWt6b4fspJvI
juNUvI7eNpNrNt3SMq7tqt8v+zWfa/FTwVeeGrvxHb+L9Bn8P2c3kXGrR6pC1pDJ8vytNu2q37yP
5d38S/3q/LPwh+yB8bvjvqt9rGt2V3pty+Vm1XxtPPDPPIojVV2srTN8rLtbbt/dsu75dtdX/wAO
w/ij/wBB/wAI/wDgZdf/ACNWf1hHXHLpyifpj4Y8Y6B44sJb3w7rem+ILKObyJLjS7yO4jWTarbd
0bMu7ay/L/tVsV+PHwx+KfxL/Yt+I9zZXWizaet1LG2q6HqVuqrqUMbyxq0c21jt3NJtkiYoxH/L
Rflr9OPg3+0t8Pvjx5sPhPXPtOpW9tHdXWl3cLQXNurf7LfLJtb5WaNmVWZfm+Zd29OpGR59bDyp
y0PiD9uH9l8/BPxBYfE34dW15pOjSXPm3i6dmJNDvFZWhlhZW3RxyN93HyxyLtVl3Rqv6G/sh/tL
6b+098KLTXt1jaeKbP8A0bW9JtJGb7JNuba21vm8uRV8xfvL95dzNG1WfF3hHRvHnhrUPD3iCwh1
TRtQj8i4tJl+WRf/AEJWVtrKy/MrKrL81fmHpupfEz/gmv8AHbzYv+Jv4b1L70Z3RWWv2at/wLyb
iPd/tNGzf8tI5P3mFSny+8duHrc8eWR+0VFeR+F/2s/g/wCJfDel6x/wsfwrpYv7OG7NhqmvWUN3
a+Yqt5c0fmfLIu4qy/wtXln7aX7dWk/s4aa+g+Fp9L134k+db+ZpN8s7RWNvIrN503l7V3bVVVj8
xW/frJ9372B2H1fRX5ZeDf8AgsF4wsftg8WfDzRNaLFfsv8AY15NpwjHzb9/mfaN+fl27du3a33t
3y+yaX/wV5+FMmm2kmo+FPGNtqBhVriG2t7WaJJNvzKsjXCsy7v4tq7v7q0AfdNFfIv/AA9K+BX/
AAhf9ufb9d/tP/oW/wCym+3f63Z97d9n+7+8/wBd93/a+WvNPGX/AAWE8H6etmfCXw+1zWtxb7V/
bF5Bp3l/d27fL+0eZu+bdu27dq/e3fKAfoLRX55eLf8Agr94bXwTG/hfwNqknjCaELJDq80aafay
GJvmWSNmkmVZNvy7Ydy7vmjr5s1D/gqD8eb3xYmsQ61pen6cs0cp0C30qFrIqu3dHukDXG19vzfv
t3zNtZfl2gH7QV4h/wANvfAr/hNP+EX/AOFnaH/aXXz/ADG+w/6vzP8Aj92/Z/u/9NPvfL975a/M
X4yf8FHvix8avAl94Rv4tD8PaZqA8u8k8PwTwzXEP8UDPJNJ+7b+LbtZgNpbazK2T4W/YK+JPiLQ
bHVJZtF0R7uLzfsGqTzR3MI7eYqwsFbb823duX+La3y0GsKcqnwn7NeDfid4P+I32z/hEvFmh+KP
se37V/Y2pQ3f2fdu27vLZtu7a23d/daulr8J/it+x143+EXg258T6ld6LfaZayRJcf2fcyGSNZGC
q+2SNdy7mVfl3N83TAYr94f8E3P2xtd+NVvdfDjxiLjU/Eeiaf8AbrXXmbc13arJHHtuf4mmVpI/
3n/LRfvfMu6QCpTlTlyyPuiiiigyCiiigAooooAKKKKACiiigAooooAKKKKACiiigAooooAr0UUV
9mfBBRRRQAUUUUAFFFFABRRRQAUUUUAFFFFABRRRQAUUUUAFFFFABRRRQAUUUUAFFFFABRRRQB5J
+1H8AdP/AGkPg/qnhS8Hl6lHuvdIuGuGiW3vljZYWk2q26P94ysu1vlZtvzbWX8gfA/xR+I37Ivj
zUPDOoWlxZiyvh/a/hq/C7JDtxuVsNt3Kysssfyt+6b94oWv3Yavzd/4K3fBzT7Oz8K/EzTbGxs7
64u20jWLiPcs94zR+ZaMy/dbYkM6s33vmjX5lVdvl4qnZe1jue5luKlTn7I+hbC/t9UsYLyyuIbu
0uI1mhuYZFkjkjZdysrL95WWrFfPP7D/AMSLPxn8GbPQhdXVzrHhz/Rrtbvc22OSSRrfY38SeWvl
7f4fK+7t27voatKcuaPMfolOXNHmK99YW+qWM9ne28N3aXEbQzW00ayRyRsu1lZW+8rLXg+l/sL/
AAnsb7UJrnS7/VI7qTfDb3WoSLHZrub5Y/L2sy/N/wAtGZvkX5vvbvoCiiVOMviCVOMviPEv+GLf
g1/0Jo/8Gd5/8eqn8Zv2a/B118E/EOm+F/CWl6dq1rYeZZXVnpaz3rtDtkWNZP8AWM0nl+Xu3M37
z+KveaKj2VP+Uj2VP+U/MX9lv9pG1/Z6vtcW90KXV7TWntVmmhuVjktkjaTcyKV/eNtk+7uXp94b
q/SH4d+PNK+J3gzSvE+htM2m6hG0sfnJ5cisrMrKy/3lZWX+78vysy/NX5nftiWNvp37R/jKG2gh
to3ktp2WBAqtI9rDJI2P7zMzM3qzGv0W+BPw4uPhF8JvD/hS7u4r+60+ORppoVZY/MkmaR1Xd/Cr
Sbd3y7tu7av3a+WxFOMZHPhZS5pU/sxO8ooorjPSCiiigYUUUUCPLf2otAs/E3wF8YWGo6za+H7V
reOZtQvlZoo2jmjkVW2/N8zKsfyqzfN8qs3yt+aHwn+C/iX43azqWk+EraHUNWsbFtQ+xyTrC00a
zRRsqM2F3Dzg3zMvyo3Vtqt9j/t+fGW20fwXH4BsJdPvbzWJN2potyrT2UcLQzRq0a/daRmVlZv4
Vb5W3bl85/4J5/FD4c/C3xh4mvfGWrw6JreoRWunaXdXCzeV5ckjNOrMq+XGu5Lc75Nu3b97buro
vOnSco7ni4qUZVeU8Kt/jF8UPh7pEXg+z8X+JPDVrpF1cL/ZVteTWbW0zMvnIwUq33l/1bfdZpPl
DO279JP+Cffx41X4zfCnULDxLqn9q+JPDl0ts88kbefJaSR/uJZpPuySblmXd9792rN8zbm8H/bP
/bj0nxRpXiH4Z+C7Kz1fTbgJb3viO42zwSYbdIttGy7W+ZY9tx/ss0a/6uSvkL4Z/GDxp8G9ak1H
wd4jvNCuJOZkgKtDPhXVfMhbdHJt8x9u5W27tw5rooTnOKlKPKeTiKEakeWJ+7NFfLf7Hf7Zmk/H
LR9N8LeIr37P8R7e1ZrjzLdYINU2s3zQ7W+aTy1VpF2r95mVdqtt+jfFXjPQPA+nxXviTXdN8P2U
k3kR3GqXkdvG0m1m27pGVd21W+X/AGWrU+elSlGXLI+ev27/ANpK6+BHw6tdK0W3mPiPxVDdWtnf
K7RrYRKqrLMrKyt5375fL2/db5t3y7W/LnwvqnjTwTYt4t8O3Wv+H7KST+y5Nd0uSa2iaTCyfZ/O
j2gttVX8vdn5Q1epft0eMLXxz+0x4ovtM1yHxBo8cVnBYXNpeLc26xi1iZliZWZQokaU7VP3mbPz
bqk/a4+LF/rHimP4ZadeXcXgfwDt0LT7K6VVlmmtY/s8lxPt+WSTcrqrYXap+VVZpN0tu6ij3qFG
MaZ9w/Db9uTQI/2Y7D4h+NLfUfttnqEfh29jtIY5JdQvlhWRpItu2NVaNvM+by1Xayru+XdY0b/g
pD8GdU0C81C5v9X0e7g8zy9Ku9NZ7m52ruXy2iZofmb5V3SL8y/NtX5q/LfSY9T8cXHhvwlpNuJJ
5Lr7LZ2i3DKlxdXEir5reZJ5ccjfuIyy7V2wx7vuszfc2m/8EpbOK+tmv/iVNdWSurXENvoiwySR
7vmVZGuGVW25+ba23+61Y1q9Kh/EkKOChI+dLKHxb+3V+0kyzXc1udSlkkEkwa4i0bTo2Zlj+VVX
aqnav3BJJIu5laRmr9O/gf8AADwj+z34bn0jwrbSlrqTzrvUbxlku7lvm2+Yyqq7VVtqqqqq/N/E
zM2d+z/+zT4S/Zx0/Wrfwu+o3cmrSRy3V3qc6ySMsat5cfyqqqq7pG+7u+b5m+7t9Zr5vGY11pck
PhPTp0404hX5P/8ABRrwn/wjv7TF1qDXRuF17TbXURF5W3yNqta7M5+b/j13bvl+9t/h3H9OPip4
nuvA/wAMfF3iOxjhkvdH0i8v7eO5VmiaSGFpFVtrK23cv96vxR1Dxg3j74jr4i8eX+papFqF/HLq
93bFTdvDuXzPJ3/IrLH8sa/dXaq42iujK6clKVQKn8p6J/wyt8WfDPg3wd4+0fR7zUY9W8u9sv8A
hHTJcahZf8tIJmWJd0e5QHVlLbfl3bW2ivTf2f8A/gnn4j+Jelprvje8vPBNh9qVY9Lksf8AT7qF
W/eNtdl+z/3VZ1bru27du79GPAeveHPE3g3RtS8JTWk/hua2X7A9gvlwrCvyrGq/8s9u3b5e1du3
btXbW/Xt+0kehDB0/iPmTwV/wTx+Eng/xBFqlxFq3ifyQrR2OtXMclqsisrKzLHHH5n3du1tysrN
uVq9uvPg/wCAtQ0nT9Lu/BHhy50zTfM+w2U2k27QWvmNuk8tWXbHub5m2/erraKjmkdkadOPwxOK
074H/DnSdQtr2x+H/hayvbWRZre4ttGt45IZFbcrKyx7lZWA+b2rtaKKRpy8oUUUUDCiiigAoooo
GeF/tE/sheEv2iNQttY1K+1LRvEFnYtZW97ZSK8TLuZo/MiZfmVWZm+Vo2bc3zfd2/nT8WPh34n/
AGPfjha2uk67MupWMUOpaXrdvGsLTRspVm8ve+1dyzRsj/eVW3LtbFfq78XviRY/CH4a+IPF+or5
kGl2rSLDuZfOmZtsMe5VbbukZV3bfl3bq/LP4L/CjxH+138UNY1nxHrU01tHLHd63q0jL5zbt3lx
Rr91WZY2Vfl8uNV/2VRuinzHl4qnGUuWMfekdX4T/wCCjnxk8OrcnUb3R/FPnbTH/aumrH5G3dwn
2Yw/e3fxbsbV27ea5b44ftWfEL9p7TdE8L6rp2mxQxXwmg0/QrOTzLq4ZfLj+9JIzMN7qqrjd5n8
Xy7f00sLC30uxtrOyt4bS0t41ghtoY1jjjjVdqqqr91VWpq7uWX8wo5VDm5uY/LO8/ZD+KFn4DTx
LJ4bkZTJGv8AZcR8zUfLZV2y+Sozt3MFK58xcfMqqN1dF8Cf2OfFPxC8TRSeLdH1Twx4Uj8wXc1w
Ba3TOqfKkUcis33mX5mXbtWT5twxX6VUUezidscvhzcx5refs1/C3UNAXRpfAmipaCOOMyQW/lXG
1du3/SF/fbvl+Zt25v4t26uI8RfsLfCTWrJIbPSr/QJFk3NcafqEjSMu1vl/feYu3/gO75fvV9A0
VXLE65UKcviifHV1/wAE39CbXlltvGeoQ6H5kbNZTWUcl15eF3r5+5V3N821vL+X+638Xb+Hv2Bv
hZot8015HrGvRNHsW21C92xq25fm/crG27/gW35vu19HUUcsTOOFox+yeJ/8MW/Bsf8AMm/+VO8/
+PV7NYWFvpdjbWdlbw2lpbxrBDbQxrHHHGq7VVVX7qqtTUUjaNOEfhic/wCHfhz4T8I3z3mheGdG
0S8kTyWudOsIbeVo9ytt3Kv3dyr/AN810FFFWXpA4r41/Dv/AIWx8LfEXhZZfs8+oW/+jyFtqCaN
lkj3Ntb5fMjXd8u7bur4j/4J/wDxgn+Bv7T2laPPb2d7YeJblfDl7LbQw3Ukckkm2FoLhW/1fneX
v2sytHltrsse3q/21f2n7mbUNU+Gvhib7NZw/uNZ1GGVWa4bb81urL91V+7J/EzBo+FVvM9i/Yg/
4Jy3mh6l4Y+KHxLkuNP1G0mXUdO8JLE0ckEisrW811Ju3Kytlvs+3/nn5jf6yGuep8R89jakalT3
T9H6KKKyPNCiiigAooooAKKKKACiiigAooooAKKKKACiiigAooooAr0UUV9mfBBRRRQAUUUUAFFF
FABRRRQAUUUUAFFFFABRRRQAUUUUAFFFFABRRRQAUUUUAFFFFABRRRQB5/8AF/49eAfgLpun3vjr
xFBoUF/M0NqrQyTyzMq7m2xxqzbV+Xc23au5f7y18Kftdf8ABRrwH8UvhD4p8B+CtJ1S+vdTmSz/
ALT1Wxt1svs6y7mmjWRmYs3lrt3Rxsu7zNytGq15b/wVJ+KV/wCMv2hv+EQlT7PpHg+0jigiLBvN
muYoriSb7qsu5Whj2lm/1G7jc1cJ+yp8J/hR8YLyPS/Ed5rFn4rt5fOXTheRx2mpwq25ljPleYrB
c7l3btoLK33vL8StWnKo6UT6fA4CLjGUviPZv+Cdfg3UtJ8I+K/EV1F5WnaxcW9vZ7lZWk8jzPMk
GVwybptu4N96ORf4a+vKr2Nhb6XYwWdlbw2lpbxrDDbQxrHHHGq7VVVX7qqtWK6KdP2ceU+2p0/Z
x5QooorU1CiiigD85P8AgoFo1ppfx1trq2i8uXUdIt7q6JZmEkiySQhv9n93DGvy/wB2vvv4Z/Ez
QPi14RtPEfh26+02Vx8skbHbJbyfxQyL/Cy//Esu5WVq+df2/wDxJ4Mh+HFtouqRw3PjGSVZ9ISN
d01rH5i+dIzfwxsquu1vvNt+X93uX5Z+Cf7UvjD4F6DfaRodvpd7p95c/ajFqVszeXJs2sytG6t8
yqg+bONvy7fm3fOYun7/ALp5yqRo1ZH6sV+Xvx++MXxK0n40eNbJ/F/iTSEt9UmitrOC+mtIktwx
8krGrKu1o/Lbd/Fu3fNu3Vzvibxd8Vv2jtS1S8MGveJ7RbhbmTStKgnnsrJmVli2wruWP5dyqx+Z
vm+ZmLGsLxcvxCb4iWNx4gtPEFv42m+y/ZGu7aaHUJmj2w27J8qyM/7tVDD5mZe7VjToyWsjHEYp
VNInpmn/ALd3xYs9Ytr2XVbG9too1jfT57CNYJmWPbvYoFkDFv3h2uq7v4dvy1+jXgfxJ/wmfgnw
/wCIfI+yf2tp9vf/AGbzPM8nzI1k27vl3bd33q+Uv23P2cvDGm/Dn/hM/DOj6f4fvNIkjjvIdPjW
2huLeSTy/wDVqu3zFkkX5vl+Xdu3bV2/MXhH9pfx74D+GcngvQdV/s/TpLiWYXiZa5iWRdrQxszb
Y13ZkzGqsGZm3c1ricJKlLlJw2L+1I9S+OH7dmv/ABA0xtH8H2114QsvtDNJqMd5/p1xGrfu13Kq
+T/eZVZuu3dt3bvO/FXww+NiaZaePvEOm+KpjZn9zqd7cSS3tksLPJuZWbzoVRlZtzKqrnd/Epr2
f9iv9mTVh4wl8Z+MtFvtFj0WRRp1hqlj5f2q4ZW/essg3BY/lZWC/wCsZWVv3bLX3hXrYXLVUp80
vdPNxGMk5H4ueIrzVfEV7deJNUE1xLq15M8l88OyOe4ysk2Cq7d371WZV+75i/3q9l+F/wCx/wCI
Pin8O08U2ut6ZYG8/wCPC0nWRvM2zNHJ5rKv7v7u5dqybv8AZrv/APgpB4hurr4geE9CZIvstjpT
XiMqkSNJNM0bbj3Xbbx7f94+te+fss6LeaH8AfCFtew+RO9vJcKu5W/dzTSTRt8v96ORWp4fCQlX
lTl9kqMuaPMfDXxr+Bdz8DYdAtdR12x1LWNSSaWexslJW1VGVY33N8zLIC38K/NG6/Ntr9Bv2Lfh
b4T8Vfsf6PZat4c066i8Qx3UWqt9nVJL5Y7y4WIySL8zNH/C27dH/Dtrw79uj4TprXhe38eWkkcN
5osa2t3HIG3z28kyrHt/h3LJI38PzLI3zfKq1yH7JH7cknwT0/UdB8ePrniTw/5cJ0v7LJHcS2DR
rt8lVlZf3LLt+XdtXy/lX94zV42b4WpFctI2pyH/ABo/4J5/ETSfiFqw+H+hQa74VuJXubAx38MD
WsbM2LZluJtzNH93dlty7W3bmZV8m8P/ALNPxj+InirTdLufB3iO3urryrQal4gsrm3traGOJUTz
JpF+WOONFVV/uqqqrfKtfot8SP2zPCOh/AFvHvhrUtNvdYvrFbnStB1W6W3u5Ga4+zszQ7vMZY5F
k3bflbyG2tt+avy68XfEXxr4x8RWvjbXNc1a91cXLfZdXlnZTDJG3nbIGX5YvLaZWVY9oXeu0Lmv
Owc8TUi/aK1ipRjE9e+Hv7JPxH8P/tF+GtB13wNeanpFjrlqb+/+xtNpM9rHIskrecy+W0bRq3yt
8x+5t3fLX1T+1X+wLF8WvEg8V+AbnTfD+vXkjNq1pftJHaXTf8/C+WjMs2773y7ZN275W3eZ2/7P
v7c3gb44XS6Ver/whvidtvl6fqV1G0N0zSeWsdtN8vmSf6r92yq3zfKrbWavo+vJxOMxFOpFyXKz
WMY8p4P+zH+yjoHwD8I6ct/a6brnjRZJLq4137HE0sEkkaxtDbyMvmLCq/L/ALW6Rtq7tq+8UUV5
NWrOtLmmaBRRRWZYV8cftt/syfC3S/gtr/jWx8Pw+FtZ0eOH7PPoFqsUc26by1jkt1ZY9rNN80n+
sXav3lXy29e/as/aLtv2cfh0urJbw6n4g1CRrTSrCSRVVpNu5ppF3bmhj+Xdt/iaNdy7ty/kl4uv
/Fnj641Dx74iXUdVS/vvIuNdmhbyJLnZu8kSbfLVlj27Y1+6qrtULXuZdh6rl7Xm5YmFSX2T6q/4
Jh+LtXi+JXiXwuuoSnw/LpEmptYn5o/tKzW8ayL3VtsjK2373y7t21dv6PV8e/8ABMnwimlfBvX9
fk0+a1vdY1doUupAypc28MSiPbu+VlWR7ldy/wAW5f4fl+wq9yp8R7GFjy0ohRRRUHUFFFFABRRR
QAUUV43+0V+1P4S/Zz0+2j1VJtV8QXsbS2mi2TL5hXa22WVm/wBXGzLt3fM33tqttbbZnKUYx5pH
quveINL8K6TPqmtalZ6Rptvt8691C4WGCPc21dzN8q/Myr/wKsHWfjB4I8P+C18XXvivR4vDT7vK
1SO8jkgnZd26OFl3eZJ+7k/drub5W+Wvyu+JPx7+Lf7Vjvolxavq9jDMmpR6F4f0nzFt2jj8nzAV
Vptv7xvvORuk+la2l/sG/FbVNU+zXVppelwC3SYXl1fq0RZlVvJxHuk3LllPy7T5bbWb5d2saLOH
6xUl/DiW/wBr79oy4/aW+INloXhJtSufCljItvp1iqHdqN2zMv2nyVXdubcscatubb/daRlr7I/Z
s+A9v8BfAbaa88N/rd9J9o1K9jRVVpNu1Y4227mjX5tu7+JpG+XdtXG+An7JXhf4H339r/aZvEPi
byjENSuYljjgUs27yY/m8tmVlVmZmb723arMte412U6fKdmHw8oy9pU+IKKKK2PQCiiigAooooAK
KKKACiiigAoorF8YeNdC8AaJJq/iLVbXRtPj3fvruTb5jbWbaq/ekbarfKu5m20A/dWp8Mf8E9vA
cfx2/a8g1zxNdfaJ9HSfxbMojK/artZ4xGf3bJ5e2aZZv7v7vbt2tX7OV+Gf7J9veWf7bHgmH4cX
M17bReIpFtriby1kl0pfM+0M3mqq7ms/O/hVv7qhttfuZXEfFvcKKKKBBRRRQAUUUUAFFFFABRRR
QAUUUUAFFFFABRRRQAUUUUAV6KKK+zPggooooAKKKKACiiigAooooAKKKKACiiigAooooAKKKKAC
iiigAooooAKKKKACiiigAooooA8u+N37NPw7/aD054fGPh23udQWHybfWLceTf2vyybdsy/Myq0j
N5bbo93zMrV+OX7Ff/JzHg8f9fn/AKRz1+7v8Vfh/wDBTUZPCv7akDeJNPsfDN//AG7qNldaZpcQ
FpZXcqzwrbwrHuVY1mkWNdrFQuPm2/NXj4qKjUhI+lyipJz5ZeR+ldFFFdR96FFFFABXzx+3B8SL
PwX8GbzQzc3VtrHiP/RrRbTcu6OOSNrje38KeW3l7f4vN+7t3bfoevIP2k/2fbP4++EoIFuv7P8A
EGliSTS7tmbytzbd0ci/3W2r833l2q3zfMrZVOaVOXKZVOaVOXKfGH7Mf7IupftBW8fiC41i003w
ra6i1lfhGY3zbY0kIjUr5YDeYq7mb5fmba23a31j8Zv2PfAej/BPxtF4J8NaTpWty2sdzHf6neM3
krbyLJJtmuGbyN0ayLu3Krbvmbb8y/EPiDwp4x/ZO+LujS3M1qmtWHlanaTWs7NBcx5ZSrY2yeW2
2SNlbbuXd/CwJ+5v2xf2kND8AfDn/hH7KKHxDd+M9JuY4Zba+j8qC1lhaMXXy7tys0n7v+FtsnzL
tr56SlGRjh/Y+xl7SPvH5eetfeP7Afxw17xJcXfw81Z/7RsdL09r3T72Rz5tvGskcf2f/aX94u3+
7t2/Mu3b4X+yb+z7YfHvxRrkGtNqFtoem2SvJc6bPHHItxI48tP3itwyrN/D/D1/vffPwS/Z/wDD
HwGsdUt/DsmoXMmpyRyT3GozLJIVjVvLX5VVdq7m/h3fN977u32sBh6rlGovhPmsRUjy8p6Jf2Nv
qljc2d7bw3lpcRtDNbTxrJFJGy7WVlb7ysv8NfOnwd/Yh8MfCnx1N4kutRl8Tvbv5mkW93bLGtk2
/wCWRvm/fSKu3a21VVtzbd23b7T8TPiZoHwl8I3fiPxFdfZrK3+WONTukuJP4YY1/iZv/imbaqs1
fA/jH9v74la8HTR49L8MwfaGlhktbb7RP5XzbY3abdG3UfMsancv8P3a9PFVKFOUZVPiOalGpKPu
n1L8Zv2y/B3we8Ual4ZuLDVdW16zt1laO1jVIFkaPdHG0jNuX5WVtyq21W/ibcteFeIf+Ckms3Vm
F0LwXYabdebkyalfSXkbx7W+Xaqw/Nu2ndu7fdrz79lH9n65/aI8fXut+KRqF14Zs3a41C+Z23ah
dsyt9naZm3bm3M0jLubb/daRWr7j0z9kv4RaTqGn3cPgewkmsY2ihW4aS4jZWZm/eRyMyzN+8b5p
FZl+X+6u3hjWxNb3oy5YndHDxPzy+JPjjXf2sfjVZyWVh9iuNQEGm2Gn7/OW1jH3i0ixqzLuaWVm
2/KrN/Ctfo34Z8PweE/DmkaJaNJJaadZw2ULTHdIyxqqru2/xfLX5/fs3eGbjwX+1rpXh+8khku9
LvdRsJZISWjMkdvcRsy525XcvfFfopXVl0eZSqS+Ir4fdIbyzt9Ss57O8t47mzuI2jmgnj3RSK3y
srK33lr59+LX7F/hTxx/aGqeHP8Ail9ba3VYLe2RY9NaRf4mjVdy7l+XdH/vbWbdu+iKK9KpRp14
8soiPzW8C/sofEPxf4obSL7Q7nw9Z29x5V5qV/FtijX5tzRf8/H3fl8vcvzLllVt1fafhP8AZs8G
eHvhdH4H1Gx/t3TmuBe3M10Wjaa6KqvnLtbdD8q7dqt935W3bmZvVqK5qOBo0f7wH5u/tKfs923w
JvNFey1mTV7TV3uvKintxHJbrGY9oZlb5z+8+9tX7v3e1fot+xl+0FZfHD4V2dozXh8T+HbW3sdX
N67TNM3l7Y7jzv4vM8tmbd8ytu3fws3PfFTwNb/EbwFrOhy2djc3dxZzLYtfx7o7e4aNljm+621l
3feX5q+UP+Cb3xKvfCvx2HhVAJtN8VWskU67lHlzW8ck0c33dzfKs0e3cv8Ar938K18jnmBioNxN
6cveP1Pooor866ncfD/7bX7bR8I/2h8PPh3qAHiD5odX123bH2D+9bwN/wA9v7zf8s/ur+8/1fyn
4G/au+Mfwl8Vx6hP4l1bWma1UnSfFV1cXVvNDLGskcmxpAy/KySLIrKdv8RVmVuU8LeKPC/jj48x
eI/ibDNF4c1jVptQ1iLSVYbTKzSFQNzSeV5jLu2sZPL3bfm21+pnx4/Zd8EftEDTZfEcd5Zalp/y
w6npMkcdy0PzfuWZlZWj3Nu+78rbtu3c277SnRpUKapuJFOnKupSifmX4J+GvxF/aq+JEWqT2+s6
sda1NYdU8UNZGW2teFaRmf5Y18uLbth3L8uxVA3KK/Wv4afDvR/hP4F0jwloEUyaVpcbRx/aJPMk
kZmZmkZv7zMzN8u1fm+VVX5aPh18M/DHwn8Mr4f8J6RDo2lLI03kRszNJI33maRmZmb7q7mb7qqv
3VWumq5S7Hp4fD+x3+IKKKKk6wooooAKKKKACiivkz9r79te6+BHiWy8KeE9O03VfEHlrd6hPqDN
JBaxtu2w+XHIreY3yyfNt2qy/K3mfLXxEVKkaUeaR7N+0t49svhv8DfGGqXes/2Jdy6XcWWm3Mcj
RzNeyQssCw7fm8zd83y/d2s3yqrNX5hfs0fs6T/H7xBeh9Sj03QtKkhbUmUk3LpJ5m0QrtK7j5ZX
c33d27a33at6JofxB/bb+MVzqGo3W85U3moNG32TSrXc22KNN3+9tj3bmbczN/rJK+/vgd8DtB+B
nhJNH0hftN9Ntk1DVJI9st5J/e/2VX5tsf8AD/tMzM3XTpnDTpvFVOaUfdOj8B/D/wAP/DPQE0Tw
zpkOkaartN5cbMzNI33mZmZmZv4fmb7qqv3VroaKK7T2bKGwUUUUFBRRRQAUUUUAFFFFABRRRQAU
UUUAcj8WviNb/Cb4d634su7Sa/i02NXFvCyq0kkkixxru/hXcy7m+bav8Lfdr87PD2h/FT9uT4qP
pljONU1NQ160N1di3sNKtTJFG7xozfLGu6PcsatI23diRq/QX4+WNvqPwR8ew3VvDcxLoV5MFnjV
lWSOFpI2/wB5WVWX+6y187f8Eg9D8742eM9X+32Mf2Xw8bT7DJNtu5vOuYW8yOP+KNfJ2s38LSxf
3qwqHh5hKXNGJ9wfsn/sa+Ff2V9HvHtLj/hI/FmoborzxFPb+S7QbtyQQx7m8uP5VZvmZmb5mb5Y
1X6AoorE8YKKKKACiiigAooooAKKKKACiiigAooooAKKKKACiiigAooooAr0UUV9mfBBRRRQAUUU
UAFFFFABRRRQAUUUUAFFFFABRRRQAUUUUAFFFFABRRRQAUUUUAFFFFABRRRQAn8Vfhx4p4/b81b/
ALKXN/6dWr9x/wCKvxb/AG+tbuvDX7c3i/VtOl+zX9jcaXc20+1W8uWOxtWVsNwfmX+KvJx3wxke
3lMuWqz9D6K4v4NfEiz+K3w40TxBa3VrdXM1vGt/HablWC62r50O1vmXa397+Ha3zKytXaV0RlzH
6PGXMFFFFABRRXxT+2f+1Brmg+JLn4eeFZrnQnsfJk1HVoJPLnlZo1kWOFl+aNdrLub7zN8vyru8
zOpUjTjzSM6lSNOPNI4D/goTqFvefHDToYLiG4mtdCt4LhI3DNDJ500m1/7rbXVv91lrxLxt4ul8
XeHfB63V0JbvRtNbRgsk0kkzRRzyzRSHcu1U23Hkqqs237P/AArtFe6fA/8AZO8f/G7xdoXi/wAc
x3X/AAil95d/c6lrF2ZbnUoE2qsKr5nnfvFG1ZG2rs+ZWb5Vbxb43fCPU/gh8Q9R8K6nL9rFuVkt
r2OBo47uBhuWRd34q20sqsrLubbmvnZV6dSrJRPInza1P5jjdP1K50m+t7yyuJrS7t5FmhuIZGjk
jkUhldWHIZT0avrP4ff8FEvEun39jbeL9EsNX01Yo4Z7rTVaC7Zsrum+ZmjZtu/92qxqzN95VrS/
Z78dfsv6T4R0+78U6BaaZ4tjtfsd/Hq1rdapBcMu3dcRrtkjXzNu77qsvzL935m9K8XfCf8AZW+J
0Meq2/ijw54XnvBHceZpOt29i2zy9qxtayfu4v4WZfLVty/N/Fu2p4ipR+Ef1KNaPNzI8/8A2s/j
d4X+N/7Oelap4buZc2/iWGO7sLpFjubVvs93t3qGb5WVdysrMv3v4lZV7L/gn/8ADfw7qXwnm1/V
PD2h6hq6a5JLZ380Fvc3NusccO35vmaFlkVmVW2t8yt/ErN8RfFn4d3vwp+ImveE9Qk8yfTLnyhK
FVfOiI3RybVZtu+NkbbuO3div0q/Y5+E+pfCH4L2tlrMn/Ey1e4/tia0aFo2s/MhjVYW3fN5irGu
75V2szL/AA7m9KjUliavtJHJCn7P3T3GiivI/wBqjx/pPgD4F+KW1d5VbV7GfRrOOGPc0lxPBKqj
/ZVV3MzN/CrfebarelOXLDmNT85/2e/EGs/8NDeFtThE2r6peani5mmWSeWRZty3Ezc7mZUkkk3N
/d3N3r9Oa/PT9hjw/Bq/xvF3MZFk0rS7i8hWM/KWbbD83+ztmb/gW2v0LoyyP7rmOeQUUV8zfte/
tFT+ArMeEvC1/HD4gu4mOoXcMn7+whYLtVf7skm7727cqjdt+ZGX0a1aNGnzSJPpmivzx/Z9+O3x
F/4Wh4f0hde1TxBaapqEEN5Z6k73p8nd+8kXdlo9qs0m5Cv3fm3KtfodWeHxEcRHmiBwPx48Wf8A
CFfB3xbqokuYJo7BoIJrViskc037mORWDLt2ySK26vkH9gm10PTfjta+KvEXinRvDOm6BazSK+rX
sNv9rmmjaFYk8yRW+7JLJvVWx5aq23zFNfZ/xU+H9v8AFTwBrPha5upLGPUI123Ma7mjZZFkVtv8
S7lXcv8Ad/iX71fG3xb/AGLdQ+Gvga/8Sad4h/4SIadtknsxprQv5P8AFIpWST7v3mztG3c275a8
fNMNVxC0+GxUZcp+tNfM/wC3d+0NrHwI+HejR+FtSh0zxTrV95cMklr5zR2sa7ppF3K0e7c0K/Nu
+WRtq/xL87/sV/twW3gXSZfBnxM1fy/Dmn227R9Wkhmnnt9rKv2QrGrM0e1mZWb/AFezb8y7VXmf
+CjHxOtPiN438BTaHq0Or+FJPDy6lp8kKqE8ya4mjmb7u7d/o8asrfdaNl2q26vzqhgZU8VafwnZ
KpeJ5p8H/hj4r/a6+M0txfRiSCa6jvfEesWtvDZxwxM3zt+7j8sTSbW2/L8z7mb/AJaMP2Dryz9l
fwvbeD/2c/h7YWjzPHLpEN8zTFS3mXX+kSL8q/d3TNt/2dv3q9Tr3Jnr4ej7OIUUUVJ1hRRRQAUU
UUAFFcF8VPjp4I+DOk3d14o16ztbq3tftcelJNG1/cqzbV8mHdubcy7d33fvbmVVZl+LPjd/wUq1
LWIYLL4W2M2hRPHvudU1u1jku1k3fdhj3yRqu1fmZt27zPurt3M4xlI551qdPc+w/jZ+0X4J+Amk
/a/E2o+bfyeX5Wi6e0cmoSqzMvmLGzL+7+Vv3jbV+Tbu3bVb81PhD4Rtv2nf2mtQvdR0uWPQtSv7
3XtRs4Lpd0MLSM6x+Z8rMvmSRxttCttYt8v3l8/8e6b488SG4+IPjC01SZdVuIs6xqULRrdNJGzR
+XuC7l8uM7fL+VVVR8vy199/sO+F9K0X4AaLqllZQwalq8lxJqF0v+snaO4kjj3N/dVV+Vfu/eb7
zNXXTp+8ccebFVuWXwn0BRRRXce8FFFFABRRRQAUUUUAFFFFABRRRQAUUUUAFFFFAHI/GJoI/hJ4
4a8hmntF0K+aWOGVYpJI/s8m5VZlba23+La3+61fMH/BInS7ub4+eLdQS2uGsLfwzLbzXSxt5aSS
XVs0cbP90MyxSsqn73lt/dr6X+OH/JFviB/2L2o/+k8lfPn/AASD8XXdn8WPHPhmKO3Onajokepz
ySBvOEtrcLHGFbdtC7byTdlf4V+7zuwqbnhZl8UT9VKKKKxPHCiiigAooooAKKKKACiiigAooooA
KKKKACiiigAooooAKKKKAK9FFFfZnwQUUUUAFFFFABRRRQAUUUUAFFFFABRRRQAUUUUAFFFFABRR
RQAUUUUAFFFFABRRRQAUUUUAI1fmF/wV/wBQ0Obxl8ObKBLf/hJIdPu571lt9srWryRLb7pNvzL5
kd3tXcdvzcLu+b9PRX4vf8FGfjJ4W+NH7QqXnhG//tTTdG0mPR5L+PHkXE0c08jtC3/LSP8Afbd3
8W1tu5drN5uNko07Hq5dByq8x9U/sjeAofAPwG8NqohN1q8f9r3MsMjMsjTfNH977rLD5Ksq/LuX
+L7zex1jeB/Df/CG+C9A0Dz/ALX/AGVYW9h9o8vy/O8uNY9235tu7b92tmnCPLHlP0qEeWPKFFFU
9d1qz8N6JqGq6lN9m0/T7eS7uptrN5cca7mbavzN8q/w1ZZJfX1vpdjPeXtxDaWlvG001zNIsccc
aruZmZvuqq1+YUks37Vn7U0YjtZorLxDqkcTRwssM0VhCqqzfMzL5i28O4/eG5flXotem/HT9ux/
HXhXWvDXhLRJtLsdQj+zSapqDq0727R7Zo/JXcsbNu27t7fLn7rN8vp//BO/4I6p4T0vVvHuuad9
kfWrWO30hpJGWdrXdukk8v7vlyMsO1m+b93uX5WVm8DMMXGNO6PPqSjWqRjE+zK+UP8AgoXpPhbT
/hjZ+JtQ8LWer+I5LpdFsdRkmkha0WRZJPM/dsvnbfLbarfKrSbv7yt9X18Z/wDBTLxN9l8C+DvD
v2bd9v1Ka/8AtBk4j+zx+Xt27fm3favvbvl2f7Xy/GYO/wBYidNf+HI+KvAPwf8AGvxQaNPDHhm/
1aGSRoPtkcW22WRVDsrTNiNG2leGb+Jf7wr1n4jfsa3/AML/AIRReL/EPi7S9N1QbfP0SeJvvMrF
YY5o93mzEKvy7VX/AFjb9q7m98/YP+OHh/VvAmn/AA3mb7B4h0sXEtqsz/LfRtJJMzR/7S7m3R/3
V3Lu+bb5D+298SfFfi74vX3w3ixc6LY3Fk1jplnbB5Z7qS3VlbdjzGY/aHXavy/d+Xd81fSc85VO
Uz9hQp4b23xN/mfPHwz8E3PxG8faD4ZtDKkmqXkdsZYbdp2hjZv3kxReWWNdzN/sqa/aSvGv2ZPg
HpvwV+HukLcaXap4xuLfzNU1DyV+07pNrNb+Zub5Y9qr8rbWaPdt+avZa+qwtH2cfePKiFfKX/BS
L/kh2h/9jFD/AOk1zX1bXxh/wUn8aWsHhPwp4RXyZbu6vm1Z9s6+bBHHG0a7o/7sjTybW/6Yt97+
GsV/CkBD+wHZ26/CnXbxLeNbqbWZInnVP3kipDAyqzf3V8xv++m/vV9NV4H+xT4Tv/DHwTWbUI/J
Gr6hJqNvGysrCFo441Zty/xeXuX+8rK1e+V6WDjy0InKZHjLUb/R/B+u3+k2323VLOwuJrS18ppf
NmWNmjj2r8zbm2rtWvzM8OzXPx0+Neip4s1jE+vahbWl3fmJY2ZfljVVWONlV2VVRfk27iu7C7mr
9Sq/Jjxl4uGsfErXPE+jyXOn/atWn1Kzk3eXcQ7pmkjbcrfK65X7rfeHWvNzT3eUqPxHWfs96u/g
r9oPwk0sMN3LHqX9mssFyhj3Tbrfesi7ldVMm75Ttbb975t1fp3Xxp+xD8EJ/tcfxK1PyxabJ4dH
hVv3jN80ckzbW+Vf9ZHtYHduZvl2qzUv2wP2hfEdr4m1/wCHWm+XpulQxwR3VxGzfabpZIVkePd/
DG3mKrLyzbfvbWZaMLU+qUPaT+0M+gda/ao+Fmh6hLZXPi61kmj27mtLea4j+Zd3yyRxsrf8BavR
PDfiTS/GGhWWs6LeR6hpt5H5kNzF91l/9lb+Flb5lb5Wr8svG3wp8VfDW10e78TaRJpEWqxtLaLM
8fmMq7d26NW3RsN6/K4U81+gv7Jy26/s9eETaySXEflXBZ5UCPu+0Sbl2hm+VW3KrfxL821fu1ph
MZPET5ZBKm4+7I8n+On7EtvrDXOtfD0xWN7JJJPNosz+Xbt8v3bb5f3bbl+63y/vPvRqu2vlL4ke
C/Fvw91DTtD8WW01pdQWe+0tpbpbhYrdpZG2ptZlVfM85tox8zM38Wa/WCvz2/amt9T+IH7Ucvhx
biLzWksNKsPPXbHEs0cTDcyru2+ZM7bjub5q5sfhqVOPtIhHml7p7R/wTr/aG1WTxZP8NfEmrXmo
2l3a+ZoP2uVpfsskMfzW0fysVjaFSyruVV8j5V3SV+g1fkt+1J8E7j4I+OLXxZ4bnnt9I1G8a5tJ
LNGgOmXSsJPLV41VVX+KLbtbarcfJub64/Yw/bEufjZPeeFPGc2m23iu3jjawmgDQtqkar+8/d/d
8xdvmNt27lkbbGqxtXzUo/aPdoylRfsqm59Y0Vk634x0Lw3qGm2Or63pul32pyeTYW17eRwy3cm5
V2xqzbpG3Mvyr/eWuC+I/wC1H8Mfhbp97NrHi/Tbi9tJJbaTSdMuFur3zlRj5PkxtujbcrLuk2qr
fKzLUHZKcY/Eep0V+aep/wDBTz4iyX1y1h4c8L21k0jNbw3ENxNJHHu+VWdZlDNt4LbVzj7orrNF
/wCCoV1/wgeorqvg2L/hM1j26fNZSN/Z8sjM3zSxs3mRqq7flVpPMbd80dHs5HP9bpH0J+1H+1vp
f7Nf9iWf9j/8JLrmqbpfsC3y2/2e3X5fMkbazfM3yr8u1tsnzfL83x98XP8Agox448eWEmmeFbKH
wJZTRbZ57e4N1euWV1YLMyqI12sn3V8xWXcsn8NcD8J/hP4s/aq+IWpeJPEmo3UlhJcebq+uS/fl
YgfuYf4d23aoXG2NSvy/dVvt3wL8B/APw21Fr/w94atbG/bhbuR5LiVPlZf3bSMzR/KzK23bu/ir
XljEVOjiMX70ZcsT4x+F/wCxZ408dWlvqOtPF4T0+SSRWi1CGT7aFUY3fZ/l+Vm+X5mU/wAXTbu+
tPhD+zR4N+EI0+9srL+0PElvA0MmtXLNukZvvMse7bH/AHfl+bb8u5tzbvWKKD16OBo0fefxHzP/
AMFAP+SNaP8A9h2D/wBJ7ivTf2Kf+TZfB30vP/SyavMv2/8A/kjWj/8AYdg/9J7ivTf2Kf8Ak2Xw
d9Lz/wBLJq3onHL/AH2Xoe3UUUV1nYFFFFABRRRQAUUUUAFFFFABRRRQAUUUUAFFFFAHm37SHiTV
fCPwN8Yanok0NtqUNntjnkuPI8lZGWNmVty/vFVmaP5t3mbdqs3yt4t/wR98Gi++JHj/AMWC72nS
9Jh0s2gj4k+1T+Z5m7d8u37Ht27fm8z+Hb83vHx0+HU3xZ+E/iDwraXcdldahHG0M8oZo/MjmWRV
bb/CzR7d3zbd27a33a+Lv2JfiBrf7PP7X2neFLvUrj+ytS1dvDOr2WnYeC8m3Pb28hWTZxHcMr+Z
8rKvmf3mVuapueDmMZc0ZH7TUUUVmeQFFFFABRRRQAUUUUAFFFFABRRRQAUUUUAFFFFABRRRQAUU
UUAV6KKK+zPggooooAKKKKACiiigAooooAKKKKACiiigAooooAKKKKACiiigAooooAKKKKACiiig
AooooA/PD/gpR+1V8SvhH8RtH8FeDdf/AOEd0m+8Pfa7qe1gj+1zNNNPCf3zKzRlVh+Vo9rKzM27
7u34m/Zx8ZeCPhvrWseMPFkP9qarpMCPoWi/Z2YXN0zf67zPuR+XtH3lb/Wbl+aNa+mf+CuHgjXE
+KvhTxg2mXH/AAjc2iR6Suoqu6JbqO4uZGhY/wALeXIrLu+9823dtbb87/sw/sy3X7R974hVPEEP
h+00iOEyTNam4lkkmL7VVAy/Ltjk3Nu/u/K275fl8VW9lUcqnQ+1y+P7uPs9z7C+Cv7Y/hT4oWOp
trr6f4FvLKSJVi1TVYfLnjZW+aNm8vcysrbl2/LuX5vm+X3+vzi+KH7BPxG+Hem3mq6aLPxhYQ3P
lRw6Qsr3xjZiqyNb7P8Ad3KjSbd38SqzV5/ofxK+MWseEYbHQtZ8Uz6B4YtmLvo/nKtlCQW/fSQ8
7FWNtvmttVVbbtGadHHxlE92OIqR92pE/V2uS+MFjPqnwj8bWlnBNd3dxoV9DFbwxtJJJI1vIqqq
r95mavl34Dft52jaf/ZfxOnmS8EjGLXre1Xynj2s22aONflZWwqtGjbty7lXazN7jrn7W3wj8P6n
NY3fjW1eeLbuazt5rqP5l3fLJDG0bfe/havR9tTlH4jo9tTlH4j4S/Zh+I3w/wDh740uP+Fg+D7P
xJpuo+XbLqF3GtwumL826T7Myssm5vK3N95VVtu7dtb9bq/I347eJNO+OXx2kHgbSLWO3v7qPTrD
7NbLaPqM8knM0u5vvSSyN8zbfl2bgrbq/XKvhc0glKPKY4X7UQrmfiF4T8LeMPCd9Z+M9P0++0GG
OSaZtS2rFbqsbK03mN/q2VWb94rKy/3q6avP/wBoDwbrHxC+C/i7w9oN3NaavfWLJb+SdrTMrK32
fduXasir5bbm27ZG3bvu141L44nXP4T83v2afE+iaH+0Za+K2th4d8Kad/aF/MpeS4XTrVoZljRp
Nu5vmkiiVvvMzKv3mApPhfd6/wDHH9rDSPEFnYXd3LN4hh1q4iafzvsVnHcI2GkO35Y0CRr93oiq
vzKteKajp9zpOoXFle281pd20jQzW80bRyRSKxVkZTyrK3Va/U79kn4A/wDCi/h7/wATKLy/Fesb
ZtV23Hmxx7d3kwrt+X5Vb5tu75mb5mXbX32Foe0nzHie0lKHsz3KiiivpSQr8pP2xZvFF3+0F4kP
im2ls2WTy9NR2byjYKSsLR5ZvlYKzNt/5aNJ8qtuUfq3RXPiKPto8qA/L/4Z/tp+Jvh/4Pk0K802
118W1utvpVxM/k/Y1WPaqyKq/vlXav8Adb73zcrt7n4Xft0axrXjjS9O8X6bo9no14627XdgGga2
Zm2rJI0kjL5a/wAX3dq/N/Dtb6V+JH7GPws+JHkSf2J/wjFzDtT7T4b8u18xV3fK0e1o/wCL723d
8q/Nt+WviT9srw74J8IfF1vDfgzQJNDfSbK3g1AGbME8nko0bRqSzbvLZdzM37xv4d25pOR1MTh4
3lIy5T7/APEniTS/B2g3us61eR6fptnH5k1zL91V/wDZm/hVV+Zm+Va/H73969o+KHxL8UeMP+Ee
8AWFxff2dpmmWGkDRbeGSOW4vVhhWWOaL70kizq0art/5ZrtXLMzeTTW0SafFOt3DLLJIyNbhX8y
NVVCrsdu3a25gNrbv3bblX5d2GMxHt5adCYn6hfs8eE38E/BXwppUl1HdyLZ/aWkhZXj3TM021WV
mVlXzNu5W2tt3fxV8V/tlX3hvVvi9Hqnhu/sdUjvdMhlvbmwvFuI2uFaSP7yswVvLjj+XP8AOvMW
8YeJvFHhrQ/BYu7m+0qyuGOnaXbxjLTSt02qu6RtzNt3btu5gv3q+l/h9+wJc3tva3fjTX/sBYbp
dM0lFklUNH8oaZvlVlb7yqsi/L8rfN8piMZGpRjTUTpo4epWl+7PQ/Fmlan+1l+y1pepW9qln4ia
T7db2kc22GW4hkkhddzL8qsvmsq7vlZl3NtVmr5e8L+F/jjotla6DoGk+MdFtJrtpFSztriyjaaT
y4y0km1eP3a/fbauG+7lq/RLwH4H0z4b+EdN8OaOsi6fp8e2PzpN0jMzMzMzf3mZmb+783y7a368
mMpR+E+mnl8cQoyqS94/NH+x/jV+zl+/jh1vw9p8f+kyPCwutOVpP3O6Tbvh3n5V+b5vu/7NJ+zv
A/xG/aS8OXWszPPd3WqSatPPAFjZ7iNZLjkAbdrSINwUdCQu2v0pvLO31Kzns7y3jubO4jaOaCeP
dFIrfKysrfeWuH8K/AfwD4G8UyeIdD8N2un6xJ5m2ZZJGWPzPveXGzbY/wC78qr8rMv3av2kuXlO
f+y+WpGUZe6djrej2niLSL7StQh87T763kt7iHcy+ZHIu1l3L8y/K1fn/wDEj9nH4hfBPx7He+BB
r2oWbeZJp+saGk32u3Vl2tHIYfmjba+3dwsit/vKv6G0VkeliMLTxEdT834fgP8AGz4w3B1XXLHW
tQuLeJ7ZbvxTess+1EaRIlWdvM2szbV+Xbub7y/MRf8ACf7EvxJ13VIrfV7G18N2GVaa9uLqKbC7
l3KscLMzNtYttbavynLLX6I0VVzkjldL7Ujzb4d/s7eA/htp9vBp+hWuo30Fx9oTVtVt47i78zdu
Vlk2/Lt2rt27fu7vvbmrjdY/Yl+G+seK5dZMWpWcE06zSaTazxx2n+1Gq+XuVW/uqy7d3y7fl2+9
0VJ6EsPRlHl5TM8N+HNM8IaHZaPo1lHYaXaR+Xb28P3VX/2Zv4mZvmZvmatOiig3S5NEFFFFBR8z
/t//APJGtH/7DsH/AKT3Fem/sU/8my+Dvpef+lk1eZft/wD/ACRrR/8AsOwf+k9xXpv7FP8AybL4
O+l5/wClk1b0TxJf77L/AAnt1FFFdZ1hRRRQAUUUUAFFFFABRRRQAUUUUAFFFFABRXPRfEbwlPfa
laReJ9Glu9Mjkmv7ddQhaSzjjbbI0i7v3aq33t33axL749/DbT7G5u5fH3hxoreNpWWDU4ZpGVVz
8saszM2f4VXc1QR7WB3lflz+yPpq+OP2uPhy2ua+mnzS6/DqUmo37eY1xcQt9oWNmZ1zJNJGse7d
u3S/xN8rfpL4D+IXh74m6Amt+GNTh1fTWkaHzI1ZWWRfvKysqsrfxfMv3WVvutX54ftheGbP4X/H
+41fwvr0dvqV5MusNb6fLKt3pV1uEm/zP4WZv3y7WVl3fdVfLZs6h5eYJShGpE/cuivLP2WfilJ8
av2ffA3jG5kuJtQvtPWO+muIY42luoWaG5k2x/KqtNHIy7dvysvyr92vU6xPBCiiigAooooAKKKK
ACiiigAooooAKKKKACiiigD511P9p3VvBPxs+I+i+KNM0s/D3w5NoEMetaffQrc6f/aX7vzr9ZJt
qwrNu3N8ska+W3lyRyeYv0VXzZ8Xda0j4EfE688Q+LfFAsfhV4ys7+fxRpuuaUt9YzXiwadY28MH
lx+d5kkKyM0becrR20zeWu1pI+38N+G/iT8O9FtfB/hzTfC154c0/daaVrGpatcLPY2e5vs0bWa2
n777NGyw/wDH0rTLDuaSNpG2gHrlFeSaX4E+MWk3tzcN8WNE1cXXzNbap4M3QWreZK2238m9hkWP
y2iXbNJM26Ld5nzba5H4W+Iv2pr63jv/ABt4R+GdtBNDIv8AY8Or3lnewS+YVVpJo472Fl2qzbV/
vL8y7WWgD6Booor7M+CCiiigBBXJ+PvA9344uPCrW3iTU/D0Gja3Dq9yukzNG2oxxxyf6LI27/Ut
I0bMrK25Y9vy7ty9bSVDXMOMuUWiiirEFFFFABRRRQAUUUUAFFFFABRRRQAUUUUAFFFFABRRRQAU
UUUAFFFFAHN/EjwBo/xV8B694Q1+Hz9I1i0ktJtqqzR7vuyR7lZVkjbaytt+VlVv4a/FLXrPxF+w
/wDtNX+lWuqrqtz4fuYUnezYwx6lZyLFP5MisrbS0bKGX5vLkG5WbYrV+6GK8l+Pv7Lfw+/aR0X7
L4t0vZqMZjW317Tljj1KBVZm8tZmVt0f7yT92ysvzbtu7ay+bisLGvE9LA4z6vK0vhPEPhf+1H8N
vi5qlnpPh7xBv1u4tvtCaXd28kE42ruaPcy+W0i/xLGzfdZvmVd1er1+TPxA+Cer/Av9q+1+Hege
IodQ13T9W02Ow1qW28iL7RMsE0TtHmTCq0q/3vu/d/hr9Zq/Ocdho4Sdon6Jha/to8x8c+Nv+Cav
hXVr37R4X8Uah4dikkkkktbyBb6NVZvlWP5o2VV+ZfmaRm+X5v71Lw3/AMEyfD9rqEreIPG+oalZ
7CqwafZR2cqvuXDFnab5du75dv8AwKvtOiuf67iLcvMX9Xp/ynkXwY/ZY8BfA+ee80Wxl1HV5JBJ
Hq2seXNc267du2NljXy12s27au5t3zM3y7fXaKK5ZVJVZc0zeMYx+EK4X42fFvS/gj8O9S8V6lH9
r+z7YrWyWZYpLyZvlWNd3/fTbdzKqs21ttd1X5cfthfGhvjz8XLTRvDsU17pOiyPpemx2+yZr24e
TbLNF5f3hIVjVRubcqK3ylytdeDw3t6lnsZVqns4lT9ln4b3v7Q/x6l1jxCn9padaXTa3rc8sK+V
cSNIWWNl8to/3kn3o/l3RrJt+7X6i15z8Afg7Y/A/wCGun+Hbc+bev8A6VqcyzNIs14yqsjLuVfl
+VVX5V+VV3fNuavRq/T8PR9jTseMFFFFdQBRRRQAV+W/jaDSLf8AbiI0S5mu7RvGdtJJJOvzLcNc
RtcqPlX5VnaVV/2VX5m+9X2j+0X+1l4b+B9jfaXaTRaz44WNfJ0na3lweYvyyXDL91VX5vL3eY25
fuq3mL+XniHW73xJrmo6vqEoub++uJLq6n2KvmSSNuZtq/KMsf4a8rF1ouUYkSOh8VePHvfiL4o8
S6KZLSPVbvUHj86JPMFvdeajKw5UM0czKcdP4T0r1f4E/sg6l8XvCH/CR3muR6Dp1xIy2QW2+1SX
CqzLI7KJF8tQy7R3ba3T5d3EfAb4G3/xx8WXGm292dJ0+ytzPd6i1u0yoc7Y0xlV3M3ZmX5Ukbnb
tr9MPDOgQeFPDek6JaNJLaaZZw2ULTHdIyxqqru2/wAXy148pOR6+X4P2z5qnwmN8Ofhf4c+FWgx
aX4c02O1Ty1Se6ZV+03LLu+aaT+Jvmb/AGV3fLtX5a6yiisj6qMIwjyxCiiigoKKKKACiiigAooo
oAKKKKACiiigAooooA+Z/wBv/wD5I1o//Ydg/wDSe4r039in/k2Xwd9Lz/0smrzL9v8A/wCSNaP/
ANh2D/0nuK9N/Yp/5Nl8HfS8/wDSyat6J4kv99l/hPbqKKK6zrCiiigAooooAKKK+VvFH/BQ3wNp
Md9Foei6xrl3DJtgeYR2ltcLu2lvM3NIq7fmXdHu/vKv8M83KZ1K1On8R9U0V8WX3/BSG1l8L3DW
fg2W38RO7Rwxz3oktI4/L+WRmVFZm8z/AJZ7V+X/AJaLVLwH/wAFGplkjh8Z+FIpI2kZnvdClZGS
Pb8qiGVm3Nu/i8xflb7vy/MvaROX65S/mPuCivi74yft8WF94Otofhy1/p/iC6dWluNSso3+yQq0
m5RlmXzW2x/wsvlyfeVuF+fNY/a++Luv6fNZXPjO5iglKlms7eC1lG1twxJDGrqMj+FqXtIk1MdS
jsfpnf8AxG8JaXq9zpV74n0az1S3jaeawnv4Y5441j8xmaNm3Kqx/vP935q+VP2p/wBsufw7qmna
F8MPEFpNNDum1HVrWGG6j+Yfu4Y5G3Rt952bavdV3f6xa+Yrf4C/FbxhcaXqieDvEGrP4k23cGpP
bPIk/nSMvmyzH5Y9zfNukZflZZPusrV6Z+z7+xP4t+JXiqCTxhoeseFvCMXmC7uLkfY7t3WP5Uhj
kRm+8y/My7dqyfNuG2j35e7E4amMq1Y8sY8p518Gf2a/HHx10/WL/wAMafC9lpcbb7i9l8mOefbu
W2jb+KRl/wB1Vyu5l3Luf4m/ZZ+LXhPUI7O7+H+t3EkkfmK+mW32+LbuZR+8t/MUNlfu7t3/AH1X
6n/Bn4M+HvgX4NPh3w39sktJLqS7muL+bzJpZG2rubaqr91VX5VX7v8Ae3NXd11Rwq5byMPq65bn
4y/Er4OeNf2fvEekJ4gtZtIvpYo7+xvrGbKiQbWZUmX/AJaRN8rbfusAykqys3S2P7JvjS4+Auof
FCa3+z2Nv5dxb6ZJFI1zdWX/AC0ulVR8qLuRvm+9H5knyqq+Z+utZPi7w3a+MvCut+HrySaKy1Wx
msLiW2ZVkWOSNo2Zd275trU/qqD2CPAf+CTfx4Gv+DdZ+FGoyg3ug7tU0khfvWUkn7+P5Y/+Wc0m
7czMzfadq/LHX6CV+EB+HPxx/Zv8QeKRomm+JdEdLN7W+8QeH7eYwNZq8dw0kd2i5SPMMbFlZWCq
ytt+da+yv+Caf7Y+seMNan+FnxA16+1zV591x4e1K9Vrmebasklzbz3BZmbaq+ZHu/hWRd3+qWvN
5ZROHl5T9FaKKKkkKKKKACiiigAooooAKKKKACiiigAooooArappdnrmm3mn6ja2+oafeQtbXFpc
xrJFNGy7WjZW+VlZfl215Z8PfD9r8BNeg8GRSX0nhPXrxY/C/wBp1C4vP7NkhsF3aZ++aSRY/Ls5
riNt3l/NNHtj2x+d65Wb4i8O6b4s0W50nVrf7TY3G1mVZGjaNlZWjkjkXa0cisqssisrKyqysrKr
UAaVFeWaZo/j/wCFem2dvBqNx8UfD1jCttHZ3EMcPiKRdv8ArWvZJ47e6ZW+Xa0cLNG25pJJI9s3
X+AviN4e+J2izap4b1D7dbQXc1hcxyQyW89rcQttkhmhkVZIZF/uyKrbWVvustAG5RRRX2Z8EFFF
FABRRRQAUUUUAFFFFABRRRQAUUUUAFFFFABRRRQAUUUUAFFFFABRRRQAUUUUAFFFFACd6+Jv+CgX
7bV/8Cxp/gv4f6nZR+Nbj/SNSu9q3EmlQ/K0a+WytH5kwb+LdtjUNt/exsvv/wC0r+0p4X/Zl8BN
r2vt9r1K43RaVosMm2a/mX+Ff7sa7l8yT+Hcv3mZVb8m/h1p2u/tqftRyaz4sNvObyUanrIt4/Ki
SyhEcawqqurbdvkw7lZpFDb23bWavIx2JVGB7WX4P21Tnl8Js/BX4V/F343fHbQfiR4i07ULiI6t
Z65f+INaX7PHPErrIph3L+8XZHsVYVKrmNflXbX6Z1XsLC10mxtrGyt4bSzt41ghtoI1jihjVdqq
qr91VX+GrFfm2JxDxMuZn6FRoxox5YhRRRXCbBRXgfxB/bY+Gvw38ft4U1GfUL25t5Fhvr3ToFmt
rOTdtZZG3bmaP+JY1bb937ystd5p/wC0N8L9Ssba8i+IXhhYriNZVWbVYYZFVl3fNHIysrf7LKrL
W/1erGPNymXtI/zG58RvH2kfC3wTq/ijXWmTStNjWSTyY/MkkZmVVVV/vMzKvzbV+b5mVfmr82P2
Ffh9pHj346RNrEc0o0OybWbWOKTapuI5oVj3eqq0m7b/AHlXdldyn6r/AG+vGXk/s2wjSZLO903x
JqNnbNcq/mK0O1rpZImVtvzNDH83zLtZv96sD/gm7Y2sfwc8Q3sdvCt7PrkkEtwsS+Y8a28JVWbu
qtJIVX/bb+9X1OSUb+8efipc1TlPrKiiuH+MXxi0D4HeEf8AhIfEX2yS2kuI7SGGyh8yWaRtzbV3
Mq/dVm+Zl+7/AHtq19xKUYx5pHIdxRX5j/G79t7xn8Uv7Pg8PG78BadajzJItL1FvtM8vTc06rG2
3bj933bLMW+Xb5T4g+LHxLj/ALS0XW/GPisv+8sr7TtQ1S6/3ZIZI2b/AHlZWrzpY6nGXukcx+x1
c38RPiBpPwv8E6r4p1xpk03TY1lk8lPMkkZmVVVV/vMzKv8Ad+b5mVfmr8ZNP1C60m+t7uyuJbS7
tpFmhuIXaOSKRWDK6sOVZT0avs39uT9p3TfE2m2/gDwdq9pqmnTbZtavrVVnjk2sskMMc24q3zLv
baO0a7v9YtEcWpU5SDmPnLwzp+r/ABz+IWs6x4juNR1Yx2F9rur3cA/etDa27zbd21lhVvLjhVtu
2PzI/lbARui+C/wbuv2j/iBeztFZeH/Dtl5LXy6aixrbxY2xQQqdzMzLE37yTc3ytJI0jn959Jfs
/fB+9+Dv7HfxY8W+Jb+zsF8ZeGmks7RpF/dw/Z5lt2aTdt8yZrhdsf8Au/xNtXjP+Cdv3fiAfU6f
/wC3NfNxq+2nLyNcDGOIxHLL4T6w8J+DdE8C6RHpXh/TLbSbCPb+5t49u5tqruZvvM21V+ZvmbbW
xRRVn3luTSIUUUUFBRRRQAUUUUAFFFFABRRRQAUUUUAFFFFABRRRQB8z/t//APJGtH/7DsH/AKT3
Fem/sU/8my+Dvpef+lk1eZft/wD/ACRrR/8AsOwf+k9xXpv7FP8AybL4O+l5/wClk1b0TxJf77L/
AAnt1FFFdZ1hRRXI/Fv4jW/wl+HWt+Lbu0mv4tNjVxbwsqtJJJIsca7v4V3Mu5vm2r/C33aCZS5I
80jrq+O/j5+3ZL4M8YjRPANvo2u21tGjXWq3EjXFvO7KrKsJhkXhVO1izfeLLtXbub5o8fftVfEv
4jWl7Yal4jkt9JunkLWGnotvH5bKymHco8xo9rbdsjNu43bjzUfwn/Zn+Ivxijhu/Dvh6U6RK6xn
Vr0rb2oVnZGkVn/1ioVbd5QZl2/d3YrHmlL3YnjVsbKp7tEz9c/aM+J/iDVJb668d69DNMVLJY30
lrF8q7fljh2xrwP4Vrvfgv8AsV+Pfip4kntNX0zUfA+j20fmT6jrGnSIzMeFjhhbb5jbvvfMFVfv
ENtVv0E+Fv7LPw3+E2l2dvp3hyz1TULW5+1R6xrFvDc3wk3blZZNv7vbtXb5e37u7725m9Zrrp4X
/n4csaMpfxJHxrff8EyfBsnh0RWfi7W7fXTHGrXk0cMlsJPl8xvs6qrbW+bavmfLuX5m2/NhXf8A
wS9tJIbP7P8AEWWKVY9lw0miqyvJubDIvnLtXbtXb83zKzbvm2r9z0Vv9Xp/ym/saZ8b/D3/AIJq
+GfD/iIXvivxLN4v0tI2UaXHZtYK8jfdZpFmZtq/N8q7fm2/Nt3K3oUP7BvwgtPGWna7b6JdRQWR
Vzosl0ZrG4Zd21pFk3SN95fl8za21dyt8276Goq/Y04/ZD2dOP2QooorY2CiiimAUUUUAFflfa+M
H/ZP/bju/EM2kQ29ho3iC5lOnWsaHbpt1vX9yquqq32W43RqWVVbZu+6Vr9UK+EP+CiHwZ8IWC/8
LDbxANI8UagI7b+xXXzjqrR+VH5ifN+58uH7zcq22MfKzfNx4qPNHmOTER5on6meHPFGj+MtFttY
8P6tY65pFxu8nUNNuFuYJtrMrbZFZlbaysv+8tadfn3/AMEfda1if4a/EDSJ7Dy/D9rqsF3Z6h5T
DzbiaDbcReZ91tqw2zbV+ZfM+b7y1+gleQeaFFFFABRRRQAUUUUAFFFFABRRRQAUUUUAFFFFABXk
fj77L8Nfit4R8WWv25/+EovP+EavdF083DJfXEyxtDftCu6PzLaGzkWSRlVvs+795+5jhk9crzWf
MX7SVkdQzOLjwjcf2J5X/Lr5d5D/AGn5v/XTztK2/e/49pP9Xu/eAHoVFFFfZnwQUUUUAFFFFABR
RRQAUUUUAFFFFABRRRQAUUUUAFFFFABRRRQAUUUUAFFFFABRWb4k8RWHg/w7qmu6tcfZNJ0yzmvb
y48tpPLhjVpJG2ruZtqq3yrR4b8RWHjDw7peu6Tcfa9J1OzhvbO48to/MhkVZI22ttZdysvytWXM
Oz3NKik71+eP/BUv9pbxT4NnsvhR4fYaXp2s6UuparqMMv7+6gkkmi+yL/zzj/ct5mP9ZkL8q7lk
itVjRjzM3oUZV6nLE+T/ANsPxpcftCftYeK5PCCah4ptvOXTtKtbQteGSO3h2yNbLGzboWkWeZdv
VZN3VmrB+AXx88R/st+MtYjk0T7Xb3H+iatot6Ps0yzRbwnz7WaOSNmYMpX+JlZd21l+p/8AgnT+
zva6ZoVt8WtRuIbu+1KK4tdKs1jRvscayNHJMzMu5ZWaNlXbjbGzfM3mbV9t+N37G/w++PHiSDX9
ZGo6TrKx+RcXmiyxwvdqv3fO8yNlZlVdqt8rbflbcqrt+ZnT9tF832j9BoYWVOEZRPnrxR/wUy0q
PQ7b/hHPB13NrM1q32gapdKlvazbV27dm5riPdu/54ttXtu+WD4T/wDBSOO8v1s/iNoUNhFNJ8uq
6GrPHErMi/vIZGZtq/vGZlZm+6qx12/w5/4JmeDfDurNeeL/ABBd+MoVGIrCC3bToG+VlbzGWRpG
+8jLtaP7nzbt2K1/jd/wTz8FeOdIhk8CiLwVrttHsXHmTWd4qw7Y1kVm3RtuVd0y7m+aRmWRm3Vx
f2dR5PhOj/afiPU/G3x+8BeAvBH/AAlV/wCJtPudKmjkksf7Puo5pdQaNtrLbKrfvG3Mqt/Cv8TK
vzV59ov7ePwb1bTYbm58Q3Wjzybt1ne6ZcNMnzbfm8lZI/m+98rN96vkPwh/wT9+L+teJdPsNZ0O
Hw1pUz7brVJ761uVt4+dzeXHKzM3ZV/vFdzKvzL6Z4m/4Jb65bWEbeHvHmm6remXbJDqmnyWUaR7
W+YSRtMWbdt+Xb3+903cscrhy6h7SvL3lE+ctQ8L3Xx//aR1zSvBskN5J4j16+uLGe4ZoYvJaSWb
zW3DcqrHubG3dhcbd3y19HeLP+CX+r6T4Z1C70DxzDrutW8W+DTJ9L+ypdN18vzvOYI2Pu7l27iu
5lX5l9t/ZX/YjtfgD4jfxVrGtQeIvEDWS28MMVmqQ6fI3+vaORtzM3/LNZP3fytJuX5vl+oa9qnR
jGPvDp4eMo/vD8O/Fy+O/C+l2HhLxUviHSNOtx9ttND1f7RBFHuaT99HBJhV+ZpPmVe7f7VfoX+w
T4M1Lwj8A4Z9SjEH9tajNqdrGVZZVhaOONWZWX+Lydy7dysrKf4q85/4KbfCjV7rVPD/AMRbOCa8
0iGxXStQ8uH5LJlmZo5Gbdu2yNMy/d2qyr826VVrqv2O/wBqbw/4u8H6P4I124tdB8RaRb2+nWYm
m8uLUYlKxReWzf8ALb7qtH/F95f4lj6MJy06upwVI+zqcp9V1+ZH7e3jXUNf/aAvtFuZD/ZugW9v
bWkCsduZIY5pJGXcV3s0m0su35Y4x/DXp37T37c9yt9f+EvhrdQi1WNre78SxMxkaTdz9kZW4VV3
L53zbt26PbtWRsf9lD9jnxL8UvFmlfEDx/BNbeF5HTV4/wC0Ss0+uSNJu+dZN37pmG5mkX94rKF3
eZ5irH42nCmY1KkYxPtL4Hfsw+B/gboOmwadpFnqfiC13SS+Iru0jN9JMy7ZGjb5mhj2/Ksat937
25mZm9coor8zqVp1Zc0jxJSlI+L/AIof8E27T4hfEHxF4ltfHs2lpq97LfGzm0pLhoZJG8yRfMWa
Pcu5n2/L8q7V+b71TfCr/gmx4b8E+NrTWvEviT/hMdOtP3keky6X9nheb+Fpv30nmRr/AM8/4vl3
fLuVvrTxb4s0jwJ4b1DX/EF/DpejafH59xdzfdjX/wBCZmb5VVfmZmVV+avzG/bC/bFufjZqEvhb
wvNJY+ArWT5mIaKXVZFbKySKeVjDfMsf/Am+basfr4apjMR7il7p005VKnulj/goN8c/+FjfFT/h
EtG1O8m8O+G91tdWjJ5cDakskizSL/FJtXbHub+7Jt+VtzfT/wABPhLH8GfhvZaAZo7nUJJGutQu
Yd3lyXDf3d38Kqqr/Du27tq7q+f/ANlD9l/yNS0X4iaxqumarYGBbrTLWyPnfvmRuZtybVaFv4V3
bZF+8vl/N9i17sKcacI04n22V4P2UfaSCiiitD6EKKKKACiiigAooooAKKKKACiiigAooooAKKKK
ACiisfVPGXh7R9WtNJ1DXdMstTu9ogsLm8jjml3NtTbGzbm3N8tBPOonz/8At/8A/JGtH/7DsH/p
PcV6b+xT/wAmy+Dvpef+lk1eZft//wDJG9H/AOw7B/6T3Fem/sU/8my+Dvpef+lk1b0TxZP/AG2X
+E9uooorrOwK+Ev24f2k21i61P4Y6GsR02B411i+DLJ58yssnkR/3Vjbbu/i3oV+VVbzPtPxvpuo
614L1/TtHu/sGrXlhcW9pdeY0XlTNGyxybl+ZdrbW3L81flh8CPAt74m/aB8GeHLvRhdTx63CNQ0
u+jVf3ML+ZcrLHJx8sccu5W9CuO1Zy/lPKx1SUYxpx+0euf8E7fA48Q/HyXW3hu/I8P6bNcx3EC/
uPtEg8lY5G2/xRyTsq/K37v/AGWr9OKz9C8P6Z4Y0yDTNH02z0jTbfd5NlYW6wwR7m3NtVflX5mZ
v+BVoV6dGn7OPKc1On7OPKFFFFbmwUUUUAFFFFABRRRQAUUUUAFFFfMX7Xn7Xlr8FdPk8M+GZobz
x1dJ87bVePSomX5ZJBj5pGXDLH77m+XaskSlGMeaQpSjGPNI7X9pD9qLw9+zvpdstxb/ANueJL7a
1rosFx5bNHu+aaRtreXH95V+VtzfKv3WZfhhfBvx/wD27L688Rafo0/iXTdJma2i8ue3sbGyaX94
YYfOkVWYLt3fM0m0R+Y33a9e/ZU/YG8VftC6tpXxN+LV/ef8IjfD7R9n1C6mbVNZRVRYXZj80dsy
5/ebvMZY/lVVkWVf1Y0vS7PQ9Ns9P061t9P0+zhW2t7S2jWOKGNV2rGqr8qqq/LtrxqlaVQ8qpWl
UPP/ANnP4N6b8B/g74a8JWVjY2d9a2ccmrSafuZby/aNftM25vmbcy/Lu+6qqu1VVVX0miisDAKK
KKACiiigAooooAKKKKACiiigAooooAKKKKACvNde/wCTk/Av/Yo+Iv8A0t0WvSq8++I3hHVpfFnh
jx14fkuLnVfDsN7aXGhRtCq6tZXXltPCski/u5lkt7aSNtyqzR+WzKsjSRgHc0UUV9mfBBRRRQAU
UUUAFFFFABRRRQAUUUUAFFFFABRRRQAUUUUAFFFFABRRRQAnSjPtQa+VP2mP+Cg/gD4J6b4h0bw9
fW/if4iWE32JdKjjk+zWs235mnm27WWM/ejjbzN37v5fmaPGpUjSXNI2pUp1pcsD6R8ZeC9E+IGg
y6F4j0yDWdGmmhmmsrhd0czQzLNHuX+JfMjX5W+VvutuX5a2q/ITxF/wVW+M+uaNdWVhZ+F/D88m
0pqOnadI08O1lb5RNNJHz935kbqf4vmqz4D/AOCrHxT8NeE9XsdestM8Ya5NNHJp2r6hCtstovHm
xywW6xrMrKPlw0bKWbcZF2qvCsbSTPR/s/Ecp+tGqapZ6Lpt3qGo3VvY6fZwtPcXdzIscUMaruaR
mb5VVV+bdX4rftufHHTP2pv2gbfUfBenXd1p9raQ6DpzmNjPqbLNKyyLDt3Luabaq/eKqpbazbVz
PjJ+2P8AF/8AaZjbwxqWo/8AEn1S6t/J8MaBY7Ippl2rHGv3ppA0nzeWzsvmbSq/Km31v9h/9kPV
L/xkfGXj7Q9W0GHw/dQyaVYX9s1q11dL8/mMrbZPLi/dt93azN975WVuOvX9t7sdj18vy+UJc0vi
PvfwF4J0z4beDNG8MaLD5em6XarbQ7lVWk2/ekbaqq0jNuZm2/MzM1b9FFQfaBRRRQAUUUUAFFFF
AHJfF34b2Pxe+GviDwhqLeXBqlq0azbWbyZlbdDJtVl3bZFVtu75tu2vxs+K3wp8RfBTxpeeGPE1
p9mv4BvjkiO+G5hbO2aFv4kbHX2ZW2srKP3Arzr43fB3wL8YPCckPjq0hFlp0c1xHqrT/Z5dO/d/
NMs33VVV+ZlbdH+7VmVttZVI8xx4ij7TU/PD/gnzo/g28+OP27xZe6PFcWVsH0az1OYxvLftNGsb
Q7v3byLltqs27cysqtt3L+q9fiJeeC7Pxj8XLnwx8MLLUtbsrq9a10hbh1kuLmNRjzmby4lRWCtJ
8yr5a/eb5WY/t3Xx+ax5ZxlzHy2KjyyCiisnxb4s0jwJ4b1DXvEF/DpejafH59xdzfdjX/0JmZvl
VV+ZmZVX5q8RJ1HZHJqfn9/wUb+P19qviofC7TGvLHTdL8ubV/nVYtQmkjjmhXao3eXGrbvmb5mb
7v7tWqXwj/wTlt9R+HsUniLxBc6R4xnCyeXaLHcWlovy/Iy/ekbbu3MsiruYbdyrubyab4gD4+ft
r6L4s0fSbqG11DxBp0kNqT5k6w25hVpW2/d/dwtI3UL83zNt3V+nFfeYWjGnSjE+3yfA06sJSqRP
ywbWvi3+x/4gudEkebTLGS78wRzW4nsNR8vbuaGRl+6ysoby2Vvuq21lG37o+DvxZ0z4y+CbfX9L
ie3Yu1vd2s33re4VVZo938S/MrK391v4W3Kuf+2l4q8LaL8CNd0rxDfTQXWrx+XptrabfPnuI2WR
flb/AJZqyr5jf3fl+8y182f8E+bjUl8SeMIYbeN9Gksrdrm6Y4kjuFd/IVfm6MrTfwn7q8r3upHl
O6nzYXE/V4y5oy/A+2qKKKzPbCiiigAooooAKKKKACiuP+Inxd8J/C3Tbm51/WbW1uIbf7RHp6zK
13cLu2r5cO7c25vl3fd+9uZVVq8gX9vL4ctZyTNZeIEkSRVW3azh8x1YMdy/vtu1dqj5m3fMu3d8
20OapiaNOXLKR9H15r8Yf2hPCXwU+wx65Lc3eoXnzR2GnIsk6x/89GVmVVXcu373zfw7trbfiz4+
/tQa58TvElwmgalqWj+FFt/s0Nij/Z2nVkXzjcKjMsm5tw2527f4QWbd2P7NP7CPiL446Xovi3Vd
Ts9H8E3dzIjmObN/PDGzIzQrtaNd0itHukYbdrNtZdu7SMJSPCxecQoxlynDfFr9qvxt8SPEEdzp
Oo3vhHS7ePbDY6XfyKWP8TySLt8xvwwq++5m3/hr+2x4r8C+F73SdVtf+EvuMM1jqGo3bCW3Zt3y
yN8zTJu2tt3K33l3bdu37D03/gmH8JbLULa4m1HxVqEMMqySWtzfW6xyqrfcby4Vba33flZW5+8t
e0+Ov2XfhT8SPNfXvAukS3U1y15Nd2sP2O5mmbduaWaHbI27czNub5m+aur6vI+T/t3lnzRkz8ov
iV+1F47+KRjivdRGjWQtmtnsNEeS3gnVuG80FmaTcvy7WO32+Zt2d4K/aI+IXw50GPRfD/iOS002
J3kjt5IIZ1RmPzbfMRtq5y20cZZj/Ea/Y2z+DfgDTdH1LS7TwN4cttL1Ly/t1lBo9usF15bbo/Mj
Vdsm1vmXd92q918C/hrew2cNx8PfCk8FnCYbWOTRLdlhjMjSFV/d/Ku6SRtq/wATM38VH1c5v7cd
+b3j8aPHnxI8e/EKzjvvFGrapqOnTzsIPM3R2TzRRoreXGu2MOqSJu2ru/eZb73Kaf4B+I3xcafX
rDw74n8YO83k3GpW1jcX26RUX5XkVW+YKV+X+7tr90aKr6uznlnM5fZPww8XfCX4jaLb33iDxR4O
8U2Fv5nm3mp6tplwib5G+9JLIv3mZv4j8xatnwX+1B8Svh34Zs9A8P8AiMafpFmG8i2/s+2l27pG
kb5pI2b7zN3r9rdR0611jT7mxv7WG+sbqFoLi2uY1kjmjZdrKyt8rKy/w18b/tk+Bv2dfhLoNtqH
iL4fhNf1a1uLLSrbwyG0/wCaNd3nN5bLCu1pY/maORvnX93Iq7VJUeX3oyNsNmrnLl5fe8jyP4ef
8FGEzNH478NEfeaG78Or/u7Y2hmk7fM27zOyrt/irzDTf29filZa5dXs11peo2027y9OubBRDBlt
y7WjKyfKPl+aRuD824815HpPgu7+KXjI6V8PvDer3KzBTHYSTrezQrlVZ5JlijVY/Mb7zKqqGXc3
8VfTnwr/AOCbfiTXreG88d6zF4Yh8xWOmWQW7uWj3N5itIreXG21V2svmff+Zfl21nGNSp8J9NHE
V6hyXxo/bm1r4oeDb3w1pfh+Dw5Z38bQ3lz9uknnkj3K22NlWParKrK25W3K23ivU/2D/wBl2/s7
zRfixr093prxib+ydJa3VftEUkIjW6dt27y2WSbau1d21X3bW+b6F+EH7Ifw3+DfmTafpX9uam1z
HdQ6pryQ3Vzasn+r8lvLVY9rfNuVd27+L5V2+01208P73NUNuWpKXNUCiiiu86QooooAKKKKACii
igAooooAKKKKAPLv2nviHq/wr+BXizxRoJhj1azihjt5Jk8xY3kuI4RJt/iZVk3Lu+Xcq7lZflr8
lfC/jaXw/wCOLXxRqmmaf4xuYrpr6Sz8SLJc215MSW3XCrIrS/N821m2tj5gyllb9pfFfhTSPHXh
zUNA16wh1TSdQj8q4tJvusv/ALKyt8ysvzKyqy/NXmdr+yD8HrXw7daLH4C01rK5k8ySWSSSS5Vv
l+7cM3nRr8q/KrKv3v7zVx1qMqkjkrUZVJHP/Bn/AIKweFviB46sdB8X+FB4D0y+/dx61LrH2qGK
b+FZv3Mflxt837z5lViu7au5l+8q/FX9vD9n/wALfBTXfCV34RtBpem6va3Eb6f5ksu2WFlLSeZJ
IzfMs6rt/h8v/ar6e/YV/wCChGpfELxbpfw2+I0ml2bNp9vZaLrRlmFzfXcYWMx3DSNIsk0y/Nu3
R7pF24dpFVfKqRlGXLI8+UeWXKfoZRRRUkhRRRQAUUUUAFFFFABRRRQAUUUUAFFFFABRRRQAUUUU
AV6KKK+zPggooooAKKKKACiiigAooooAKKKKACiiigAooooAKKKKACiiigAoornPiR4+0j4V+A9d
8Xa/N5Gk6RaSXc21lVpNv3Y49zKrSSNtVV3fMzKv8VZt2Glzux8kf8FIP2t9Y+CWh6d4E8G3f2Dx
Nr9m1xd6nFuWews93lq0LbdvmSMsq+Yrbo/Kf5VZo5F+Ov2Wf2MpPi9Y3+ueNU1rQNB8uMad5Eaw
y3zOu7zVaRW/dKu35tu1vM+VvlYVy/gTT7j9rz9rW51LWYbs6frWqXGsX8Eskl19ms1LSLbtMu1l
TaIrdZPl27k2r91a/UixsbXSbG2sbK3htLS3jWCG2hjWOKGNV2qqqv3VVf4a8aK+sVOeXwn6Xk+W
xjTvIpeF/C+k+CfDun6HodhDp2k2MflW9vD91V/9mZm+Zmb5mZmZq8+1T9lf4T6trlnq1x4D0mO6
tdojjtY2t7Y7W3L5kMbLHJ1+bcrbl+Vvlr1WiuzkgfXSpU5LllE/Ln4e6L4ctf28IdP1Fv7H0e28
aXC2cenx7UjmjuZDaQqqo22Nplhj+78qt/D94frRX5U/t36TdeCf2ljrmn6jJDe6jZWerQS25aGW
0kjHkqVkDbt2638zd8v3vbdX6jeH9esfFXh/TNa0ub7TpupWsd7az7WXzIZF3K21vmX5W/iryI+7
KUT56jH2dSpTNCiqGveINL8K6TPqmtalZ6Rptvt8691C4WGCPc21dzN8q/Myr/wKvMvC37W3we8Y
C5Nj8QdHgFvtEn9rSNp+7du+79oWPzPu/wAO7b8u77y1RtzxieuUUUVZYUUUUAFFcV8aPiha/Bf4
X674yvLKbUYtLjVltYWVWmkkkWONdzfdXdIu5vm2ru+Vvu18xeBf+CnnhHWL/wAjxX4V1Hw1FJJH
HHdWVwt9Gqs3zSS/LGyqvyt8qyM3zfL/AHp5oxMpVacZcsj6V+Kvx18EfBnSbu68Ua9Z2t1b2v2u
PSkmja/uVZtq+TDu3NuZdu77v3tzKqsy/mjrn7dvxV8S6f4p03Vb/Tb/AEfX7G6sH02TT444rOOZ
du6Fo9sm5VLKvmM/X5tzc15/4s8UXP7RXxt1DV9W1XTfDcviG/Oy61aVltLKPbtgjkkjj+6qrHH5
hTtubHzNX3p4S/4Jy+CB8LdI0LxRdXc/iSO5a+u9a0do4G3SRqrW6+ZG26Fdq7dy7t25l8vzGWvM
xOMp0dZnjYjF+8eB/wDBM3QP7S+OGtarNpv2mHTtEfy71oNy2txJNCq7ZP8AlnI0fnL/AHmXzP8A
ar9Nq4L4K/BXw58BPBf/AAjfhr7ZJaSXUl7NcX83mTyzNtXc21VX7qqvyqv3f725m72vkMbWjXrc
0TwalTmlzEGo6ja6Tp9zfX91DY2NrG01xc3Mixxwxqu5mZm+VVVf4q/LL9sD9pSX9pbxppnhjwla
3cvhrT7lo7CONZPO1W6k2qJvJ/DbGu3zP3j/APPTy09c/b4/au1TTdT134RaBZm0hNtHFq+qSOwm
k8xY5hHDtb5U8ttsm/du8xl2rt3M79gf4C/2Foc3xB1/TNmq3/7vRvtcPzQ2u35rhfm/5abtq/Kr
bV+Vtsle1l2D5f3st2erluBliKh6r+y/+zlpnwP8JQXdxb+b4x1K3Q6neTbWaDdtb7LFtZl2K3Vl
b94y7vu7VX26iivpD9KpU40I+zifnJ/wUe/5LXof/Yvwf+lFzX1P+z34b0zwz8GPB8WmWUdql1pd
vfXPl53S3E0KtJIzfxN/7LtX7qrXzV/wUi0S+h+J3hnVng26dc6N9lhn3D5pIZ5GkXH3vlWaL/vr
/er6c+AerWmt/BTwTPaSmaGPSLe3ZirL+8ij8mRfm/uyRsv/AAGuWp8R4WH/AN9qHe0UUVke0FFF
FAGX4g8T6R4TtEu9c1Wx0a0kk8pZr+6WGNm+9t3M33vlb/vmsez+LPgfUruG0s/GXh65u55Fjihg
1WFpHZvlVVVW+Zq+Bf2hLy/+Ln7SuraVpEd1eXUuoQ6Fp9pcyqn75SkJRdzbVVpvMbll/wBZubad
1cl/wzr8Vun/AArPxlj/ALAN3/8AG6rlPnKubezqSjyn6d+IvGnh7wj5H9u69peifaN3k/2leR2/
mbdu7bub5tu5f++q8n8WftmfDHwv5scOrXGv3Mc7QyQaTbM23bu/eLJJtjZfl+8rNu3Lt+Wvjrwv
+yX8YfGWoSWVn8Otdgljh85n1O3/ALPi27lX/WXHlqzZb7u7d1/umvf/AAb/AMEtfGb+J9PXxV4l
0GHw75oa9fR7iaS78v8AuxrJAqhm4Xc33d27a23a2saMpHBWz5R/lPmiO81L9oj42aZHq95HZX3i
jV7axluoLfMduskkcK7U3Dcsa7erbm2/M2Tur6+P/BJtf+ipY/7l7/7qr6l+C/7KHw3+BHlT6Bov
2vW13Y1zVmW4vf8Alp91tqrH8sjL+7Vdy7d26vYK66dGPL7x8Tis1qTqXpHxt8F/+CbWgfDjx5ae
IPEniSLxvZ2sUix6Rd6JHHbSSMu3dKskkiuqqzNt2r821t3y7W+wNO0610fT7axsLWGxsbWFYLe2
to1jjhjVdqqqr8qqq/w1ZorojGMfhPGrV6ld3qSCiiirMAooooGFFFFAgr53/bK/ZZuf2lfC+inS
NVh03xDosshs1vd32SeOby/MWRlVmVv3asrLu+6y7fm3L9EUUpR548prSqyoz54H4xePfgt8Xv2U
NQGp3p1Hw1b3csunw63oWokRXSq27b5kLblVtu5VkCs237vytt/QX9k39oi1+P3w/X7R5yeKdFjh
t9YWWNdssjK224VlVV2yeWzbfl2tuX7u1m94+IHgfSviZ4J1nwtrkPmaXq1q1tNtVWaPd92Rdysq
yK21lbb8rKrV+Q3w98aeJP2M/j/qi6hphu7rTftGlajp4byFvYjyjLJJExEbMsMytt+ZQv8AC1YR
/cz/ALp9pl2YOrpI/XGivjbw1/wU28GXdi7eIPCWuaVeGTakOmPDeRmPavzF5Gh+bdu+Xb/wKt6/
/wCCknwss9QubeLT/E19HC7Rx3VrZQrHKqtw6+ZMrbW+98yq3P3a7PbU/wCY+h9tT/mPquivg1f+
CpG7/mmeP+4+f/kavs74b/EHR/ip4J0jxXoLyyaVqUbSRm4j8uRGVmVo2X+8rKy/LuX5flZl+aqj
UjU+EqNSMvhOkooorU0CiiigAooooAKKKKACiiigAooooAyPEnhHQvGVhFZeING07XbKOTz47fVL
WO4jWTay7tsit821m+b/AGq+Av22v2Q7bwBDe/ETwZBDaeHWdf7T0lSqrYySMqrJCvaJmdV8v/lm
zfL8vyx/opXJeNfHngXQvM0Txb4j8P6b9utm8zTtavreP7RbtuVt0cjfNG21l/u/erCpTjUj7xjU
pxlH3jzT/gnv+25afETwnD4E+I/ie3j8c2My22l3mpusLatbNtjij85m/fXSyNt2/K0itG37xvMa
vuivwR/ao8DeAfh/8R4bT4c61Drmg3Vgt7I1vfxXsdtM00y+Ssifwqix/KzM3zfMzV+4Hwf1HXdW
+Evgi+8ULcReJrrRLOfU1urf7PKt01urTbo9q+W3mbvl2rtrxZR5Zcp5Mo8sjrqKKKkQUUUUAFFF
FABRRRQAUUUUAFFFFABRRRQAUUUUAV6KKK+zPggooooAKKKKACiiigAooooAKKKKACiiigAooooA
KKKKACiikoAO1fIP/BUvUNds/wBlmSHSRcHT7vW7OHWPLg8xVtdski+Y2392v2iO2+b5fm2r/Fhv
r4VwXx+8FyfET4IePfDdrplvq9/qWiXUFlZXCx7ZLryW+z/6zCqyzeWys33WVW+XbXNXXNCSOnDy
5asZH5+f8E0f7E/4QPxj9n/5GP8AtKH7Z/rP+PXy/wDRv9n/AFn2r7vzf3v4a+ya/HDwj4q8b/s4
/EhL2K2vvDXiXTyqXWmapbPA0kbqj+TPC21tjLtb1+6y7TtYfr34X8VaT428O6fruh38Oo6TfR+b
b3EP3WX/ANlZW+Vlb5lZWVq87C1OaPIfr2W4iNSl7P8AlNSiiiuw9k+S/wBvT4C+Ivihp/h7X/Cm
jRapeaPHdRX8cAUXbw7Vkj2/89FVll/dr826b5VbcxHyD4d/aW+MS+EtN8A6H4v1j7BiKysrOwjX
7X/rAY4Y5lXzvvbVVVb7p2fd+Wv1yorjqYfmlzcx5GIy/wBpU9pGXKflx/wpn9pH4waGyataeLtW
0uC4yLPxNqzRYmVf9YsN1KrHiRl3qv8AEwz94VmftHfsty/s86H4ZubzxTa6tqGrCRJdPhtJI/Ke
NUaRo5PmWSNWcLuby25X5Pvbf1ar5w/bi+B//C1PhkfEFvqH2PUvCNvdX0cMi/uLiHarTL/eWTbC
rK33f4W+9uXKphlCneJz1sBGFGU4vmkd9+xBqVzqn7Lngaa7uZbuRY7qBZJpWdljjupo41y3VVVV
VV/hVVWvc6/MP/gnz8ZPFuk/GLRPAg1WW78KapFcRnTbqR5I7Vo4ZrgSW67v3bF1bdt+Vt7bl3bW
X9PK56cuaJz4epzUwryP9p/47j9nn4XSeI4tO/tTUbq6XTrCGRv3C3DRyMrTfxeWqxs21fmb5V+X
duX1yvz4/wCCoHjbxGuu+FPCTRCPwk9t/aqTfZ/+Pi9VpI2XzP8ApnGy/Kv/AD2+bd8u2pS5YlVp
ctPmPn348ftVeM/2jNP0iw8QRadYWOnSSTR22kpNFHLIyqu+RZJHDMqq21v4fMk/vV9R+Ef+CbPh
vxL8GfD0t7rOr6F45u7WO+urma3/AHUDTLG32eS1ba37tdy/eVtzMzfLtjWz+y/8a/gVoHwk+G/h
nxdrmhXXivR3lktpr7SZpF06ae6aYbbiSALCy7o90ittVo87tq7q+4K+Sx2Nqxlyw90+UxGIqOR+
dHgX/gl/4ok8Qwnxh4r0e10NNryf2G0lxczHcuY18yONY8ru/eHdtbb8rV+i9FFeLXxNTE/xDiqV
JVPiCvnz9p39sLR/2b9Q0vSBo83iPxBfR/amsln+yxxW+5lWRpPLbczMrKqqv8Lbtvy7vV/ip8VP
Dvwb8F3fibxNefZtPtxtjjjOZrmZvuwwr/FI23/0Jm2qrMv5V6xqPir9tb9oj7THaTWx1B44hHCz
3EWkafHtVn+Zl4VSWb7okkkbaoaQLXbgML7aXPP4Tow1GVeXKXPAPiPxV+0l+1poXi59Igk1NtUs
dQvo9NRkt4Le1MKtJ+8dtq7Y1+83zMwVeWVa/UGqOh6DpvhrS4NN0jT7XStPh3eTaWUKwxx7m3Nt
VflX5mZqvV9nTgoR5Ufp2Bwf1WnbmCiiitD0TwH9ujRbLVf2bfENzcxeZPpk9rd2jbmXZI1wsO7/
AGv3c0i/N/erz39gu+nuvgrexzTvNHa61NHAskjMsS+TC20f3V3MzfVmr6E+O/w3ufi58JfEfhK0
u4rC61CKMwzTBmj8yOZZlVtv8LNHt3fNt3btrfdr4Z/YP8dz6T8QrzwtPqUi6XqlrJLb2LKWje7j
2tuX+63krJ/dDbV3fdWuapueFiP3WNjL+ZH3lRRRWB6oUUUUA9j4h/Zt/wCUix/7Duu/+ibuv1Ur
8q/2bf8AlIsf+w7rn/om7r9VK9LD/Cfi2df7ygooorrPBCiiigQUUUUAFFFFABRRRQAUUUUAFFFe
P/tOftIaT+zV4JtNavLD+29Uv7lbex0lblbd5v4pJGZtzLGq/wASq3zNGvy7t1Lm5TWlSlVlyxPY
K4D4rfAbwP8AGjSL208U+H7O8u7i1+yR6xHbxrf2yq25fJm27l2s27b93725WVmVvjn/AIeyJ/0S
0/8AhQ//AHLUPi7/AIKq3E2nSxeF/AMNvetFC0d3q2oNLGkm1WmVoY1VnXd5iq3mLu+VmVf9WMPa
Uz0oYHFU5Xgj0HUv+CWvwzm0+5Wx8SeKrW9aFlgmuJ7aaJJNvys0awqzLu/h3Lu/vLXjNz+wH4Z+
G/gnVLv4t/FTR/CWtzbpNKNnJ50LQwhWnbyZFjmuJNrbVjj27fl/1m7bXjV9+0B8dfjJ401S90Px
H4umvZ912+k+Fbi6WG1j+Vf3cELfLGvyru/76Zmbc2NqH7MPxB0H4W6x4813SD4f0bTvJxBqhaG6
uPMnEPyw7dy7WZT+88vKsGXdXHKcD3KOGxPL79Q4fVodO1rWIdH8K6beXayXXlWs8yFtQvmZY41V
o42aNd0isyxoGZfO2tJNtVq/U/8AY/8Agnq3wL+EI0fXZon1a/vX1O4t4RuW0eSKKPyd3/LRlWP5
mX5dzMq7lXc3yn/wTS8E/wBrfFDxN4mmjs7iPRtNW2Tzl3TR3FxINkkfy/L+7hmVm3K37zb/ABNX
6N13YWn/AMvD6DDU+VcwUUUV6J2hRRRQAUUUUAFFFFABWD4V8feGPHH2n/hG/Eek+IPsu37R/Zd9
HceTu3bd3ls23dtb/vmvFv24PjRY/C34N6lo3+t13xVazaZZQtCzReUyqtzIzbl27Y5Pl/2mX5WX
dt/Oz4EfHDV/gJ8QoPE2kQQ3qPE1pe2c4wtzbsysyBusbblVlZfusi/eG5W46mIjTlynPUrcsuU/
Zqivnr4jftneCNJ+Dut+MPBmr2fiPULW5j061spoZov9KkVmXzEKq3l+Wskm75VbyWVW3V+f+u6/
8Xf2qL5by8Gp+MDo0SweZBarHb2rSFvLj/dqsazTMnlxr/rJmWONdzbVqqmIjEVTERjsff8A+0t+
2N4d+BH2rQrFP7d8am18yKyU/wCjWbNt8trht25flbd5a/MyqP8AVq6tX51zeH/Gvxct/FnxM8QW
+tajo9qsk2qeJltFkgW4PlxwwBmaOP8A1k1snlxndHG+5Y2WPbX2N8B/+CUHiRvFmj6p8VdS0uPw
uIVu7rQdJu5JL2aTCt9lkk2qsaj5vMeORvu7Vb5vMX0r/gp54H0L4d/sh+CPDPhrTING0LTfE9rB
a2Vuvyxr9kvf+BMzNuZmb5mZmZtzNXm1K0qhwVKkqh+ZVn8P/EWoeC9Q8WW2iXc3hqwuY7W51NE/
cxSv91Wb/vn/AHfMjz/rF3fql/wTx/bQ1f46Gb4eeLLHzPEGhaTHc2utQSs/223h8mFmufMZma53
SK3mL8sm5vlXb+88x/ZE0+01b9inX7HwlBDeeJrqPVIbu2uY1eOXUWjZYUZZv3bK0P2X5f8AV/3v
4q8K/wCCdfxEtvgz+1hbaX4hspbGXxBDN4XkFwJI5bO6kmiaNWj2M25poFh2tt2+ZuZhtpVKfLGM
hTp8sYyP2gooorEzCiiigAooooAKKKKACiiigAooooAKKKKACiiigCvRRRX2Z8EFFFFABRRRQAUU
UUAFFFFABRRRQAUUUUAFFFFABRRRQAUUUUgPkr9uz9tAfs36PB4W8Mp53xC1i0+0W800O6DTrdma
P7Q275ZJN0bLHH935WaT5VVZPy38ZaD8UviF4Nj+Jnik+IPEOhI66dHr2rXcl0wUM3yhpGaQReYz
Lu/1fmMy7t3FUdc0vU/h98Yr61+Kehapqeq2V+8mtaZc3xhubuRvny1xtk3LIWV/MXd5ituVvmVq
/VX4H/FLwv8AFnwDb6r4RtZtP0i1dtPFhNarbtaNGq7Y9q7l2+W0bLtZl2sv+0q/PtyxMrSlyn6F
lmXUpR5eb3j8edU1C81a4Se9ubi7nWGKBZLiVpGEccaxxx7mP3VjVVVf4VVVHSv1o/ZO8L6t4L/Z
98IaRrmmzaVqkcdxJJZzHEsayXEki7l/hbbIvyt8y/dbDV65RW9HD+zlzcx9Tg8D9XlzcwUUUV2H
qhRRRQAV8b/8FJ/GuqaP4N8JeGrWUQ6brVxcXF5tZleT7P5flxt821o9027ay/ejjb+GvsivBf2s
/wBm24/aH8NaOumanDpuu6PJI1qt7u+zSxzeX5iyMqsyt+7VlZd38S7fm3LhWjKVOUYnJjIyqUJR
pnln7DPhP4VfDPwZpXxC8VeKtBsPGetRzPZQ61qENs1hbLNJbs0KSNlmkaGTdJ/d/drt/ebvZfG3
7fXwd8GtLFb61deJ7yG5a3kt9FtGk27d26RZJPLjkj+X7yyNu3Lt3L81fIn/AA7X+JX/AEHfCn/g
Vdf/ACPXS6Z/wTjn0zwF4kvvFPi6xsNdt4mmsJbaRv7NhSNdzPdSSRq21vmXcu3y9u79592vMjTq
r7J8/ThiYR5Y0z70+FfxU8OfGXwbZ+J/DN59psLj5ZI5Dia1mX70My/wyLu/9BZdysrNx37S37Oe
lftHeC7TR7y9/sbUrK5W4sdWW1WZ4f4ZI2VtrNGy/wAKsvzLG3zbdtfnD+yb8Ste+Ffx+0LTtA1a
C70rW9Wt9Iv4k8z7JewyTeWsiq4VlZdzNGzKrLn5htZ1P690RlzRNKdSNanaR+Pv7UP7MV7+zX4g
0S1fV/7f03VrVpYdQ+ypa/vo32yxeWJJG+VWhbd/F5n+y1fq/wDC/wATXXjX4Z+EvEN9HDHe6vpF
nf3EdsrLGsk0KyMq7mZtu5v71fKf/BSL4Y+K/H2m+Abrw34c1DxCmnyX0NyumwPcSQtKsLR/u1+b
b+5k+bbtX+I/MufG/gr/AMFFvEXw28E6f4b1zwxa+KbTS7WGysLiC6+wzxwxhlVZP3ciybV8tV2q
v3Pm3s26vDzPCzrqPszwcbR97lifptXifx2/a48Efs9a9puj+IYdXv8AUr22+2LBpNrHJ5UO5lVm
aSSNfmZZPu7vutu2/Lu8Ruv+CpHhVU0RrfwRrEvnbf7VEl1HH9j+7u+z/e+0f8tPveT91fu7vl+V
9G0/xz+218cJH1PUYFvJo/OnuG/49tLsVcLsij3fdVpFVVzlmfczfM8leVhctm5fv4+6cdHCzqVO
UufGH4+fEL9sHxjpXh+20/ZafaWGmeHdMJK723fvJmY/vJFj+VpW2qqqzbU3PX3z8APgfpHwN8C2
ulWVtCdYuI45NXv0bzGurjb821tq/u1ZmWNdq/L/ALTMzbfw3+EfhH4RWN3a+EtEh0iK7kWWdlkk
mkkZV2rukkZm2r821d21dzf3mrr6+qp0Y048sT9Ay/LY4X3p/EFFFFbnthRRRQAV+cPxo/Z3+Ifw
h+M0niPwHpWoX1ldXk2pabP4dsGf7FlizW0kMasFVQ+3BGyRP+BKv6PUVMo8xx4rCxxEfePzC0H9
ub4l6PavDeHR9ckMm4XN/ZFZAv8AdHktGu3/AIDn5jzX074M/bG+G3ifTdLa/wBYHh/VLvbHNYXc
UzLBIx2/NMq+WV/2mZfl+9t+ZV7/APam+CmofHj4aw6DpV/bWF/bajHfwte7vKk2rJGyuy7mX5ZG
bdtb7u3+LcvyHrH/AATz+I+l+Hbq7t7/AEXVtTikjEOmWM7K0yMG8w+ZMsaqy/L8vRhu+YMqq3PK
meLKONw0uWPvxPuezvLfUrOC8s7iO5s7iNZIZ4JN0Uit8ysrL95amr84rr9kH42aXo18r+FLoacp
+1S21tqVtL5rRq+1vJSZmkZVaTbtVm+dlX71S+F/it8fPDs0fgrRF143ekWyf8SdtEW4u7aH5du5
XhaRV/eLt3cKrKq8bRWfLI0/tCUf4lNxO6/Zt/5SLn/sO65/6Ju6/VSvxx/ZN+I9hov7V3hrxf4w
1WCwhuLu8kvdQuFEcSzXFvMm5to2xhpJR83yqm7d8qrX7HV6GH+E/MM496upBRRRXWeAFFFFABRR
RQAUUUUAFFFFAGN4y8UW3gjwjrfiK+jmlstIsptRuIrZVaVo4Y2kZV3Mq7tq/wB6vlf4N/8ABSfw
Z4/8QS6X4v0v/hAPM8tbO9mvmuraaRm2sskgjXyfvK25v3e0NuZdq7vSv22vipa/C39nvxG9zZTa
hL4ihk8PWyxuqrHJcW8n7xm/uqqyN8o+Ztq/Lu3L+av7Pv7M+pftD6X4ql0fWLPTdS0UWpit76N/
JuPOaTdukXc0e1YmP3G3f7PWuKtW9mfQZfgY4inLnR6/8cf+CkXjLx295pfgSAeDNDcNH9t3LJqU
0eJFz5n3YdysrbY/nVl+WSuQ8G/sf/GL42a9HrXi1bzSY74K11rXiidpLxgjLHt8lm85pAq/Ksm1
WVfvL8tfVn7K/wCyBY/Awt4g8QS2mteNZN0cdxbhmt7CP7u2Hcqt5jL96TavyttX5dzSfR9eTWxU
pS90+tw+Ap0Y/CfPv/DB3wb/ALE/s/8A4R+7+0+R5P8Aan9p3H2ndt2+dt3eX5n8X+r27v4dvy1Y
8A/sQ/CfwHJFNJokvie7hkaWO48QzfaQFZdu0wqqwsuNzfNGzbm+98o2+9UVw+0n/Mel7OH8pleG
vCeh+C7GWy0DRtP0G0kk89rbTbWO3jaTaq7tqqvzbVX5v9msP4w/DS1+MPw11vwheXc1hFqUaot3
Cqs0MkciyRttb7y7o13L8u5d3zL96uxoqed7lcvu8p+SH2L4lfsb/FKC9NtNpeowSSRR3LKz2GrQ
fIzorfKJYmVo9y8Mjbf9XIo2/S3hP/gp5aNNp8PifwLNBF5WLy90q/WRvM2ctHbyKvys38LSfKrf
ebb832XrWg6X4n0ufTtY02z1fTbjb51pe26zQSbW3LuVvlb5lVq/Or9u/wCB/gr4Nf8ACEf8Ido3
9kjUvtwu/wDSpp/M8v7Ps/1jNt/1jfd/vV6+HxkvhOGVOVGPNGR9G69/wUa+FGkarPaWsHiHXIY9
u2/0+yjWCT5d2VWaSOT5fu/Mq/drwnXf+CmXjibVJpNH8MeHbHTG2+Vb3y3F1Mvy/NukWSNW+bd/
AvX8a9z/AGef+CXfw+8Y/B3RfEni3xDrep6l4m0m01G3/s1o7JdOWaOCbaqssnmSL+8j3N8rLL/q
1ZVavp/4dfsM/A74a6aba08AaXrk8kMMdxe+I4V1OSZo1/1n77csbNuZm8tY1b+78q7e2WIqSOaV
epI+NPCv/BTrwvefaf8AhJPBer6Vt2+R/Zd1He7/AL27d5nk7f4f727/AGf4t3/h5h8L/wDoBeLf
/AO1/wDkivpH/h3B+zt/0Tv/AMrmo/8AyTR/w7g/Z2/6J3/5XNR/+SaPrVQr6xUPm7/h5h8L/wDo
BeLf/AO1/wDkij/h5h8L/wDoBeLf/AO1/wDkivpH/h3B+zt/0Tv/AMrmo/8AyTR/w7g/Z2/6J3/5
XNR/+Sar61UD6xUPm7/h5h8L/wDoBeLf/AO1/wDkij/h5h8L/wDoBeLf/AO1/wDkivpH/h3B+zt/
0Tv/AMrmo/8AyTR/w7g/Z2/6J3/5XNR/+SaPrVQPrFQ/Lf8Aa/8AjdoHx8+I2l+IvD1pqNpZ22lR
2DxapHGkpdZppNwEbt8u2Re/Y161+y54X0b9tuxg+Eni3SbLQdT8IeHprnw/4u0CBLe7SNZ9v2e8
h2+XdR+ZdLJ8vlybo5Pm3TyNX3d/w7g/Z2/6J3/5XNR/+Sa9V+D/AMAfAHwE03ULHwH4ct9Cg1CZ
ZrplmknlmZV2rukmZm2r821d21dzf3mrmlLmlzGEpc0uY/E3xH+yL8avCeuXOmXXwu8VTXMCrvk0
7S5L+3O5Vb5JoVaNvvfwscN8v3hX6T/sT/s061pXwx+H8vxI8LWGkxeHvM1jSdJEzefNqdxNK327
Ubfasf2iG3W3jt9zM0KtJu2ttWH7LoqSQrzb9oj4F6P+0b8KdX8FaxL9iF1tmtNSS3WaWxuI23Rz
Krf8CVtrKzRySLuXdur0migD8MfGHw9+Nn7Cvia3murqTwydUmuIrO60++hubPU1gG1pGh+bcoW4
Vl8+NWXzPuq3TK/aEvp5vG3hX4paJMdOPirTrXW1vNJtJLGOz1SE+VdrDJncZFuIWk3Z3fvVb5sq
zfqP/wAFG/hdJ8Tv2V/EMlqlxNqHhqaPxBbxxzRxqywqyztJu+8q20k8m1drblXbu+635feH7608
cfso+KtFvbmFdU8E6rb63pzTSLJNJa3TLbT20KNhoo1kaOZmXcrMy7lVvmrSL5o8ppH3o8p+3Hw1
+IWkfFbwFoPi/QJvP0jWLOO7h3MrNHu+9HJtZlWSNt0bLu+VlZf4a6Wvz7/4JJfGXTdS8A678MLq
+vpdf027m1qzt59zQrYSeRGywt/DtmZmZfl+a43Lu/ebf0ErMzCiiigAooooAKKKKACiiigAoooo
AKKKKACiiszxH4o0fwbotzrHiDVrHQ9It9vnahqVwttBDuZVXdIzKq7mZV/3moAt0UUV9mfBBRRR
QAUUUUAFFFFABRRRQAUUUUAFFFFABRRRQAUUUUAFFFVNU1Sz0XTbvUNQurex0+zhae4u7mRY4oY1
Xc0jM3yqqr826pbsG54X+1t+yT4e/aY8F3mLOxsfHlvaeRo+vTiRfJ/eLJ5Mnlt80bbXX5lk8vzW
ZV3fe/In9nv49av+z/41GsWaS6hpM8bRX+kLceTHeLtby9zbW2sjNuVtufvL91mz+mGi/Ei2/bu8
d614CvfDHjbw98KtMs1bV11Cyjsheara3kLSafdybZnX5fIbbDNDMu2bdu3K0fc+Ov2A/hZ4w+Bu
m/Du103+zLnR7PydJ8UNGs+pW8nmSSbpJPl8yNpJpmaH5Y/3jbVjbay/O4mrGU+aB9jgI1cPHmlI
wvhd8XPC3xg8Ow6v4Y1SG9Vo1lns2ZftNozbvlmj3fu23K3+y23crMvzV2Nfkt8O/HXi/wDY8+MG
px6n4bji120VtK1TSdSJVxC0kcreW6NgFlRdsnzqVfdhlIr7K0T/AIKIfCzVtUgtbmHxBo0EhYNe
31lGYI+M5bypJJP9n5Vb71dVPERlH3z7fD5hTqR/ee7I+n6K8p+B/wC0t4M+Pgv4vD0l3aalZfNJ
p2posdyY/l/fKqsytHubb975W+9t3Lu9WrqjKMveiepTqRqx5ohRRRVGgUUUUAFfO37e3ia30D9m
/WLOeOZpNYvbWwgaPaFEiyfaMt/s7bdv+Bba918UeKtI8EeHNQ13Xb+HTtJsY/NuLib7qr/7MzN8
qqvzMzKq1+YP7WH7Tj/H7xFZW2kLqGn+ELCNWhsLxlDTXHzbriVVLfMFby1+ZtoVmXb5jLXLiKkY
w5TzMdiI0qMo/akeZeBNb8Y/DS7sviB4YhvNMFjcyWUGuix822juZIW3Q7pFaPzPLZvl+9tO6u40
f9qL4x+HfEVj4zfxfr17BJezOINSuJpNMuZFw00Hk7vL27Zk+VNuzzF27flavuf/AIJ+/s/eIvgx
4J1rWPEyDT9R8TfZZE0iSMrPaQw+Ztab+7I3nf6v+Hau75mZVsf8FIfDNzr37N8l9A8KxaJq9rf3
CyM25o28y32r8v3t1xH/AHflVq+Z+tL2ns4nwMcevbeyiejfs1/Hq1/aM+Hknia30ebRJIL6Swns
pJlmVZFVZNyybV3LtkX+Ffm3L/tN5/8AtufDvwIvwR8ZeMNU8G6bqPiC3jj8nUox9mu/PkZbWKRp
o/mkWPzFby23K3lqv93bwP8AwS+8T2t18MvGHh1Iphf6fq638kjKvltHcQrGir827dutZN3y/wAS
f8B8c/4KNfGLVPE3xTPgAxfZNE8MeXLsWZm+2TzQxyebIv3cqsm1f4l3S/N8+1fU5v3Z9JKd6HNI
8n/Zs/Zuvv2hta1e3XU/7E0/TbZZZr77OLj95I2I4/L8xW+ZVlbdz/q/9pa/Sf4UfBnwp8F9El07
wtpv2UXHltd3U0nmXNyyrt3SN/3021dqqzNtVd1cb+yT8G9U+CfwnGka3NE+rX162p3FvCMrbM0c
cZh3fxMqx/My/LuZlXdt3N7RURifQ5fhIUqcZyj7wUUUVqesFFFFABRRRQAUUUUAFFFFABRRRQB8
Kft2fs5DTri4+J3h63trfT3KjW7OIeW6zNJtW6HzbW3syqyrtbd83zbpGX1n9hX9sy5+JEtl8N/G
0s134nWJ/wCy9XZTI1/HHGzNHMe0yqrN5n/LRV+b9580n0XfWNrqljc2l7BDd2lxG0M1tNGskc0b
LtZWVvvKy/w1+Wf7TnwxT9n742eT4buZNPtHSHWNJeG5f7RZjc2F8z5WVlkjcq2WbaI/mLbqyv7O
XMfE51llOpHnifszRXIfB/xwPiZ8K/CXikzWk1xq2mW9zc/YH3wx3DRr50a/M23bJuXazbl27Wrr
69I/KJx5J8gUVy/xG+Jvhb4R+GW1/wAX6vDo2kLMsPnyq0jPI33VWNVZmb7zbVVvlVm+6rV4frX/
AAUU+Cmk6hpdvba1qGsQ3cvly3Vlpkyx2S7l/eTed5bMvzM37tZG+Vvl+7uiUoxNadCrV1jE+mKK
4f4V/GzwT8atPvbzwZr8OtwWUqw3KrDJDJCzLuXdHIqttb5trbdrbW/utXcVZjKE4S5ZhRRRQSFF
FFA1uflL/wAFHviVrHij49XfhO9eH+xvC8UcdhFHHtbdcW8E00jN1ZmbavptjXjduZvuT4C/Ce1+
C/wt0PwxEkLXcMfnahcRbf8ASLpvmkbdtXcu75VZl3eWsa/w1+a/7Pdppvxg/aU0m68d6rZj+0dS
k1O6N4qqupXTM0iw7fLaP95IfmjYKrLuVfmZVb9aK+axlS7sfpmApezhyhRRRXnnrBRRRQAUUUUA
FfCf/BUD/mmn11P/ANta+7K+E/8AgqB/zTT66n/7aV04f+Ic1f4GfpB+zL/ybX8J/wDsUdK/9Io6
9Kryz9lXVLPVv2Z/hVNYXVvfQL4Y062aS2kWRFkjt445I9y/xLIrKy/wsrLXqdeoeQFFFFABRRRQ
AUUUUAFFFFABRRRQAUUUUAZvijw7pvjHw3qugavb/a9I1azmsLy28xo/OhkVo5F3LtZdys3zL81f
ix/wT90W91z483FpEbR9GfQ7xdbsb2NZEvLNtsfk7WVv+WzQs33flVv91v25r8Yf+CZ//Jdtf/7F
uf8A9KrWtqPxxNKfxxOZ+F/j7/hiv9sC7vpLXWLjQdF1G8066s1l8i5vNOk3LGzfdWT5WhuFVtqs
yR/d+Vl/bvS9Us9c02z1DTrq31DT7yFbm3u7aRZIpo2XcsisvysrL826vxQ/b+8ceHfiB8a7Cfw5
q1nrdpY6LBZy3VhKJIPN86eTasi/K3yyL93OPun5lav2A+Bf9j/8KS+H3/CPfbv+Ef8A+Ed07+zf
7U2/a/s/2ePy/O8v5fM27d235d1TUjyyJqe7I7iiiisyQooooAKKKKACiiigAoorz74q/GPT/hpp
uoJb6XqnifxPDp8l7a6Bomm3d7JM21vJWRreGT7Os0kbRrJJtVtsm3d5bbQD0GuR+IXxCj8E29ja
2tjca54j1SVbfTdJtUkZpGaSONppmjVmhtY2kjaa4ZWWNWX7zNHG3DxfED4h6Hcav4W1bTbfWPGE
2oQRaHqml+HbyDSZLCSOHzLq5k86SONoGa9b7O1xHJMtsqrt8+Nm6/wt8P8AUbPxKvijxTr/APwk
XiKOzksLf7JYrYWVjBI0bTLbQ7pJP3n2e2ZmmmmbdH+78tWZaAPGvjLq134H1zwoPF3j7VG1+eZ/
EK3OlztpGiWOnaXNbXGpr9jjma4umms9y+TI1427zGVYI/M2+peF/A+t+KxpPiHx5qN8103k6j/w
hX+i/wBm6VdrtaNd0cfmXEkH96SZo2mXzo442WFY+38R+F9H8ZaLc6P4g0mx1zSLjb52n6lbrcwT
bWVl3RsrK21lVv8AeWtOgCvRRRX2Z8EFFFFABRRRQAUUUUAFFFFABRRRQAUUUUAFITRXl2pfHzTN
Q027/wCED0nVviLqrQs2mrotnMul38ir91dUZfsaqvzKzec21lZdrSfu2xnUjT3NKdOVWXLGJ6hz
XKeK/il4d8I6lHo1xfw3fim6hWSy8MWU0bape7mZV8mFmVtu5G3SNtjjVWaRlVWZeX1n4B6h4w/s
+bxJ8UPG01zb3kd20fh+/XRLRl/5aW6rbqsjW8ny/wCskkmjWNdsys0jSdz4L+HeieAftZ0qO+lu
bvb9ovdU1K61G7kVd3lx+dcSSSeWu6Rlj3bVaSRlXczbvMqY5fZR7VPLH/y8keY6p8efG1xottL4
b+A/jfUNXvrP7bZ22sXOm6dD5e6Pcs832qRreTbNuWOSPzG2su35ZGW1osPj/wCMGqT2njfwRb+B
vAUM1ysmlz6zHe3+tqrR/ZluI4VaGO1ZWl8yHzmaRlWNt0PmLN7RRXBUxdWUeU9KngqVOXNyla10
uzsbi+mtbW3tp76b7TdSRxqrXEnlrH5kjfxN5cca7m/hVV/hqzRRXIdp5Z+0N+zX4J/aZ8JwaH4w
tbhWs5vOsdU09ljvrNvl3eXIysu1lXaysrK3yt95VZfz8+On/BKnW/Bup3es+BdVuPEHgq1ihnn0
94/tGvKm7bP5EKrHDdMq7pFXzIWb/V/e2s/6rUUAfgP4L8YXH7N/7QUr6dqWovp2ia1LYXswsmtJ
76xjuNsiyWs3zRsypu8uT5kbb91k3V+oHwd+MegfHHwf/wAJH4dN4ltHcSWk0N5D5c0Ui7W2ttZl
+6yt8rN97+9uWuk/aW/YK+H37SmtN4ivZr7w14s+xtb/ANqaX5ey6bbtga5jZf33l7dvytGzL8u7
5V2/mJpepfEj9gz43Xmj6tZ7XQr9tsPNb7Hq9ruby54JNv8AveXJt3I25WX/AFkdddCt7P3ZfCen
g8Y8PLll8J+p9FfO1n+3v8ILrw62oy6xfWl2Ekk/sibTZftLMu7au5d0O5tvy/vNvzLuZfmrCsP+
CjHwwvL23gl0/wASWMUjrG1xPaQtHErMPmbbMzbV+98qs3H3a9P21P8AmPpPruH/AJj6morL8L+K
tJ8beHdP1zQ7+HUdJvo/Nt7iH7rL/wCysrfKyt8ysrK1albnV8Wp4t+2dp9zqX7M/jaC0t5LmRY7
eZo4omdljjuoZJG+X+FVVmZv4VVq+Uf+CefiDwH/AMLQ0/w3rfgiDVfFd9JPcaZ4imk85bXy40mW
P7O3yoy/Z5WWZf3m51X7vzV9zfGTxVJ4J+E/i/XYNQh027sdKuJbS5m27VuPLbyfvfKzNJtVV/iZ
lWvhH/gmnodjrH7Q11eXcHmz6VoV1eWbBmXypmlhh3fL9793NIvzcfN7LXiZly2Pkc/Ubc390/Uy
vGf2xr3WdP8A2ZPiA+hLK961iIZPJi81vs0k0a3Py7W+XyWk3N/Cu5vl27q9mqvqOnWurafc2N/a
w31jdRtDcW1zGskc0bLtZWVvlZWX+GvkIy5Zcx+b05ck4zPzA/4J+fHrwl8H/EniPSPFVxJpy+JX
s4bfUWC/Zbdo/P8A9e27Mas0iru2soz821fmE/7eXgvwh4i8U3fxL8IfEHw34ie/8mPU9Gt9XtZL
mFljWGOWBVfdJHtRAy43K3zfMpby/Zfj1/wTd0bxANOu/hU1n4YnQGK70/Vbu4kt5lwzCZZG8yRZ
M/Lt+6y7fulWMnk+of8ABL34ircKLbxP4YuYvKjLNPPcRsJPLUyLtWFvlVtyq38ShW2ru2j3o4un
KJ9fHMKUqXK2fP8A4H/aK+IXw91LRrnTvFOqz2+lhVi0u+vJprJo1Xb5JhZtu3b8vy7SuAV2kKa9
/wDBn/BSDxGuuRf8JZ4b0q60h9qyNpKyQXEfzLmRfMkZZMLu/d/Lubb8y17l8M/+CaXgDRLHSLrx
je6j4j1mOInULK3uvJ06SRlb5V2qs21dy/N5i7mXdtCtsrw/9uD9jjS/hBpsPjfwNBNB4YkkjtL7
SWaSf7DIy/LMsjFm8lmG1vMb5ZGXazCQLHMcTGUuWJrh83cZ+zpyPveivzT+Cf7cnin4T+H4PD+r
aVD4q0W1jaOyWa4a3uYF+XbH5u1t0arv2qVyNy/NtVVr0b4a/wDBR6dr68Tx/wCHovspjVrWbw5C
3mCTd8yyLNNyrL/ErDbt+6275fQ5on21PNKEuXmPuaiqOha1ZeJNE0/V9Nm+06ff28d3azbWXzI5
F3K21vmX5W/iq9Wh6909gooooGFFFFABRRRQAUUUUAFeMftS/AK1+OngN/K85fE2kRzXGkNEy7ZZ
GVd1uysyrtk8tV3fwttb7u5W9noqdzGpTjVj7OR+YH7P37SXjb9kPxJqWmX2j3NxpFxl9Q8L6ozW
rrM0f7uZdyM0Mm3bzt+ZcZ6Iy/qL8G/jv4N+PXh+TVPCGqfbPI8tbuymRo7mzkZdyrJG3/Al3Luj
ZlbazbWrxL9pL9m3Svj14eDxmHTvFllHtsNSZcKy43eTNt+9Gzf8CjZty/xK354xad8XfghrR0ez
/wCEs8H32rXP2RINNkuLb+0pY22qsZjO242tJ8u3d/rPl+9RGpKmfm+a5JaV4/8AgR9E/wDBTb4s
eG/HHjTw14W0S8/tDUPDH2xdTli+aCOebyf3Kt/E6+S27+7uC/eVlXzb4J/sR+JPjB4X0TxP/wAJ
BpWkeHdSEx3Yknu4/Lkkj/1O1Vb5o/8Anpwrbv8AZrtP2a/2G7nxjC3iD4kWl/o2nrJi10Vla2ub
na3zNNuXdHH8rLt+WRt27ci7Wb76sLG10uxtrOyt4bS0t41hhtoY1jjhjVdqqqr91VX+Go+KXNI9
vLMo5YR9r8J+W+r+C/i5+xx45TWLC5l0mcQm3h1zTk86wulkVt0LNIm1m/dt+7kXdujDKvCtX1N+
xb+3Brnjvxo/g34l6vZ3FzqI3aRq0kUdq7XHyr9jdY1WM7uWVm2tuXb83mRqv1TX5ZftT/DW++Cf
x1vL3RLW60TSLq4XVNFvLZljWNvldxA0e3y/KlLBV4ZV8s/xKzHvUzmzXKKcYc0T9k6K+bf2Jf2n
L/8AaI8E6na69beX4m8PfZ4769jVVhvVk8zy5lVfuyfu23L93+JfvbV+kq9GMuaPMfmFWlKjP2ci
tqOo2uj6fc31/dQ2NjawtPcXNzIsccMaruZmZvlVVX+Kvif9rT9tb4a+LvgP4i8O+CvFV3f+INY8
m0VbO0urfy4fMVp/MeRY8I0atGyru3eZt27d23G/4KF/tW6NdaBqnwi8NiHVryaaNdbv926OzaGV
XW3jK/em3Rr5n8K42/M27y/Iv2ff2Ebz4teDdO8U+ItZvPDVldXW6LT1sVaa8svlbzlkaT93u+dV
3Rt0VvmVlrhr4iNM+iy/Lea1SW55D8FvgL8RPirfQ6p4I0+WOOwvoYm1trpbWK0m3BldZCwZmjG1
z5YZlyvHzLu/X+svwn4T0jwP4b0/QtCsIdN0ixj8q3tofuqv/szM3zMzfMzMzNWpXgVKntJH21Gn
7OIUUUVgbBRRRQAUUUUAFfIn/BSSDxBdfC/QEsdM+1eHoNRa51S+RSz2sgXy7fd83yxt50y7iv3v
LXcu7a313RWlOXLLmM6keaPKfjt4I+OfxW+GOkaPJ4c8a+J9E0SzuW+w2sN/MNP86N1mkj8hm8l/
mkVmjZWVvM+Zfmrv9O/bM/aM+Ef2nw/P438QWV5HP589t4mtY7y7jZo125a8jeRV27W28L827+Kv
1Korr+tf3Tk+q/3j80pP+CjH7Ruqacj2Xi9FXTbXdeXFtoNm5kVpv9dPuhZV+aaKL5Qq/LH8u5mZ
vqj9ib/goxrHxY8eWvgT4nPodldXlnHDpWsQxNbPe3q4XyZl+aMyTZ3KV8tdy7VVmkVV9g0f4Z+E
PDtjqVjpXhTQ9Ns9Uj8i+trLTYYY7qPay7ZFVf3i7Wb5W/vNX5hftU+A5fgf+0Tqf9gfaNCtpJ4t
b0aazmWJoAzbt0Hl7fLWOZZVj+6yrGv+9W1Osqj5TnqUZU48x+8FFeW/sv8Axgu/j38B/CfjvULC
30vUNUhmW4t7Z2aJZIZpIWZd3zKrNHu2/Nt3bdzbd1epV0HMFFFFABRRRQAUUUUAFFFFABX49fEv
/gmX8XD8YtesvB/hexXwVcarJ/ZmotrEPk2tnJJuj8xZJPtH7qNlVv3bMWjbb5nys37C0UAfnl8F
f+CSGg6ZbQXvxS8S3Gsags0cv9k+HZPJstqyNujknkXzJFkXy/urCy5b5m+Vq+wv+SH/APZNP/UZ
/wDvd/6S/wDXv/x6+l0UAFFea/8ACO3Hwd/0zw3Bfah4P/5fvDcckl3Jp6/wzadG25ljjXarWEfy
+Wq/Z1WRWhuPQdL1Sz1zTbPUNOurfUNPvIVube7tpFkimjZdyyKy/KysvzbqALNFFZviLxFpvhPR
bnVtWuPs1jb7VZljaRpGZlWOOONdzSSMzKqxqrMzMqqrMyrQBpUV5H4e0n4g/E3TpbzxH4h/4Rbw
7eXl01rpOiaTJYapJYedItutzdTTSNH5lvtkZY4be4jZl2yQtGy1m61+xT8Gdc8SWGvSeDfsOp6d
5f8AZ76Tqd5p8en+W3mL9mjt5o44f3jNJ+7Vf3jNJ95magD26ivNfhX4m/sPwfr+j+JNW3yeBLuT
Sr7W9SuPlmt47eO6huJ5pPvSfY7i3aaRtq+d5235drVmx+L/AIn+LvsviLwdo2h2/hxrya3/ALA8
Y29/pWpXUMfmR/avO8tvs+6RVZYWt2ZodsjSRtJ5cYBVl1Lx/wCOtb17xN4K1q3i0rR9QXR9N8Pa
l5cen6w1vM0eo3E8y28l1Cys09vGq/Kslksn7yObbXb/AAq8H3ng3wPp9vrMlvd+KrqGO78QalAz
N/aGotGqzTbmVW27l2qu1VjjWONVVY1Va/wa8K6v4O8DtY6+ljDq9xq2q6pNFptw1zBD9s1G5ulj
WRo42basyru8tfmWu3oAKKKKACiiigCvRRRX2Z8EFFFFABRRRQAUUUUAFFFFABRRRQAUUUUAeL+C
/hp4W+Mkmt+NfGOhWOs69Jq2o6HDPND/AMetjY6jd2sdvH/F5cirI0yszed9okjk3Q7YV9n0vS7P
Q9Ns9P061t9P0+zhW2t7S2jWOKGNV2rGqr8qqq/LtrxbxNHo2n/tMeDRoFjfJ4nuvMk8Tf2bZ3Ud
pJYyWV2tpdX80KrDJIs1n5MK3DNtWabbHu2svuVfK11KM5RPssNJSpRkohRRRXMdYUUUUAFFFFAB
RRRQAV5r8dP2d/A37RvhuLR/G2j/AG77L5j2N/DI0N3YySLtZo5F/wCAttbdGzRruVtq16VRQB+a
f/Dmj/qr/wD5bP8A9114X+1/+wPrn7M/h7RfEWmXk/i7wx5PkatqyW/k/Zbppm8stCu7y4WjaFVb
e37xW3bPMiVv2gqtqml2euabeafqNrb6hp95C1tcWlzGskU0bLtaNlb5WVl+XbQB+Rf7Nf7bvg/4
T/CHRvCXiDR9bkvdNkuEE+nxwzRyxyTNMG+aSMqcyMu35vu7t3zbV+xtF+MOgeIPhHJ8RtPN3N4f
TTrjUWTyStxthVvMTazbfMVo2X723cv3tvzV8C/8FCvgT4R/Z/8Ajrp+heC7G407RtQ0W31Q2Mtw
8yQSGaeFljaTc+1vJVvmZvmZv4dqr95/AP4aXHwh+Efh3wld3cWoXWnxyNLNErLH5kkzTMq7vvKr
Sbd3y7tu7av3a9PDVKkvdPo8BiK1T93L4Yn56/Gr9pbxf+1ZrGh+ENP0S00zT7nU4VsNLjlWSaa6
ceTH5lw+1fvSSbcCNR5nzbtoavvH9jj9mO1+AfgWC91bT4V8f6mn/EzuvOWYwR7ty2sbfdVVULu2
7t0n8TKse34+/bk/Zl0f4WSW/jjwwYdP0XVL37LcaOi7VtrllaQND/djZY2+X+Fh8vyttj+wP2Cf
F6eLf2Y/DSf2hLqN9pD3GmXPneYzQsszNFHub7yrDJBt2/Kq7V/h214eY+0j8R8nnPt4r35H0LRR
RXgHyAUUVzN98UPB2m+JE8O3fi3Q7TX2kjgXSptThW7aSTb5a+Szbtzbl2rt+bctP0HZz2Omooop
CPItX/ZF+Dus+ILHWJ/h/o8V5aeX5cdpE1vbNtbcvmW8bLDJ/tblbcvyt8teL/tOf8E/dK+JE+n6
r8NLTQvCGqh2W/tpFkt7S4j8tVVlWNWWNl8v7qxru8xmZty/N9i0VtGtUjLm5jpp4mpGXNzH4+XH
7K/xy0HxLrHgTTfDetTwXUixXUli0kek36x/vIpGuG2wsv8AEvmMrKzbdqt8tdJ+yX+09r/g3x1o
fhrxP4n/AOKHm3W7f2qxlWx/d7YfLk+9GoaONdu7y1Vmbav3l/V+vxO/aQ8IP4E+PXjvRmsItMhh
1e4mtbS3VFjjt5WM1uFVflVfKkjO0fd+7xXr4eu6r1PpcvzCbqX/AJT9dqK+Q/BP/BRzwprF6YPE
vhq/8PRySRxx3FrOt9Gqs3zNJ8sbKqjaflWQt83y/wB761sb611SxtruyuIbu0uI1mhuYZFkjmjZ
dysrL95WX+KvU5j9Po4ijX/hyJ6KKKo6AooooAKKKKACiiigAooooAKKKKACvO/2gPhQPjR8KtX8
MRvbW+oTeXNY3d1F5iwzRtuT/aXcu6PcvzKsjfK33W9EopEVIRqx5JH4/aH4k+IH7NfxIu5dNurz
wp4q0/zLS4j2I3ysBlWVg0ckbDay/eU/Ky/wtXsuof8ABRX4qal8NNR8M3FzZjWLkLGviizi+zXi
QlpDIu2PEayHdGqyKqlVVvvMyuv6OV+f37an7LcXhK+tPFngTw5NHoU0czata6bC0kdnIrNJ5+Nz
eXGysy/Kqxx+T/tLWfvR+E+LxuTqEfafEegfsVfskWuk2OkfErxhDBeahcRx3uiaflJI7aNl3R3E
n96Rlwyr/wAs/vf6z/V/aNfD/wCwf+0vFJY/8K+8YeIYlmjkhtvDS3av5sissm63877u1dsaxqxV
v3u1d3yqv3BXh1+bm94ujy+z90KKKKwNwooooAKKKKACiiigAor47/4KJfEnxR4FsPAtp4b8Q6ho
KX8l5LcnTp2t5JWjWFY/3i/Nt/fS/Lu2/wDfK18veG/2afjv8eNTOq23gzxNrlxfWcd8ms63ut4r
uHaixut1dMqy/KybVVmYqPl+Va66eH5o8xyVMR7OXKfePxb/AGy/hx8H9ai0m8u7vX9S/efaINBE
Nx9jZW2+XMzSKqyblb5fvLt+ZV3Lu+Z/jL/wUQ1/xDJBafDi1m8L2UUnmPqeoRwzXNwu0fL5bK0c
a7t38Ts21fmX5lbofgr/AMEo/iB4umvJ/iPeW3gLT0imjgtrWWO+vZJ/KXyJNsbNH5O59zfvPMby
mXau5ZF+uv2W/wDgnf4J/Z51G51vWLm3+IHifzo2sdQv9NWGPTlVlZWhhZpNs3mLu87duXaqrt+b
d1RoU4nJLETkfK37Of7f1hcaTc6Z8WtQ+y39vmS21yCzZkul3f6uSOFflkXd8rKu1l+9tZd0nzr+
2N8RbT4qfGSfXtJ1WHWPDzWVvDpc0aqrJCq4kVl2rIred57YkXdtdW+6y19vftEf8Ep9O8ceJNX8
SfDLXbDwvLebJV8M31qy2KzM371opo9zQxlfmWPy2VW+Vdqsqx+W+CP+CQ/jybxVpg8Y+LPDlt4b
87dftolxcTXpi/uxLJbqu5vu7mb5d27a23a2kacYy5okSrSlHlkfZv7AHxC0H4gfsr+DhoVlb6W2
hw/2Nf2NsmFW6hVfMkPyqrNMsi3Dbd3zTMrMzK1fRNea/s//ALP/AIW/Zr8A/wDCKeE/t0tjJeSX
9xc6lP5k9xNJtXc21VVfljjXaqqu1f725m9KrQwCiiigAooooAKKKKACiiigAooooAKKKKACvPtU
8I+JPDGpXdx4Ck0uK21aZpL7TdZaT7NY3Ejbmv7ZY13MzNuaS03RrMzeZ5kMjTNN6DRQB5p/YPxU
0H/jy8UaH4o+2f8AHx/bentaf2bM33prb7P/AK63j2/LaSfvG3NuvacnwA8NTXljearqXirXb61v
LfUWbUfFGotBNdQyLNHM1qsy2q/vo1k8tYVjVl+VVVVWvSaKACuR+Lni698CfDrXNZ06O3fUbeFV
t5L5W+yW8kjLGtxdsrKy2sbN5k0n8MMcjfw111VtU0uz1zTbzT9RtbfUNPvIWtri0uY1kimjZdrR
srfKysvy7aAPn3xxr3gG98D+IfhF4X8X6X4j8eeMZrjQdQVdUt7nVGuJo2jvb27jj2/NbW8c0nl/
u1228dvH5f7uNfouszw54X0fwbotto/h/SbHQ9It93k6fptuttBDuZmbbGqqq7mZm/3mrToAKKKK
ACiiigAooooAr0UUV9mfBBRRRQAUUUUAFFFFABRRRQAUUUUAFFFJQB89XHw+1Xwj+3FpPifw3fW8
GleMvDF6/ifTrmSf981g1tHDcR/Nt87/AEq2j2sqqsaz/wAUlfR1eY6x/wAnI+Bv+xS1/wD9LNGr
06vl8V7tWR9hgpSlQiFFFFch2hRRRQAUUUUAFFFFABRRRQAUUUUAfmL/AMFR/gf8QPHfxq8M+IPD
HgvXPEukt4eisDdaPZSXvlzR3FzIyOsas0Y2zRbWYKrfNt3bW2/LviKb9pPwbo9xrGvv8U9C0i2C
ma/1JtSt4IdzKq7pHwo3MyryeSa/dyiq5pFRlKPwn8+vxA+MfxF+NlrK/iTWdQ1yx0uFbiaGGFY7
S2XzPLWeSOFVjVt9wsfmMu794q7vurX1J+wb+1B8Ofg58Mdc8N+MdZl0S/k1dr6F3sp5o5Y5II49
qmFWOVaH5twX7y7d3zbf1L8beCdC+I/hPUvDXiXTLfWdB1KHyLqyuF+WRf8A0JWVtrKy/MrKrLtZ
a+DfiL/wSB8OXGmF/AfjrVLDUI4ZmEPiSKO6juZNv7tfMhWNoV3btzbZPvfd+X5s6sfbR5ZGNen9
Yjy1D3O6/aQ+F9n4Zs9euPHmhQafeWX9o2/mXqrPND8y7lh/1jNujkXbt3blZdu5dtZPhX9rr4Oe
Mhcmw+IGjwC32+Z/a0rafu3bvu/aFj8z7v8ADu2/Lu+8tfHP/Doj4xf9DJ4I/wDA+9/+RKo+Of8A
glT8YfC+i6bdaI2ieML+YFbzT9NvfJe3bdL8ytcCNZI9qxfNuVt0m3y2VfMbh+px7nm/2bT7nvn7
Zv7VWn+Gvg4E+GvjvQb3XdRvo7GaTR9RhuLu1t2jkaSSPy23RtuVV8z+HzPl2ttZfgvw98Afi78W
/Dep+OtJ8G+IfE2neZ59xqqQPNJeySTMrNHu/eXTeYr+Y0fmbf49tfQOnf8ABJn4zalptpdT6z4O
02eeFJJLK61C4eW3Zl/1T+Xbsu5enysy/wB1mr9Kf2YPg/d/AT4D+E/AmoX9vqmoaXDM1xcWyMsT
STTSTMqbvmZVaTbu+Xdt3bV3ba6qNGNOPKdtDDxox5Yn5IeC/wBqz40fs/8Aj5rXxVqHiDUBFJE+
qeG/F0kxlaMruVR526S3Zlk3qy4Dfuyyuvyn9B/2c/2qPCX7R2n3CaUs2k6/ZRLLd6LesvmKu1d0
kbL/AKyFWbbu+Vvu7lXcu70P48fsV/C74+XGs61rWgQW3jK+09rK38QxSzK0MnlssE0kMckazNH8
v+s+8qqu7aq1+TWo6F8Wf2F/jBHc3VlPo+pW80kEN00UjabrNsuxpFRvlE0LBo2ZfleNmXPlyL8u
dbDxqR90xxGEp1Y6fEfsTRXmH7Pv7QXhz9obwUutaK32TULfbHqejySbp7KZv4f9qNtrbZP4v9ll
ZV9PrxJRlGXLI+ZlCUJcsgryn4jfstfC34reJG17xR4Th1DWJEWGS6jubi3aRV+7u8mRVZtvy7m+
baqr91Vr1aiiMpR+EITlD4D8rP26P2afCP7Pt94WuPCj6gE16S+kls72ZZo7VY2h8tIyF3bR5rL8
7M3yqd1fWP7HN9c6h+zb4Lmu7iS5kWK4hWSWVnZY47qaONfm/hVVVVX+FVWul/a4/ZZH7S/h/Rvs
mt/2NreifaGtPOh8y2n85V/dybfmX5o4/wB4u7au75W+Xb8Q67+w58dfhTqg1Tw/brqU1natc/2n
4X1PbJD8rK8aqxjmaTbn5Y1bdu2ru5Fe1h8RHlV5H2OUZnDD2lU+I/SCivy88G/tLfFr4I+OntvE
t9reobHibUtA8USSGVo9u5VHnBnhbbJuVl/2Sysvy1+odenGXOfoeDxlPFq8QoooqzuCiiigAooo
oAKKKKACiiigAooooAKy/FXh+28XeF9Y0G8lmitdUtJrGWWFlWRY5I2jbbu3fNtatSigGufQ/If4
zfDHUv2fPipNolvqV3NPYfZ7yx1iOBrN3yquskfzNt2ybl3K33o25r7T/Y+/bCf4nzWvgrxpdTXP
jSaS4ktNQis1jguYVXzNreX92RV8/wD5Zqu2Nfm3fe+g/G3w58LfEex+y+J9A0/W4ljkjja7t1aS
JZF2t5cn3o2+VfmVlb5V/u1+bPx8+BHin9lvxlDrGg6lfrok7sul6/ZytDPCzK2YJHj27JNu4ZHy
yLuZf4lXiq0eaOp8hisHUwsvaU/hP1Yor8q/hp+298UPhrY3lk2ow+Ko7iRZVfxK013LA23a3lye
arbWG35WLL8vy7dzbva/g7/wUW1LXPGVhpPjrRNJs9N1C5jtl1TTpGt1si25fMmWaRlaPcybm3Lt
VWb5vu15ssPUjsc0cRCW5900Vg6T488Na7rd3o2m+IdJ1DWLTd9p060vo5Lm32ttbzI1bcu1m2tu
/irerDU6woooqQCiiigD4T/4Kgf800/7if8A7aV+j/7Mn/Jtfwm/7FHSv/SKOvzO/wCCmnhu3tvF
XgXX45Jvtd7Y3NhJGxXyxHBIsilSP4t1xJu/3Vr9Mf2ZP+Ta/hN/2KOlf+kUdevR/ho8av8AxJHp
dFFFbGAUUUUAFFFFABRRRQAUUUUAFFFFABRRRQAUUUUAFFFFABRRRQAUUUUAFFFFABRRRQAUUUUA
FFFFABRRRQBXooor7M+CCiiigAooooAKKKKACiiigAooooATpWd4l8Raf4P8N6rr2r3H2TSNLs5r
28ufLaTy4Y1aSRtq7mbaqt8q1zfxS+LWj/CnRo7q8tb3W9XuP+Qf4c0ONbjVtS2svmfZLdmVpvLW
TzJNv3VVmrn7f4d3Xxo+y6l8UfDlimjWd5Nc6X4I1K1huvs8q+ZCtzeyLJNHcSNCzMsa7Y4/tDK3
nSRxyLwYjEKlHzPQw+FqVpX+ydN4D8N6i3iPWfGWt2/9m6vrdna2S6UrrJ9is7driSFZGXcrXDNd
TNI0beWvyxr5nl+dN3FFFfOylKUuaR9XTjGnHliFFFFSUFFFFABRRRQAUUUUAFFFFABRRRQAUUUU
AFFFFABRRRQAUUUUAFeWftDfs1+Cf2mfCcGh+MLW4VrObzrHVNPZY76zb5d3lyMrLtZV2srKyt8r
feVWX1OigD8ZdM/YL/aj+G3iO+k8K6Jd2UyeZaDVdC8S2toLqHd1VvPjk8ttqttdVb7u5VauY8F/
tWfGj9n/AMfta+KtQ8QagIpIn1Tw34ueYytGV3Ko87dJbsyyblZeG/dsyyL8p/cGvk/4lfs06d+1
d8QPiDD4q124s7DQ9bt9HijsdI0xrlbNdKtL3y4byS2a4hb7VdtIzeYy7d0e395uWZRjL4jOUIy+
KJx/wd/bw+GfxUMtpqF+PBWpW9tHNNH4guIYbaRv+Wiw3G7bJtb+95bMrblX72298Yv23vhn8GtW
0/Tby6vPEd3eWy3hXw6sNwkMMiq0bMzSKv7xW3LtZvl2t91l3eGfET/gkD4jt9SMngLxzpl/p8ks
x8nxHFJaS2se792vmQrKszbd25tsf3fu/N8uN8Df+CVPjPWvHuowfFGY+HPCmn71iudGvIZ59UbL
qrQZ3eVH8u9mmjVtpVfL+Zmj5PqlPmPP+oUebmPq34M/tWfDn46eVBoGtfZNabdjQ9WVbe9/5afd
XcyyfLGzfu2bau3dtr16vzG/bC/Yd1z9lK/sfG3gfUdT1TwVHJCV1FpMahpF0pXa0jRqnyNJ/q5l
Vdrfu22t5bSS+GP+Cm3jrRfAcun6nomm+IPFAlzDrty3kxiPcrbZLaFVVm2hl3K0f8OQ21t3NUwb
/wCXZzVsvfNekeY/tvfDd/hz+0d4nQJKtlrUv9uWrzyxszrcbmkI2/dUTCZVVvm2qv3vvN9f/Bf9
pv4bab8CfDM2p+J7XSZtG0610y7sbo4uhJHHHGWWFd0kit95WRW+X723ayr5x4U03w3/AMFHrG6l
8QzjwX8U/D1ssC3OmsJbK9s2mLq32WSTzP3e6RW2su1pkZmbcsa+QeIP+CfPxp0nVprO08O2ut28
e0LqGn6pAsMw27jtWZ45OPu/Mq/dP1rvp1VH3ZfEe/gcw+pe7L4j9DfAnxC8O/E7w8mt+F9Vh1bT
XdoRLGrKySL95WVlVlb7rbWX7rK33WWuhr8kfiV8CfH/AOz2nh/VfEtr/wAI7qV9czPYLbXySXMb
W/kt526JmVPmmXbht2Ub7vy7voH4Gf8ABQCHw34QXSPiJa6prF9abY7TUrARyS3EX92fzJF+Zf8A
np827PzDcu5uuNRSPqsLm8K38TQ+7aK53wV8RvC/xGsftXhnX7DW4ljjkkW0uFaSJZF3L5kf3o2+
VvlZVb5W/u10VbH0MZRnHmgFFFFMAooooAKKKKACiiigAoorzzxd+0N8OvAXi2Lwzr/im103W5DH
ugZJGWLzPu+ZIq+XH/e/eMu1WVvutupESqRpe9KR6HXzR+1F+1x4f+Gulz+G9Ej0rxb4hug9vd2l
wftFlaxhmjkjuVVvmZtrL5O75fvN/CsnbfE79p7wF4J8E6rqOneMtA1PVlt5hp1ra3K3nm3Xls0a
ssLMyqzAKzNtXn7y18bfsQ/sw6f+0d421K71+82eGfDvkS31lCWE980nmeXCrD7qfuW3MPm6KvLb
lwr1o0afNI8LMseqUfZ0zxXVDffFbxkE8OeDLW21S+LFdH8L2txIszfNIzRws8jL8v8ADHtVVThV
r2H4VfsC/Fr4p6ffXraZD4QitpVgVfFK3FlLcNt3N5cflM21RtyzKq/N8u7a239edN0610fT7bT7
C1hsbG1hWC3traNY4oY1Xaqqq/Kqqv8ADVivlKmcSl/DifISlzH4gfELwT43/ZQ+L0VhcXo07xLp
IivLPVNM8zyJldPvRtJGvmJ9+Nvl2sVkU7ua+i/hj/wUe1a68ZWtt490nSbfw7P+6lvdGt5lmtm/
hlZWkk8yNf4lUbv4l3bdrfo54w8H6N4/8Mah4e8RadDqmjahD5F1aTL8si/+hKyttZWX5lZVZfmW
vyE/bY+B8XwP+NV/aaN4em0TwdfQwzaKzSyTRTKsMaz7ZGZm3LNu3Kzbl3L/AAstd2FxlPGL2c4+
8aU6ko/CfqrRXiH7F+uWut/s3+Efs+rzatJZxyWlw1wy+ZbyLI37ll3NtVVZVX/pn5bbV3bV9vpS
jyy5T3Iy5o8wUUUVJR8J/wDBUD7vw2/7if8A7aV+j/7Mn/Jtfwm/7FHSv/SKOvz6/wCCmXhu6ufC
PgjxBHJELSxvbiwkjZm8xnuI1kVlH93bbvu/3lr68/4J2fEj/hY37J3hDz9R/tHU9B8zQ7z9z5f2
fyW/0aP7qq221a2+Zd3+027dXsUP4Z5GI/iH0pRRRWpzBRRRQAUUUUAFFFFABRRRQAUUUUAFFFFA
BRRRQAUUUUAFFFFABRRRQAUUUUAFFFFABRRRQAUUUUAFFFFAFeiiivsz4IKKKKACiiigAooooAKK
KKACs3xJ4i0/wf4c1TXdXuPsmkaXZzXt5ceW0nlwxq0kjbV3M21Vb5VrSoqWrjW+p5p8KrHXPFni
rU/iNr2nzaHb6pp9rZ6DoOqW3l6hplqu6S4a4/eSLHNcTMu6Ndv7u0tfM/eKyx+p15X+zvZQ+D/B
934FdriC88NX95BDp93PJNJb6ZJeXDaZtkkZmkh+y+XGrbmVfJkj+9DIq+qV8nU5pVJcx9xR5Ywj
y/CFFFFZGgUUUUAFFFFABRRRQAUUUUAFFFFABRRRQAUUUUAFFFFABRRRQAUUUUAFFFFABXm3ir4d
6xoutal4r+Ht39m8RajeW9xqWj6pfMukaxtWG3Zpf3czW8i28e1ZLdY90ix+csyrtr0migDz7wT8
TbzVPHGp+CfFOn6XofjGz0+HWI7LS9Wa/iuLKaSSHzFaSGGTcskLLIvl7V8yH5m8zavoNcT8V/hb
a/FDw5c2qX974d8QR2dxBpniHSrm4tbuwkkXbu3QyRtJHuWORoWby5Ghj3L8q7cL4a/EXxJcfEHX
vh946/4RtfE+m6fDrFnd6FdyKupWc11dwrJ9km+aFo/Jj8xVkmXdOvzfMq0Aelappdnrmm3mn6ja
2+oafeQtbXFpcxrJFNGy7WjZW+VlZfl218ieOP8Aglj8GfGfirUtbgn8R+GVvpvO/szQ7q3isrdm
+95ccluzKu75tu7au7au1dqr9iUUAfz/AHh/xB8QP2TPi/MfIm8PeK9FmNrfadd8xzR8M0Uiq22S
GRdrKyt8w2SRtna1foj+yV+2hYfHzf4d8RxWmieOY90kVtb7ltr+H726DczMsir96Pc3yruX5dyx
/ZfjL4Y+D/iN9j/4S3wnofij7Hu+y/2zpsN39n3bd23zFbbu2ru2/wB1a/I/9sH9gfxT8BbrxF4z
0GOx1D4ZLeNNC0NyUn0uCSSNYYZo5m3SfNN5asrSMyx7n8vdtrGtRjUOSvh4Vo+8fpJ438A+HfiP
oMmjeKNGs9b02Td+4vI93lttZfMjb70cm1m2yLtZd3ytXxV4v/4JY2c1xfz+FvHs9rF5e6zsNWsF
kbzPL4WS4jZflZsfMsPyq33W2/N87/Dv9sz40+H9LvPC+j6/eeIdQ1a6gWyuNQibU7+Gbcq+XbeZ
u3eZ8q+WyuP7qqzFj2x+E/7V/wC0Z9p/t1fEUGj311Hb3cGvXf8AZdlHt8vEjWLMn7tflbdHC25l
bG5t1cCpyw/xVOU4qOGr05e7LQ8z0XxJ4y/Yt+MviPTzZaVc+Iba3bTp1ud89uY3McyyR7GQ/Mqx
su7+F+VVvu+7+F/+Ckix+Gbn/hIfB/n+IY9vkf2bc+TaT/vGLbvM3NDtXb/z03MP4K3vht/wSpuW
mjn+IHjSJIlmZXsPDcTSNJH5fyt9omVfLbd/D5LfKv3vm+X3PWv+CcvwS1XUNLuLXRNR0eC0m8ya
1stUnaO9Xcv7ubzvMZV+Vl/dtG3zN833dtSzTD0/dcrn0NDGVsPHljI88+Df7c3gr4kTTWfiAxeB
tT37YFv7vzLaWPbuLfaNqrG3yt8rbf4drMzbV+ka/Ob9oT9gPx18J9ZN54Tsrzxv4Xubp47T+zbd
7jULddu5VuYY1/3l8xflOzJ8vcq15v4f/aT+L3wrtZPDNt4l1DTlsJjbtYanaxTy2jRjy/JxPGzR
quwL5fyhcfd616lLE06seaJ7OHzdxXLWP1hor84/hh+35458PeIYR4zki8TaFK4S4VbWGG5gj+bc
0LIFVmywYrJu3bduV3Fq9g+N37fei+H7HS1+GVxYeJLyaVzdyaha3SRwRhV2rtZY97Mzfe3fL5f3
fm+XbmierHMqEqfNzH15RXxR8Hf+Chn9peIZrP4k2dhpGnyR7oNS0i3mZYZF/hlj3SMyt/Cy/db+
Ha25duz/AOCjvhS68Z21lL4av7Lw1JIsbaxNOrTQqyj5mt1VvlVifuyM20bgpb5afNE1jmGGlHm5
j68orE1rxxoHh3wjP4p1DV7WHw7DbrdtqKSbo2jb7rKy/e3bl27d27cu371fOnw1/b88M+PPiF/Y
Wo6N/wAIvpM/nfZta1HUolT5dzL56sqrHuVf4ZG+bavzbt1PmOipiaNJxUpfEX/20/2j9Y+C+laL
o/hae1t/EGq+ZNLdP5c0lpDGy7dsLBl/eNuXc3y/u5Nq7vmX5p+C/wCyL8R/2nPGl7rWvw3vhbSN
QU6tc+I9S01lW7afdIrW0f7tZvMZi3ysqqv8X3VblPhN4cn/AGr/ANprT9P8TapNZt4kvri6u7i2
G9o444ZJvKi8xm2rtj8pd27aNvytt2n9ntN0610fT7bT7C1hsbG1hWC3traNY4oY1Xaqqq/Kqqv8
NeBmOPlh9IfEz4fGYuWIqc32T8/v+HSo7/FX/wAt7/7qr6/+Bf7P/hD9nnwxNo/hS0lLXMvnXeo3
jLJd3jfNt8xlVV2qrbVVVVV+ZvvMzN6VRXzFbG4ivHlqSPOCiiiuEArwz9sv4GX/AMffgjeaHo/z
+ILC5j1PTYWmWOOeaNWVo2Zl/ijkk2/d/eGPcyrur3OitqVWVGcZxA/BPR/hx4r8Ra/faDpPhjWd
T1uxEn2zTLTT5prm32NsfzIlXcm1iqtuHyn8q6jwN+0b8Rfh3qWi3Wm+LdWnttLCpFpN9ezTWLRK
u0QtCzbfL2/L8u3bjK7SqtX7iV5p8Vv2cfhx8b76yv8Axp4Xh1q9soWhhuVnmt5VjZt21mhZWZd3
3Vbdt3Nt+81fRRziEpWqRsXGpynzL+y3+2lF8Xpdb0zxvLofhzV7OP7bayQyNbwT26qzT/6xm2tG
q7m+b5lZm2/u2avSrz9rn4P2PiNdEk8d6e12zxp5sKSSW25tu3/SVVodvzfM27avzbtu1q+M/wBo
r9ij4meHPGnxC8S6V4Ts/wDhB7e5vNWgubC8tYobexy821YWdXXy4/l2qn8Hy7l2k/NvhHwxc+NP
Fmj+HrKSKK71a9hsIZJiRGskkixqWIB+Xc3WvVjClWXPFnbHFSsfr58XPhnof7QXwtudClvInstQ
jju7DVrUR3Hkyfejmi/vKy/L8rLujZl3Lu3V+c+m33xy/Yk8Ta5Lo1xqXhWK6dNPuNSjs1uNNv8A
jzImVpo2jZtu5lO3zFVpV+X94tfox8A/hpc/B34ReHfCV5eRahdafFI000KssfmSTNMyru+8qtJt
3fLu27tq/drsda0HS/E+lz6brOm2er6bcbfOtL23WaCTa25dyt8rfMqtWNOt7KXKdlSj7SPMeRfs
k/8ABSzw58Q9P07wv8Ur238NeMI4ZFbX7lo7fS77y1XazNuVYZmXf8u1Y2ZflZfMWNfumvyX/aC/
4J929rb6j4i+Gtx9mht7fz38NTLNMzeXGzN9nk+aR5H2rtjZfvM3zL8q13//AASf+PninxF4j8Rf
DPXNRvdb0i10ldT0uW9uvM/s5YWjt2t49y7vLZJItq7tsfk/Kv7xq9CnONRe6ebUpyp/EfpTRRRW
hkFFFFABRRRQAUUUUAFFFFABRRRQAUUUUAFFFFABRRRQAUUUUAFFFFABRRRQAUUUUAFFFFABRRRQ
BXooor7M+CCiiigAooooAKKKKACiiigBF6Vi+NPF1n4F8K6lrt8lxcQWMO5bW0VWubmT7sdvCrMv
mTSSMsccf8UjKv8AFVbxh8SvCPw7+yf8JV4r0Twz9s3fZf7Y1GG1+0bdu7b5jLu27l3bf7y15frH
xQ8O/Gv4jeDfB/gy/h8a6VY6hH4g8TX2i3Edxp9jb26zyWSyXCt8szX0dpIsMTbmW3k3L5e7dxVq
0YRbOzD0JVqkU1ocVpX7Gfi3wvqFn4t8D/FKf4cePNa05F8bTWumrq9hrWos3mS3Sw3DKsbec033
VVVVtqrH8+/6f8MWOpaX4b0qz1fU/wC29Xt7OGG81T7Ott9smVVWSby1+WPc25tq/Ku6tKivmT7H
yCiiigAooooAKKKKACiiigAooooAKKKKACiiigAooooAKKKKACiiigAooooAKKKKACiiigAr5++F
vhxLr9r741a/qsG/V7Kz0iw0i4nkvfPj0y4tY5JFVW/0f7O11bybWj/eeYtzu+8te3eI/FGj+DdF
udY8QatY6HpFvt87UNSuFtoIdzKq7pGZVXczKv8AvNXm3jTSfsv7S3wz1nSo7F9XutJ1fTtVjksv
38mlL9mm85Zty/6m8W0jWNt3y38jKq7WagD1yiiigAqtqml2euabeafqNrb6hp95C1tcWlzGskU0
bLtaNlb5WVl+XbVmigD8Iv8AhJ7P9nH9s7VtR0eOax0Lwv4uvbVba3RbiRdPW4kgkhXzW+Zmt9yb
mbd827du+av2F8H+MNG8feGNP8Q+HdRh1TRtQh8+1u4fuyL/AOhKytuVlb5lZWVvmWvzT/4KpfDL
T/A/7Qun6xo+g/2TYeJNJW+urmCJlhu7/wA6ZZmX+HzNvkNIq/xSBm+aTc30R/wS+1K5vP2dtTiu
LqaeGz8R3ENvHK7MsKfZ7eTav91d0kjbV/iZm/irws1oxnS9r2IkfXlFFFfIkhRRRTuwPDP2nv2T
fDX7S+j2jXVx/YPieyCpaa5Bb+cyw7tzQyR7l8yP5mZfmXa3zL95lb5y07/gk3ZxX9s1/wDEue5s
llVriC20RYZJI93zKsjXDKrbf4trbf7rV+gFFd9PHYijDkjID40+NX/BNjRfih8R9X8V6L4wm8LL
qsr3V3YSWH2xftbMzSSK3nRsqszbtvzbW3bfl2qvOePf+CXeiH4c2Vr4N8QTL40t5Vknv9abbaXq
sqrJHtjVmhVWVpI/9Y3zMrM3ytH93UVccyxEeW8gPwp8UeCfiF4J1aP4d63peu2F1Neia38PSLIy
XVyWaBZoYx8sxba0ayR7t38LGvq7xJ/wSt8UQ6T4ffw94s0i51U2rf2zHqRmhgS43bv9HZI2Zo9r
bfmVW/d7v+Wm2P8ASiiuypm9SXLyLlK5mfIf7Jf7BcXwJ8TweM/FOsw6x4ot4ZI7O203zFtLJm8y
NpPMba0zNGdvzKqruk+V/lZfryiivJr16mInzVCQooormAKKKKACiiigAooooAr6jp1rrGn3On39
rDfWN1C0FxbXMayRzRsu1lZW+VlZf4a/FD44X3hTwL+0Tq158JrmCDw7o19bzaRdW8jXMazQxxlm
Vpi3mL5yycncrfw7l21+29fhl8RbfR/hP8atQHw88T/27puhapHPpOteWrZaNlkU8rtk8uTK+Zt2
ybNyrtbFfSZP9suO5+x9FfN8X7dnw20fwPpV7rWsfbvE8mnWVxe6TodpJJtmkjiaSOORv3fy7m3K
0m5drL975a6P4cftkfC34mXul6dZa5Lput6nI0MOl6payQSeZubarSLuh3Nt+VfM+bcq/e+Wu72U
z3faQ/mPT/H3ij/hCfA3iLxF9l+3f2Pptxf/AGbzPL87yY2k27trbd23722vzz/4Jl+HtR1v9rzw
zeWdv9pt9Hsr69vZfNRfIha1kt1bDH5v3k8K7V+b5/7oav0c17Q7HxRoeoaPqUP2nTNQt5LS6g3M
vmRyLtZdy/Mvyt/DX5V+PvDXiP8AY1/aKsb/AEmfZcaTeLqujTGdm+02fmMqLP5flt86q8Mi/Lu/
eY+VlY9mFlH4TkxUZfEfvBRXI/C34t+EvjV4Ti8S+Ctct9e0VppLbz4laNo5F+9HJHIqtG33W2sq
/Kyt91lrrq7TzwooooAKKKKACiiigAooooAKKKKACiiigAooooAKKKKACiiigAooooAKKKKACiii
gAooooAKKKKAK9FFFfZnwQUUUUAFFFFABRRRQAnavMPi9qHiO48ReBfCekXNvouk+JNQkttT1p5J
ftPlwwtcNY2qx7WjmuIY7j/SNy+SsMjK3nNDXW+NPiJ4e+Hf9hf8JBf/ANn/ANu6rb6Jp37mST7R
eTbvLj/dq23dtb5m2r/tVV+J3hK78XeFWXR5Le18SabPHqmiXlwzLHDeQ/NGsjKu5YZPmhm8v5mh
mmX+KuWteUGonTQtCpGVT4Sx4Z+EHgLwTcCbw74I8OaFOJluBJpelW9u3mLHJGsm6NV+ZY5p13f3
ZJF/iautrE8I+L7PxjpktxbJcWlzbzNaX2nXqqtzZXCqrNDMqsy7trKysrMsisskbNGys23Xy+p9
mrdAooopDCiiigAooooAKKKKACiiigAooooAKKKKACiiigAooooAKKKKACiiigAooooAKKKKACii
igDyz40aXZ+PPEPgPwDf2tvq+lapqEmra1pNzGrRXGnWcLNubd95VvpNM/dr8zbtrK0fmUT/ALM/
gS+1LRb7UI/Emsz6Lfw6rp66t4t1e9jt7qFt0cyxzXbLuX/d/iarXw/z4g+K/wARfE8Q2WMf2Dwt
bsvzR3X2FZppplk/2ZtRmtWX5tsllJ827csfpNABRRRQAUUUUAeI/thfs4n9qD4Oy+FoNT/sjWLO
8XU9NnlXdA1xHHJGsc/y7vLZZGXcvzK21vm27W/NTxb+w38fv2X9U8O+L/Dtv/wkWpw3TeTdeB1u
L6e0k28ebC0Ks0bLuU/KyfeST76q37M0UfEB+B3wb+Nev/s9/HZvFur2mqalqtrLeW+s6Ze3klpc
3ksisskdyzIzblm2yMrqfmj7N81frh8Dfjl4a/aB8E/8JP4Y+2R2cdzJZXFtqEPlz28y7W2ttZlb
5Wjb5Wb7397cq+eftaf8E8/BXxf03xN4t8J6fcaH8RpYZr2NdPkVbbVrrarbZ45G2q0m1l8xWj+a
ZpJPMr8wfDHxo+IvwW8M+J/A2katqfhc3uoRvqECvLb3dnNb7leNfmVoWZtqybVVm8iNd23crebi
8FHEq6+Ik/cKivy/+Cn/AAUw8X+DYdJ0fxvpUPi3RrWJbZ9SjlaPVGXzF/eOzM0czLHuXbtRmbaz
SbtzN+lHg/xho3j7wzp/iHw7qMOqaNqEPn2t3D92Rf8A0JWVtysrfMrKyt8y18ricHUwutTYg2KK
KK4ACiiigAooooAKKKKACiiigAooooAKKKKACiiimAV+N37Wn7J+tfs2+JFliM2q+Cb+Zl0vV2Ub
kb7xt59vyrMq/wAX3ZFG5ejKn7I1j+MPB+jeP/DOoeHvEWnQ6po2oQ+RdWky/LIv/oSsrbWVl+ZW
VWX5lr0sHjJYSpd/CB+B+m6bcapcPDaW015MkUs5jgiaRljjjaSRsL/CqqzM38KqzdqNO1C60i/t
72yuJrS7tpFmhuIXaOSKRWDK6sOVZW6NX7ffCn9nH4cfBG+vb/wX4Yh0a9voVhmuWnmuJWjVt21W
mZmVd33lXbu2ru+6tZ+i/sm/B3QNQ1S8tvhzoEs+oy+dMt7a/ao1bczfuY5tywr8zfLGqr93+6te
3/bFG+xXMflH4L/ao+KngjWo9Ug8aatqu3aklnrV1Je20y7lZlZJGO3dt27l2ttLbWWvon9ojxx8
NP2lv2ebjx9Y+Tp/j3QI4d+nmdftkMbXEMckci/8trfdcblk2/eb+FmkjruP2/8A9kWfXPsfjv4b
+EPtWqzXUzeIbfSRJJc3TSeWsUy26/K3zLJ5nlruLSbm3fMy/H99+yT8ZLXwza6+/wAOdeaxuZvJ
jhjtfMu1b5/vWq/vo1/dt8zRheV5+Zc91GtSrxjUUrG8a0uXlPeP+CTnjaHw9+0ZqOg3WqXFrD4g
0SaG3sVaTyrq6hkjmXcq/LuWFbvazf3mX+Pa36+1+OP/AASt8IWPij9qoalcSTxTeH9EvNTtI4iN
ryM0drtk+X7ojupG42/Mq/7rfsdXeZhRRRQAUUUUAFFFFABRRRQAUUUUAFFFFABRRRQAUUUUAFFF
FABRRRQAUUUUAFFFFABRRRQAUUUUAV6KKK+zPggooooAKKKKACiiigAoorm/iR4pv/BfgPXdd0nw
7e+LNSsLSS4t9F05lWa7Zf4V3f8Asu5v7qyNtVs27DXv6HOxf6V+0cPsoMX9n+FP+JgYP+Xj7Ref
6J9o+7/q/st75O3zP9ddbvJ+X7R6dXkn7MfgvTtB+Gdj4kRdDvvEHi4SeItV1zRNNa1W/a8mkvI/
9Z++aONbpo4/O+bav3V+7XrdfL1qntKkmfbUIexpxgFFFFYGwUUUUAFFFFABRRRQAUUUUAFFFFAB
RRRQAUUUUAFFFFABRRRQAUUUUAFFFFABRRRQAVh+OfF9n8P/AAP4g8UahHcT6foen3GqXEVsqtK0
cMbSMqqzKu7av95a3K8j1qx1L4/f2ethqn9lfDCO8jmvGW3WWTxZAvzeSrN8sens21Wba32qPzFX
bCyyXAB13wj8I3ngf4daHpWqPbza8sLXesXFqzNFcajMzTXsy7lXaslxJPJt2qq7tqqq/LXXUUUA
FFFFABRRRQAUUUUAFc14y+GPg/4jfY/+Et8J6H4o+x7vsv8AbOmw3f2fdt3bfMVtu7au7b/dWulo
oA/Lr/grx8KbLSfFfgv4gafptxFPq8M2mardxW6rbPLDta2aRlX/AFzRtKvzN80dsm3/AFbV1P8A
wTZ/aC0bVvh/B8K9SuorLxFpctxNpcLps+22sjNM+1t3zTK7Ssy/L+72su7bIy/e/wATv+Ed/wCF
a+LP+Ew/5FP+ybv+2P8AWf8AHl5Lef8A6v8Aef6vd935v7tfhx+xvrGq6H+038PLjRrEahdyamLa
SLyGl228yNFcSYX/AJ5wySSbvurs3N8qmuPGUY16UoSA/ayiiivgTIKKKKQBRRRQAUUUUAFFFFAB
RRRQAUUUUAFFFFABRRRQAUUUUAFcN8cvGD+Avg1418QQalDpV7YaNdTWl5N5e2O68tvJ/wBYCrM0
nlqqt95mVf4q7mvmv/goh4g0/R/2VvEtneT+Tc6rdWdlZrsY+dMtxHMy/L9393DI3zf3f92urCx9
pXhED5g/4JQ/DHWPEnxw1LxnZ63/AGZpPhe08nULKNm3akLqKZY4W2/L5atH5jbt3zRx/L/En651
8C/8Eifhzd6B8L/GnjO5+0RQeIb+CytoZLVo1kjtVb99HJ/y0VpLiSP5V+VoG+Zv4fvqv0E1Ciii
gAooooAKKKKACiiigAooooAKKKKACiiigAooooAKKKKACiiigAooooAKKKKACiiigAooooAr0UUV
9mfBBRRRQAUUUUAFFFFABRRRQB5n8J7WbwZ4+8e+CftdxqWnxzR+K7OS4WNWtV1O6vWntflVdyrc
W9xIsjfNtuVj/wCWe5vVK8f17XIG/ad8Fadp6/2hqtn4d1P+07YTRQ/YbG6kgaO8+Z/Mm/0jT1h8
uNW2+dukaP8AdrN7BXyuJjGNWUYn2WElKVKMpBRRRXMdYUUUUAFFFFABRRRQAUUUUAFFFFABRRRQ
AUUUUAFFFFABRRRQAUUUUAFFFFABRRXEfEzxxqXhhdE0jw9pv9r+KdfvPslnH8rRWMK/8fOo3K+Y
rNbwqy7lVlZpJIYdytMrUAZvji/1fx54iHgzwzqf9m2Vrtm8S6xArNLbx7oWXT42WSNobi5hkkbz
lZpLeNVbarTQyV6Bpel2eh6bZ6fp1rb6fp9nCttb2ltGscUMartWNVX5VVV+XbWb4R8I2fg/TpYL
d7i7ubqZru+1G9ZWub+4ZVVppmVVXdtVVVVVVjVVjjVY41VdugAooooAKKKKACiiigAooooAKKKK
APP/AI+fCG0+PXwh8S+A77ULjSodYhjVb23jVmhkjkWaNtrfeXzI13L8u5dy7l+9X416lb/F39gf
4tx2E90NI1TCXot7e8+0adq9qsk8MbSRq3zRttm2rIqyLu3Yjav3UrmvGXwx8H/Eb7H/AMJb4T0P
xR9j3fZf7Z02G7+z7tu7b5itt3bV3bf7q0mouPLID8hPFH/BS/4x+INPjgsDoHhqZZvNN1pem+ZK
V2t+7P2hpl2/Nn7u75V+brn6r/Yl/bLvv2gLiTwf4j0vy/E+l6Z9sk1i3ZfJ1BVlWNmaPavkyfvI
vu7lbMn+r+Va91vf2CfgXN/wkstt4BsdPvtes7i0mu4C0n2TzvvSWkM3mQ28it80bRxr5f3V+X5a
/Lf4D+Af+EF/bk0fwh/wlP8AZv8Awj/iq4sBrBX7P9r+yySr5O3zPl+0+X5O3c3+u2/P91vOr4Kh
KjJRjykH7EUUUV8OSFFFFIAooooAKKKKACiiigAooooAKKKKACiiigAooooAK+If+Cq3iq1s/hd4
N8NyRTG+1DWW1GGRQojWO3gaORW+bdu3XUe35f4X/wCBfb1fmv8A8FWfFi3nj7wP4YNsFOm6XNqP
2rzPv/aJ/L8vbt+Xb9lLbt3zeZ/s/N6uWR5sSgifdH7A3h3UfCv7Ifw3s9TtvstzJZTX6xear7ob
i6muIW+X+9HJG237y7vm+avoCuR+D/hG8+H/AMI/BHhfUHt5tQ0PQ7LS7iS1ZmiaSG3WNmVmVW27
l/urXXV9sahRRRQAUUUUAFFFFABRRRQAUUUUAFFFFABRRRQAUUUUAFFFFABRRRQAUUUUAFFFFABR
RRQAUUUUAV6KKK+zPggooooAKKKKACiiigBuTWNp/jbw7qvhV/E1jr+mXfhtIpJm1i3vY5LJY493
mSecrbdq7W3Nu+Xa1bWa+X/EH7Ovw8+EnxMufEx8HX2q+CvFhW11jw5o+mXF7p9ncwwr9kk/suzj
8uS3+W53NNHMy3Els0fl7pGrlrTlTjeKOnDU41Zcspcp6l4cvG+InxZ0nxZp2nanZaJo2iahpUk2
taXc6ZLPcXVxYSKkUNxHHIyxrZtukZVX99GqtIyyeX6vVbS9Us9c02z1DTrq31DT7yFbm3u7aRZI
po2XcsisvysrL826rNfNVJyqS5pH2FGEaNP2cQooorM0CivPvi98efBXwP017vxZrNvpszafeajZ
2UkixyagtqsfmQw+Yyq0376NVj3bm3fL91tuJon7REMutfDPRPEPhTXPDHiD4hf2nJpum3ixM9nD
Zr5ytd/N+5kkhaNvLVWaNmaNvu7qAPXKKKKACiiigAooooAKKKKACiiigAooooAKKKKACiiigAoo
ooAKKK5Hxd49fR9Sj0PRNIuPE3ieaFZ/7Ptpo4Y7SFmZY7i6mb/UwtIrL8qyTNskaOGTy5NoBZ8Z
ePtN8F/ZLee3vtV1fUN32HSdJtWuLu6Zdu75V+WOPdJGrTSNHDG0kfmSLuWsz4feAbjQda8QeLNb
m+0+LfEn2f7csF1JJaWcMKssFlbLJ/yzj8yRmk2q0kk8km2Pcscdr4d+AX8F6d52raxceKfFd5DC
uq+JLyGOGW8aNflVY4/lhhXc22FflXzJGbdJJJJJ11ABRRRQAUUUUAFFFFABRRRQAUUUUAFFFFAB
RRRQBmeKPEWm+DvDeq6/q9x9k0jSbOa/vLny2k8mGNWkkbau5m2qrfKvzV+DtzrmufFj9qLU/Efw
4sryTXtZ8V3Gs6JbvDGZ42a7a4iaRWLRrt4ZtzeWu1tx281+6HxN8G/8LG+Gvizwn9s/s/8At7Sb
rS/tfl+Z9n86Fo/M27l3bd27buWvxF+FPxEuv2OP2hNbnv8AQNL8VX+gTX2hTxeYyqsqSNG81tMy
bo23R7d3l/NG8i7V3cTLm5Jcoj9n6K+cv2Vv2ztE/aYv9W0g6LL4Z8RWEP2tbFrj7VHPa7lVpFm8
tdrKzKrKy/xKy7vm29T4t/bC+C/gtbRtR+Imj3Iut3l/2TI2o7du3732dZPL+9/Ft3fNt+61fBSw
teNTk5feMz2SivnP4U/t7fCX4qX19aNqk3g+e1iWZW8VNb2cdwu7a3lyeYy7l+X5WZW+b5d21tv0
ZWVSlVpS5akQCiq+pala6Np9zqF/dQ2NjawtPcXNzIscUMaruZmZvlVVX+KvhH4hf8FUtP03WNb0
/wAHeCv7Xs4Q8dhrWoag0KzMF+WZrfy93l7v4fMVmX/nmzbV0o4Wtif4cQPpP9ob9qbwX+znpLf2
3dfbfElxatc2GgW27z7r5tq7m2ssMe7+Jv7sm1ZGXbXzb+z/AP8ABTBPEOvalZ/FlNH8NaX9l82z
1LSbS6b98rKrQtGvnM25W3bvl2+W33ty7fmrwFofiH9vL9q6z/tS2ispNZlguNZl0mN44rSzt4Y4
5ZFZvN8tmSNVVn3KZpI1/ir6i8T/APBHUZ1Wbw78TyB++bTrHU9G/wB7yo5riOb/AHVaRYf9ry/4
a+po5ZQhR5anxFcp9r+H/EWleLNIg1XQ9Us9Z0u43eTe2Fws0Em1trbZF+VvmVl/4DWjX4TahceK
vgL8RfEui6Z4ivNF17R7y50W8vfD97Nb+d5M2yRVkXazRs0Yb5h/Cvy19g+Ef+CqV/pXgnSbXX/B
f/CReJ4d0d9fQ362UE6rt8uYKsbfvG+bcvyqu3cv39sflVspqx/hPmDlP0YryXUf2sPhHo/j658G
X/jvTbHXrWZobhbnzI7aGRV3MrXDL5KsuNu3zPvfL975a/Of42f8FBviZ8TtQu4fD2oTeA/D8kMc
Y03TZla4DK29pPtmxZAzN/zz8tdoVdp+Zm8s+Hv7OPxB+I3xYh+HFh4cvdP8U/LJeW2rW8lr/Z8J
VWM9xuXdHHtdG+7ubcqqrMyq2+Hye8f38g5T9pPCfxE8KePPtY8MeJ9I8RfY9v2j+yb+G68ndu27
vLZtu7a3/fLV0Nfijp8nxh/Y38YzXp03U/AWt3UVxpi3Oo6XHJFdRxyxtKIWmjaORdyx/vI938Pz
bW5/RL9lH9tzRf2hrl/DusWkPhrxrHErR2aTb4NRVY/3kkBb5gytubyW3Mq/Nuk2ybePFZZOj78P
eiTyn05RRRXjAFFFFIAr8rvjJbXX7WX7f1v4MT7bJpUWqx+HfLXybea3s7Vma/eNm+VirLdzJv3M
2VXb92Ov1Rr8xf8AglrpsPjT9rDVNc1xpNU1ex0S91WG8uLiR5ftUk0EMkzNu/eM0dxOvzbvv7vv
BWr6TJqfNKcyon69UUUV9OWFFFFABRRRQAUUUUAFFFFABRRRQAUUUUAFFFFABRRRQAUUUUAFFFFA
BRRRQAUUUUAFFFFABRRRQBXooor7M+CCiiigAooooAKKKKACiiigDzfxL+z/AODtc/tW40+3vvBu
rap50l1q3g2/m0a7uJpN376ZrdlW4kVmZl85ZNrM3y/M26bRvHmoeDfEUfhnx3eWMFrP5EGgeKJ7
hYTrc7My/ZZI9qxw3i/u/lVv9I3NJDGqrJHD6D96s7xJ4c0/xh4b1TQdXt/tekapZzWV5beY0fmQ
yK0ci7l2su5Wb5lrzq2GhUXmehh8ZUoy1+E2qK80j8WeKPh7x4wisdT8JWv7uTxdb3Wy5jX+G4v7
NYVjhjX7sk0cjKrfvmjhh8zyflr4uaw/xY1LxZa/EjxVofir4IeEfENpc3P9h/Y7e+FjeQrfWl5N
JIzM1vGs0dlH9iaO4uFlmZdzL5cniexqRlyyPpVXhOHPE+dfjlq2vX3xk8P/ABh8daz4j8a/DdfG
Wsz6Va+HNQ2rY6RY3trbx3lpNC22FZJpIo9y+S0jQq3mbplkXm9c/aF+M3gvSfg14h1q3n1bxN4V
0248TaTrN99ou520q+uprWb+0/O3MyyssCwyRtGFhlj2szSRtH7Z+1l4O8S/EHxVJ8bvhLrXi+50
zUtPtbCY6tpclrpM1rw0kX+kbcWLR+XcSfaYfsLKZma43N5NcmPhn471/wCCHi640/wxrnhzQYfD
2mDWvE2rPZXNprCaTomo7vLh8wLJbs01hDazQLIu22juvM85d1OVL3uWIRqe7zTPu/8AY7+PP/DQ
nwbi1aaX7brGj3jaHqWpRLtg1G5hjjZrqFfLjZY5lkWTa0cbKzMu35dze3141+yXpOux/CGPxF4s
t7eHxh4u1C78Q6q1rqX2+2kaaTbbNDIs0i+StrHaLGqsyrGq/wC1Xstc50BRRRQAUUUUAFFFFABR
RRQAUUUUAFFFFABRRXNeMvid4P8Ahz9j/wCEt8WaH4X+2bvsv9s6lDafaNu3dt8xl3bdy7tv95aA
OlorzX/hY3irxl+58G+C76ztpv8AV+IvF8f9nWir91mWzZvtkkit/wAsZI7dZFVtsyq0bMf8Kv8A
EPir5fHfjP8AtrTG/dXHh3RdJj07S76H7225WRri4k3N95VuFjkVVjaNlaTzADM1vxZ4i+MP9n2v
wt1+x0/wx9sj/tPxxB5d15kK/M1vpisskM0m5Vjkmk3Rx7mVfOkWRYfQfCHgvSfA2my2OkQ3CLNM
1zcXN7eTXtzcSbVXzJ7iZmkkbaqqrMzbVjVV+VVWtyigAooooAKKKKACiiigAooooAKKKKACiiig
AooooAKKKKACvI/it+yX8IvjbrK6v4y8EWOp6uBhtQhkms55flVf30kLRtNtWNVXzN21fu7a9coo
A/Ezx1+xp8XtJ/aB8YeHvAXw98RWelPqF/BpN1Bujsm06RZNqfbpG8va1u3lsrybm3NG3zblrb17
/glv8ddL8Oafqlrp+h6ze3Qj87RbPVFW7tNybm8xpljh+Rvkby5G+Zvl3L81fsxRQB+R3h3/AIJM
/FHXPANvqd9rWi6B4pku2RvD+pSMyw267v3jXMPmL5jMP9Wqsu1t3mbv3dfNHiDwz8SP2U/ipZrq
dneeDfGWl+XeWsgeOTKspw6spaOaNvmRh8ytiSNv4lr+giij4gP55fH3wx+JHhhJde8ceE/FOkDU
LpvM1TxBp1xB9ouZN0h3SzL80jbWbrubDV9wfsj/APBOHwp8YPgFZ+KfiDLrml6vrl39t059NuPI
lhsFVlUNHNCy/vmLSbvm3RrbsrLukVv06ooA8a/Zs/ZR8Ffst6brdr4Sl1S9n1mWKS8vdWuFlkZY
0by418tY1VV8yRvu7v3jbmb5dvstFFAHz9+0T+xB8NP2jP7X1XUtL/sjxreWa28HiayaRZI3j/1b
SQ7ljm/utuXd5fyqy7VZfnvwb/wR78H6et4PFvxB1zWtxX7L/Y9nBp3l/e3bvM+0eZu+Xbt27drf
e3fL+gtFAHyz8Gf+CcHwm+Cnj2y8W2L634i1LT/3lnFr88E8FvN/DMqxwR/vF/h3blVvm27lVl+p
qKKAMPxf4F8N/EDTY9P8VeH9L8S6fHMtzHaatYx3cSyKrL5irIrLu2sy7v8AaavwN+PHwX174A/F
DWPB+vW8yGzmY2N5LD5aX9pubybmP5mG11X7u5trblb5lav6DqKAPw9+G/7bXxj+Bum2Ggvcw6lp
dlYRpY6T4ksGPlQyKs0EqyKY5mXy2Xy90jL5brtXbt2/Vv7PP/BSbQPHE66P8S4LPwfqrbEt9Vt2
k+wXEjyFdrK25rfarL8zM0fyyMzR/KrfSn7RP7EPw0/aM/tfVdS0z+yPGt5ZrbweJrJpFkjeP/Vv
JDuWOb+625d3l/KrLtVl/M/9sT9iS7/ZO0nwzqCeJJ/F1hq89xbzXa6Q1pFaSRrG0cbN5si7pFaR
lX5eIW+9j5eKtg6FfeIH640V+QHwr/b0+Knw3uPDdnLqsOueFtHhhtRoc9nbwrJaxx+WsfnLH5is
q42tub5gu4N8yt+v9fI4vBTwju9jI8m/au8d3fw1/Z28d6/p/m/b49P+y28lvctBJBJPItusyyL8
ytG03mf8B+8v3q+ef+CQXwtiXT/HXxInit3mkmj8P2MiyyCSFVVbi5Vl+7tbdabW+Zv3bfd/i7z/
AIKR+LP+Ed/Zjv7D7L9p/t/U7TTvM8zb5G1muvM27fm/49du35fvbv4dtdB/wSt8J3fh39lWPULl
rZ4Ne1u91O1WJn3JGqx2u2T5fveZayN8u75WX/dX6LKI8tByKifYdFFFeyWFFFFABRRRQAUUUUAF
FFFABRRRQAUUUUAFFFFABRRRQAUUUUAFFFFABRRRQAUUUUAFFFFABRRRQBXooor7M+CCiiigAooo
oAKKKKACiiigAooooASvnOx8I/D3wX8WvjJ8aLjwlZW194Js2smbTrOPznZbH+0728X7qtcTrfLD
ub5ttv8A6zbMyqz9sXwRPdWeg/EK11K+0a98HWepPa61YmTdo00scckd9LHHHI01vutVt5ofJk/c
3skjbVhanfBP45aVqTeOdWtBY+IPEniXxE2o2fg7wrrljqupQ2UdnaWayXLRzfZ4dy2fmMzTeWvm
xx+Y0jKreNjKnN+7PewFPkXtuYt+E/2t7T44N4P0j4ZWtxZ674l0+61qS58RWKyR6Rp1vcSWvnTQ
x3C+c0txH5Kxxzbl3eY21V2tV1z4b6R8Lfhrc+BIbjQ01Px/4gs0u9B0HT10yC7s5JrGz1NLKzWS
SSONdPV2mZWZl3STbo/l29T+y58BNB+BPw78jTvDkHh3WNambUdTtlm+0SW7SMzR2bXG5vOW3jk8
lW3bW2tJtVpGrV/tK08Q/tLafBpt1b3s3hfwxf2+sxxyKzWUl9cWElpHIv8Aekjsbltv8KqrNt8y
PdHslh6HPL4i/rEsViI04/Cer0UUV5B7gUUUUAFFFFABRRRQAUUUUAFFcj4u8evo+pR6HomkXHib
xPNCs/8AZ9tNHDHaQszLHcXUzf6mFpFZflWSZtkjRwyeXJtxf+EC8XeMf+Ry8W/YtNb5v7D8G+dp
33vm8ubUPM+0TeWyrtktvse7a3mRssnlqAdH4y+J3g/4c/Y/+Et8WaH4X+2bvsv9s6lDafaNu3dt
8xl3bdy7tv8AeWub/wCFwalrXy+FPh94q1yNv3a3+qWq6JaQzf3Z1vGjuvLX5WaSC3mXa3y+YytH
W34R+EvhLwPqUmp6RoluuuywtbXGuXrNeapcR7lby5ryZmuJF+RNqtI21YlVflVa66gDzb/hX/jP
xTm48TePb7Ropvll0PwjDDbWiwt96FrqaNrppPmZftEMlqzKqsscLfNXSeDvhr4V+Hv2x/Dmg2Ol
XV9ta+voIf8AS9QZd22S5mb95cSfMzeZIzMzMzM25mrpaKACiiigAooooAKKKKACiiigAooooAKK
KKACiiigAooooAKKKKACiiigAooooAKKKKACiiigAooooAKKKKACiiigAooooAKKKKACs3xR/Y//
AAjeq/8ACQ/Yf+Ee+xzf2l/am37J9n2t5nn+Z8vl7d27d8u2tKvzh/4KtftKS2VvZ/BvQbq3ZLyG
O/8AEm1I5GC+Yslrbbt26Nt0fnMu1W2mDa21mVgD4v8A+EBtP2jPj5e6J8GvCVxoWgXcu6x0+9un
nWwtY1VXuLiZmdkVm/eMu5trSCNfMO3d+11fPn7Fn7N5/Z6+F4GqxeX4y1rbcaztuvOij2s3kwrt
+X92sjbtu7940nzMu2voOvjMxxX1ipyR+GJnI/Pb/grZ934VfXVf/bKvvb9lXS7PSf2Z/hVDYWtv
YwN4Y065aO2jWNWkkt45JJNq/wATSMzM38TMzV+YP/BULUbW+/aF0mG3uYZ57Pw7bwXUccgZopTc
XEmxx/C22RG2n+Flb+Kv2I0vS7PQ9Ns9P061t9P0+zhW2t7S2jWOKGNV2rGqr8qqq/Ltr6XAx5cN
BFos0UUV3DCiiigAooooAKKKKACiiigAooooAKKKKACiiigAooooAKKKKACiiigAooooAKKKKACi
iigAooooAr0UUV9mfBBRRRQAUUUUAFFFFABRRRQAUUUUAYvg+71y80ueTxDZwWF+t/fRxxW77la1
W6kW1k+83zNbrCzf7TN8q/dXZqrqmqWei6bd6hqF1b2On2cLT3F3cyLHFDGq7mkZm+VVVfm3V+dP
w7/4Kdaz4z8RXn/CT694I+G2gSfaWs/P8P6prN3FtaHyY5PJmjVt6ySfvF/itm3Rx7o93HUrU6Px
HZRw9TEc3sz7h+Inxy8JfDXUv7G1G7uNQ8UzWE2o2PhfR7drrVNQjjbbthhj+ZmZvu/d+WORvuwy
Ms/wd0DXdOsPEGv+JbC30TXfFWoR6vc6Lb3P2pdMZbG1tfs/2jaqzNttVZmVVXdIyruVfMb41/Y/
lu/jz+2B4r+IWvX8HjKbwxDd/wBn6/ZbobaC3uvIXTo4YftbbVNv/aO63aPdC0j+dJJM37v9C68S
viJVvd+yfRYXCRw/vfaCiiiuM7wooooAKKKKACiiigAry34qfFbU9I17T/BPgmwn1Tx3fy2MrtLp
U1xp+lWE00iyXl1IskMaqsdvd7Y/OWSSRVVV+arHjD9oHwf4f8OePLrSPEOh+JPEHhHSr/U7zw9Z
atC12v2VWaSOVV3NH8yrGzMvys1avw38J6bZfafFsWsDxLrXiO0tWu9eguGa0uoY/Mkt1tYfMaOG
3X7RJ5ax7mZW3SSTSM0jAG14R8I2fg/TpYLd7i7ubqZru+1G9ZWub+4ZVVppmVVXdtVVVVVVjVVj
jVY41VduiigAooooAKKKKACiiigAooooAKKKKACiiigAooooAKKKKACiiigAooooAKKKKACiiigA
ooooAKKKKACiiigAooooAKKKKACiiigAooooAKKKKAPNf2iPjpo/7OXwp1fxtrEX20Wu2G001LhY
Zb64kbbHCrN/wJm2qzLHHI21tu2vzL/YN+EF38fPjPrnxU8Y+de2+lah/aYuFVrdbvWJJPOVv3ab
WWP5pGjVl2s0PysrMpy/2nvi1rP7en7S2ieEfA8kN14bs5ZLPw99sh+yZVo1ku7uZmLNtbyWZV+9
5cafu/MZg36UfC/4baN8I/AOjeEPD0cyaRpcLRw/aJPMkkZmaSSRm/vMzM3y7V+b5VVflryMxxX1
enyR+KRMjqqKKr6jqNro+n3OoX91DY2NrC09xc3Mixxwxqu5mZm+VVVf4q+MW5B+YEMd58bv+CoV
n9git9Nns/F8W5bqdmVotJVfMYMq/ekjsmZV/vOq7v4q/YevyD/4Jo2D/FL9sbUPFmvXU82t2Om6
jr3nRCONbi7mkS3kMiqu3btvJW2rt+bb/D8tfr5X6PFckIxNQoooqwCiiigAooooAKKKKACiiigA
ooooAKKKKACiiigAooooAKKKKACiiigAooooAKKKKACiiigAooooAr0UUV9mfBBRRRQAUUUUAFFF
FABRRRQAn3a5T4jeLLvw3p+lWekxwT+Itd1CPStMjuFZo1kZWkkmZdy7lht4bi48vdH5nk+WrK0i
1ynijxf46+IH/CQaF8MrOx0n7Hef2ZP4012RZLWKTK+fJY28ayfbJId0sbLM0MazR7f3m2RV6bwb
8IdH8I+Jr3xTNPfeIfGV7aLYXXiLWJFa7e2VmZYFWNY4YY9zfMsMcasyqzbm+avKr4uMfdjuezhc
vlU96p8JxN98FviP4u1qSPxh8VbHUfBlzd20154Z0nwtHZrNDCrb7MzSXEzfZ522tMsnmeYqtGrR
qzLWJdfC3wD4R/aj8GWreHPBsGn6p4YuF0LT5NHt45dOvdNvluN1k33VaRdSnkZY13f6Ksm771fR
VeR/F7SftHxh+BWqeVY/6L4h1G282Sz3Xa+Zol+22Obd+7j/AHPzR7W3Msbbl8v5vDlUlU+I+gp0
40/djE9coooqTQKKKKACiiigAooooAKKK4j44/EI/Cr4O+NfF8c1jBdaPpNxd2v9pPsgkuFjbyY2
+Zd3mSeXHtVtzM21fmagDwb4Y/CvxHcfC/8AZy8SeANN8HWs+keDVhkm1+3kZLGS+XTpJ7yGGFV8
yZo4btW/eQ7mufmk+Zt3t/wX8B6p4B0PVYdS+z2KX2oNd2ehWWoTX9josPkwQraW0kyxt5O6FpFj
WOOOPzmjVdqqzbnwy8G/8K5+GvhPwn9s/tD+wdJtdL+1+X5f2jyYVj8zbubbu27tu5q6WgAooooA
KKKKACiiigAooooAKKKKACiiigAooooAKKKKACiiigAooooAKKKKACiiigAooooAKKKKACiiigAo
oooAKKKKACiiigAooooAKKKKACviD/gqV+0Ifh58Kbb4eaPeCLxD4t3C88mbbLb6ZG37zdtkVl89
tsfzKyyRrcLX1j8W/iloXwV+HWueNvEklxHo2kwrJN9mh8yWRmZY441X+80jKvzbV+b5mVfmr8if
g7oZ/bs/bF1vX/Fy+XpFwZtZv9PFwEk+xxeXDb2iyRxru27reNn/AHbNGsjblbmolNU4ylID6v8A
+Cef7PEPww+GEXjbUQH8R+LbWOdVkjjb7HY5LQrHIu5v3issjfMv/LNWVWj+b61rH8U+M9A8D2EV
/wCI9d07w/ZSTeRHcapeR28bSbWbbukZV3bVb5f9lqreE/iJ4U8efax4Y8T6R4i+x7ftH9k38N15
O7dt3eWzbd21v++Wr4OvOrXlKvJaGR0NeS/tY+Krbwb+zX8RtQvUmeCbRptOUQKrMJLr/R42+Zl+
XdMu7/Z3fe+7XrVfHX/BTz4gDw78EdI8MQX3kXXiPVF8+18nd59pbr5knzbfl2zNaN95Wb/d3UYO
n7TExQGd/wAEdPDeo2nhj4neIJbbZpV9eWNjb3PmL+8mt1mkmXbnd8q3EPzfd+f/AGWr9Fq+Wf8A
gml8PP8AhA/2T9BupYL21vvEl3ca1cQXq7cbm8mF412r+7aGGGRfvbvN3btrLX1NX35qFFFFABRR
RQAUUUUAFFFFABRRRQAUUUUAFFFFABRRRQAUUUUAFFFFABRRRQAUUUUAFFFFABRRRQAUUUUAV6KK
K+zPggooooAKKKKACiiigBOlcV4i+JX2bWrnQPDmh33ivxFDtWaG2XybKxZlVl+13jfu4/8AWRs0
cfmXHlyLIsMi1W+KvxMbwbb2mi6Na3Gp+N9dhkXQrFdOuLq28xZIYftF20K/ubWOS6haSRmX93u2
7m2rXRfD/wCHukfDjRZ9P0iH95eXk2o6heyKqz395M26a6m2qqtJI391VVV2qqqqqq+XisV7P3Y7
nr4PB+29+p8JW+EnhG88D/DnRNK1R7ebXFha51i4tWZop9RmZpr2ZdyrtWS4kmk27VVd21VVflrr
qKK8A+mCvGv2iNS0LWE8J+F8W+reME8UeH9Xs9Ltrf7Xe2kMeqweffeWqs0MKwrcK1w22P5mj3fN
tbkPhT8IfDvxz8Av8Q/EFxrg+IXia08m61rzJLDUvC9zDuhmsNM+VZLOOC4+0rt+ZpPm85plb5vZ
fhp8NbP4a6bqsMGqapr2oatqEmralq2t3CzXN5cSKq7m2qscarHHHGscaqqrGvy0AdfRRRQAUUUU
AFFFFABRRRQAV5HDYaj8ZPiRbax/ahj+HPhe9mgh0lbdd2tazbzSwyTT7t3+j2kkf7tdqs1xE033
Y4Wk6T41+I9S8L/DLWbjRJ/sniC88nR9Ju2jVlt7+8mjtbSaRW3L5azTRs3yt8qt8rfdbpvC/h3T
fB3hvSvD+kW/2TSNJs4bCztvMaTyYY1WONdzbmbaqr8zfNQBpUUUUAFFFFABRRRQAUUUUAFFFFAB
RRRQAUUUUAFFFFABRRRQAUUUUAFFFFABRRRQAUUUUAFFFFABRRRQAUUUUAFFFFABRRRQAUUUUAFF
FFABRRRQByPxc+FuhfGr4c654J8SR3EmjatCsc32aby5Y2VlkjkVv7yyKrfNuX5fmVl+Wvyo+Jf/
AASt+LHgbR9d1nR77Q/Ftjp/mSwWWmyTLqV5CrfeWBo9vmbfm8pZGb+FfMbbu/YWuauPid4Ps9a1
fR5/Fmhwavo9m1/qWny6lCs9jbqqs008e7dHHtkVtzfLtZf71AH4xeJPhP8AtP8A7Q2t+H9L8SeE
PG2sXNhataWD61psllBFGq7nZppljj8xtnzSSN5kjKqszNtFVvFPgf4tf8E+/jFpV9cSW9reyQeZ
a39oZJtN1W3wvnQtuVGZVbarxsqsrBWXb+7ev2Uvvjp8NtL0XS9YvfiD4WtNI1XzPsGoTa1bxwXf
lttl8mRpNsm1vlbb91q4j9rTwDqP7QH7Mvjfwr4LnsdR1e82x26/aVEUk9reRtND5n3Vk3W8kfzb
VWT5WZfmZVyK3Ly+6BxX7Kvx+H7R3wpj8Szad/ZmqWt02nX8MbfuGuI442aSH+Ly2WRW2t8y/Mvz
bdzfHX/BVnxYLzx94H8MfZgp03S5tR+1eZ9/7ROI/L27fl2/ZS27d83mf7PzeP8Awn+PXxb/AGOd
YsdA1HRr3SNEmuf7Vu/DHiDS/sjXqyL5LSLJJH5ycQ4VlO0NH91vmVtv4peKNC/aN/bi8JSzSy6z
4Q1/UvDtotpNdHMNpNHa+da/u2/dsrSTKyxt8shk/irxqGBdHFuovhIP1/8Ag/4RvPh/8I/BHhfU
Ht5tQ0PQ7LS7iS1ZmiaSG3WNmVmVW27l/urXXUUV7RYUUUUAFFFFABRRRQAUUUUAFFFFABRRRQAU
UUUAFFFFABRRRQAUUUUAFFFFABRRRQAUUUUAFFFFABRRRQBXooor7M+CCiiigAooooAQdK4r4peM
NY8M6Zpth4atLG78V6/eSaZo39rSNHZR3C2txceZcNGrSeWsdrJ8qruZtq/Lu8xe1rynxtqVx4k+
P3w48M6ba+YPDxufFur3ciyKttDJa3Wn2sKt5fltJNJczMq+Yu1bOT/ZrkxFT2cHI68LT9pWjE6b
4c/DmXwjdarrmt6r/wAJB4x1rbHqOrRpJbwyQRyTNbQw2rTSLbxwrcMvyt83zSSMzMzV3NFFfNSl
ze9I+wjGMY8sQoooqCj5Z+IXgHx54X8YW3hP4XfGHXNGv9e1aXVG0uXwzY6nZ6PDcXF7dXtzcTeT
uhjkZmW3WVtzSRtHuZWaS3948WeO9C+EPhPTLrxXr1wytNb6XDcy2/nX2pXUnyxrHb28e6SaRvm8
uGP+821VX5fEfD3xn8LfBvxZ43t/F3hvxHb/ABO8Qa5qc8Udh4bubq58T2truaw+xSQq0Mix2LW0
e1mj8uRZGk2szSN3/gbwD4q8Za14a8efEyb+z/EGl/aJ9N8IaNdf8S3SWmVo1aZv+Xq8WGSSNpNy
wr5knlxr/rGAOv8Ahz8W/CXxZ037d4U1u31RFhhuJLba0FzDHMu6GSS3kVZI1kVd0bMq+YvzLuVt
1ddXn3j74P2ni3xXovjHSdRuPDXjnR4ZLe11i0jVkurdvm+x3sP/AC8WvmbZPL3Kysu6OSNm3Vze
neL/ABr8I9aZfip4i8N6n4JvIZZIvGEFk2kppt00zMtrdxtLJGsLRyKsNw0i/NB5cm6SeNpAD2Wi
vJNe/aGia1jv/A3hPW/iho1sJJdR1TwwI2gjgWOVt1pJM0ceoSeYvl+XbtIyssittkVY5PQPBPjb
QviP4T03xL4a1O31nQdSh8+1vbdvlkX/ANCVlbcrK3zKysrbWWgDbooooAKKKKAPLPjFdPqmueD9
J8P2dxqvjHTdb07WF+zNHt0yxab7Nd3E3mMqqslrJewxr80jMzNGreS0kfqdeR/bv7J/a1+xQ6jZ
TnXvBHnXmnbf9Ltf7Pv9ttNu8z/Vz/2ncL80f3rb5W+8teuUAFFFFABRRRQAUUUUAFFFFABRRRQA
UUUUAFFFFABRRRQAUUUUAFFFFABRRRQAUUUUAFFFFABRRRQAUUUUAFFFFABRRRQAUUUUAFFZniPx
Ro/g3RbnWPEGrWOh6Rb7fO1DUrhbaCHcyqu6RmVV3Myr/vNXluoftlfA/TdN+3S/E7w40HnXEO2G
7WaXdCsjSfu13NtbyW2tt2ybo/L3eZHuAPZaK+YvjJ+3ToPgnx4vw/8Ah94fuPix8RI5rhb7QdLu
vs62q29u00y+d5bLJNtVl8mNWbcsittkVY25rXv2h/jz8ULjUPCfhD4M+JPhvc300MeneNtWkgmS
zWSNriCS4tZIfLVWjj8ubbJI1u0m3bJN5cMgB9hUV8xWfwN/aUa4vlu/2mreO3WbbatF4GsZHmj8
tfmkX5fLbzPMXarN8qq275tq6cX7ImoeKJJ774gfF3xj4p1XUtPi0fXI9NW10jT9UsI7hplt5LeG
Hcq/vJI2ZZPMZZJl3KsjLQBmfCzwW37TfiLxD8TfG8OqT+D31CNfh/o095cWsVvZwwyRrq8ccbRs
s1y00kkckkazQ7Y2jk/1bV0viL9jHwP4i8O69p7av4xsNQ1yFrTUNdsvEl2t9eW/nSSLDcszNHdK
sczW6tcxyN5O1d3yq1e8UUAea/DX9nfwL8KfGHirxZoOj/8AFVeJry4u9S1m7kaSeTzrhrho1/hj
j3Sbdqqu5Y4925l3V8+fDHxB4G/ZZ/ae8RfDuz8CXvgXwzrdpo+l6Dq2Ga11a5WSeSSTzpm8yeTz
tUt7fbH5zKse5vLjjby/s2s3xR4d03xj4b1Xw/q9v9r0jVrOawvLbzGj86GRWjkXcu1l3KzfMvzU
AfEHxU8WfBL9v/RfA2j6kPG3hLxBqAuj4R1KbQrhkuJmaSG5j/drJDNHG0MM0zblVV8v99H++VfG
v2IP2I/H+g/tBeGvGniDRNLu/AWjzXl1baw11FPbak0ayQ21xaR/6xlaTy7iORlVWjVZFbmPd+lF
x8IfBWoeB9G8Iaj4W0vWvDGiwww6fpur2q3sdusMflx7fO3fMsfy7vvfM1ddQAUUUUAFFFFABRRR
QAUUUUAFFFFABRRRQAUUUUAFFFFABRRRQAUUUUAFFFFABRRRQAUUUUAFFFFABRRRQAUUUUAV6KKK
+zPggooooAKKKKACvMNHiu9Y/aV1u+tbiKLRtD8MW+nXQt4W3Xl5cXEk3lzT7tu63hhjaONl3Kup
s3yrJ83pxry/xwknww8aWXjezvLgaVrF9pmj67o6rGYZTcSG1tb2NQqt9qWaWzjkkaTa1vEV2s0U
O3z8ZFypaHpYGUY148x6zRRRXzh9WFFFFABRRRQAUUUUAFfOvi74H+Fvhn+0F4V+LOiadb+GhqV/
NZeJ9Q0+W58zUJ7xVtbKKSBZlhWGS6kVpGWOSTzlt2ZVXzpl+iq5n4leDx488E6ho6Xh029k23On
6gIvN+w3lvIJ7W58vcqyeVNCknlt8rbNrfKzUAdNRXN/DPxgfiJ8OPCnik2Y09td0ez1f7H5vmi3
E8CyiPftXdtDbd21a6SgArgPih8d/BXwjheLXtatzrzwxyWPhqykWfVtRaSTy4Y7a13eZI0kn7tf
4d27cyqrMs/xo8S6h4X+Hd3NpNz9h1bULmw0iz1Dy1k+xS315BaRXXlt8shhNyknlN8reXt3Lu3V
u+FPBGhfD/SZbTQtLt9Mtpbhpbhol3y3NwyqrXEzt880zbF3SyM0jfxM1AGH8LfDupWtnfeJfEVv
9m8WeI/Ju9QsfMWRdLVY1WPTo5F3bo4Pmbdu2tNNcTKsfnbV7eiigAooooAKKKKACiiigAooooAK
KKKACiiigAooooAKKKKACiiigAooooAKKKKACiiigAooooAKKKKACiiigAooooAKKK8i/ae/aQ0f
9l/4cDxTq2l32tG4vf7LtLSyZUEly0EksXmOzfu4yIWUsqsw3fdagD12vI/iB8dNT0nxJ4g8KeAf
At98SPFmi2dnd39nZ6tYWFpa/aGk8uOaaabzI5PLhkk2rC3ytH93zN1ea/D7xn8U/wBq7T7stqVj
8K/BQEJuJ/C9413rk0V5pFldQW6TTW6xw7ftzSPOq+YGVY49u1ppPorwX4Qs/Avh+LSLKS4nEc9x
cz3NyytLcXMk5luJm2qqq0k8zybUVVXcVVVUBaAPEfht+xh4Rh1LVPGnxP0jS/iF8StflkutWvdR
ha60+28xlZbW0huNyrDCsaxxsy+ZtX7yq3lr6T4y/Z7+GXxBt7mLxD4A8N6q1xDNC1xLpsP2lVmk
kkk8uZV8yNmkmkk3Kyt5kjN95t1eg0UAYngnwToXw48J6b4a8NaZb6NoOmw+Ra2Vuvyxr/6EzM25
mZvmZmZm3M1bdFFABRRRQAUUUUAFFFFABRRRQAUUUUAFFFFABRRRQAUUUUAFFFFABRRRQAUUUUAF
FFFABRRRQAUUUUAFFFFABRRRQAUUUUAFFFFABRRRQAUUUUAf/9k=</Data></Thumbnail></Binary><mdFileID>AD98E7BD-F5F9-42CB-9E69-52E086607429</mdFileID><eainfo><detailed Name="col_admbnda_adm1_unodc_ocha"><enttyp><enttypl Sync="TRUE">col_admbnda_adm1_unodc_ocha</enttypl><enttypt Sync="TRUE">Feature Class</enttypt><enttypc Sync="TRUE">0</enttypc></enttyp><attr><attrlabl Sync="TRUE">FID</attrlabl><attalias Sync="TRUE">FID</attalias><attrtype Sync="TRUE">OID</attrtype><attwidth Sync="TRUE">4</attwidth><atprecis Sync="TRUE">0</atprecis><attscale Sync="TRUE">0</attscale><attrdef Sync="TRUE">Internal feature number.</attrdef><attrdefs Sync="TRUE">Esri</attrdefs><attrdomv><udom Sync="TRUE">Sequential unique whole numbers that are automatically generated.</udom></attrdomv></attr><attr><attrlabl Sync="TRUE">Shape</attrlabl><attalias Sync="TRUE">Shape</attalias><attrtype Sync="TRUE">Geometry</attrtype><attwidth Sync="TRUE">0</attwidth><atprecis Sync="TRUE">0</atprecis><attscale Sync="TRUE">0</attscale><attrdef Sync="TRUE">Feature geometry.</attrdef><attrdefs Sync="TRUE">Esri</attrdefs><attrdomv><udom Sync="TRUE">Coordinates defining the features.</udom></attrdomv></attr><attr><attrlabl Sync="TRUE">admin0Name</attrlabl><attalias Sync="TRUE">admin0Name</attalias><attrtype Sync="TRUE">String</attrtype><attwidth Sync="TRUE">50</attwidth><atprecis Sync="TRUE">0</atprecis><attscale Sync="TRUE">0</attscale></attr><attr><attrlabl Sync="TRUE">admin0Pcod</attrlabl><attalias Sync="TRUE">admin0Pcod</attalias><attrtype Sync="TRUE">String</attrtype><attwidth Sync="TRUE">50</attwidth><atprecis Sync="TRUE">0</atprecis><attscale Sync="TRUE">0</attscale></attr><attr><attrlabl Sync="TRUE">admin1Name</attrlabl><attalias Sync="TRUE">admin1Name</attalias><attrtype Sync="TRUE">String</attrtype><attwidth Sync="TRUE">50</attwidth><atprecis Sync="TRUE">0</atprecis><attscale Sync="TRUE">0</attscale></attr><attr><attrlabl Sync="TRUE">admin1Pcod</attrlabl><attalias Sync="TRUE">admin1Pcod</attalias><attrtype Sync="TRUE">String</attrtype><attwidth Sync="TRUE">50</attwidth><atprecis Sync="TRUE">0</atprecis><attscale Sync="TRUE">0</attscale></attr><attr><attrlabl Sync="TRUE">admin1RefN</attrlabl><attalias Sync="TRUE">admin1RefN</attalias><attrtype Sync="TRUE">String</attrtype><attwidth Sync="TRUE">50</attwidth><atprecis Sync="TRUE">0</atprecis><attscale Sync="TRUE">0</attscale></attr><attr><attrlabl Sync="TRUE">admin1AltN</attrlabl><attalias Sync="TRUE">admin1AltN</attalias><attrtype Sync="TRUE">String</attrtype><attwidth Sync="TRUE">50</attwidth><atprecis Sync="TRUE">0</atprecis><attscale Sync="TRUE">0</attscale></attr><attr><attrlabl Sync="TRUE">admin1Al_1</attrlabl><attalias Sync="TRUE">admin1Al_1</attalias><attrtype Sync="TRUE">String</attrtype><attwidth Sync="TRUE">50</attwidth><atprecis Sync="TRUE">0</atprecis><attscale Sync="TRUE">0</attscale></attr><attr><attrlabl Sync="TRUE">date</attrlabl><attalias Sync="TRUE">date</attalias><attrtype Sync="TRUE">Date</attrtype><attwidth Sync="TRUE">8</attwidth><atprecis Sync="TRUE">0</atprecis><attscale Sync="TRUE">0</attscale></attr><attr><attrlabl Sync="TRUE">validOn</attrlabl><attalias Sync="TRUE">validOn</attalias><attrtype Sync="TRUE">Date</attrtype><attwidth Sync="TRUE">8</attwidth><atprecis Sync="TRUE">0</atprecis><attscale Sync="TRUE">0</attscale></attr><attr><attrlabl Sync="TRUE">validTo</attrlabl><attalias Sync="TRUE">validTo</attalias><attrtype Sync="TRUE">Date</attrtype><attwidth Sync="TRUE">8</attwidth><atprecis Sync="TRUE">0</atprecis><attscale Sync="TRUE">0</attscale></attr><attr><attrlabl Sync="TRUE">Shape_Leng</attrlabl><attalias Sync="TRUE">Shape_Leng</attalias><attrtype Sync="TRUE">Double</attrtype><attwidth Sync="TRUE">19</attwidth><atprecis Sync="TRUE">0</atprecis><attscale Sync="TRUE">0</attscale></attr><attr><attrlabl Sync="TRUE">Shape_Area</attrlabl><attalias Sync="TRUE">Shape_Area</attalias><attrtype Sync="TRUE">Double</attrtype><attwidth Sync="TRUE">19</attwidth><atprecis Sync="TRUE">0</atprecis><attscale Sync="TRUE">0</attscale><attrdef Sync="TRUE">Area of feature in internal units squared.</attrdef><attrdefs Sync="TRUE">Esri</attrdefs><attrdomv><udom Sync="TRUE">Positive real numbers that are automatically generated.</udom></attrdomv></attr></detailed></eainfo></metadata>
