# Supplementary material for: Explaining conflict violence in terms of conflict actor dynamics
Source: Sci Rep. 2023 Dec 1;13:21187. doi: 10.1038/s41598-023-48218-x (PMC10692117; doi:10.1038/s41598-023-48218-x)
Supplement: Supplementary file 1 — Supplementary Information. [file 41598_2023_48218_MOESM1_ESM.zip › Explaining_conflict_violence_in_terms_of_conflict_actor_dynamics_/data/ged191.csv]

id	year	active_year	type_of_violence	conflict_new_id	conflict_name	dyad_new_id	dyad_name	side_a_new_id	gwnoa	side_a	side_b_new_id	gwnob	side_b	number_of_sources	source_article	source_office	source_date	source_headline	source_original	where_prec	where_coordinates	adm_1	adm_2	latitude	longitude	geom_wkt	priogrid_gid	country	country_id	region	event_clarity	date_prec	date_start	date_end	deaths_a	deaths_b	deaths_civilians	deaths_unknown	low	best	high
67972	2013	1	1	11347	Mali: Government	12571	Government of Mali - MUJAO	72	432.0	Government of Mali	1161		MUJAO	7	"Agence France Presse,2013-01-12,French pilot killed in Mali helicopter raid: defence ministry";"Agence France Presse,2013-01-28,Mali town counts dead after French strikes on Islamists";"Agence France Presse,2013-01-12,French gunships stop Mali Islamist advance";"Reuters News,2013-01-12,More than 100 killed in French air strikes and fighting in Mali";"Agence France Presse,2013-01-15,Eighty-six wo…	Agence France Presse;Agence France Presse;Agence France Presse;Reuters News;Agence France Presse;Agence France Presse;Jeune Afrique Blog Défense	2013-01-12;2013-01-28;2013-01-12;2013-01-12;2013-01-15;2013-01-12;2013-01-30	French pilot killed in Mali helicopter raid: defence ministry;Mali town counts dead after French strikes on Islamists;French gunships stop Mali Islamist advance;More than 100 killed in French air strikes and fighting in Mali;Eighty-six wounded in Mali fighting in Mopti, Gao: Red Cross;10 civilians including 3 children killed in Mali unrest: HRW;Mali : retour sur la bataille décisive de Konna	French Defence Minister Jean-Yves Le Drian; residents	1	Konna town	Mopti region	Mopti cercle	14.94329	-3.89474	POINT (-3.894740 14.943290)	150833	Mali	432	Africa	1	2	2013-01-11	2013-01-12	12	16	3	0	31	31	50
23385	2004	1	3	583	FNI - Civilians	1050	FNI - Civilians	606		FNI	1		Civilians	-1	Reuters 2004-01-23 S/2004/573				local official	1	Gobu village	Ituri province	Djugu territory	1.769722	30.775833	POINT (30.775833 1.769722)	132182	DR Congo (Zaire)	490	Africa	1	2	2004-01-14	2004-01-16	0	0	200	0	100	200	200
24255	2007	0	2	4600	CNDP - PARECO	5210	CNDP - PARECO	426		CNDP	896		PARECO	-1	http://www.monuc.org/News.aspx?newsId=16672					2	Ngungu village	Nord Kivu province	Masisi territory	-1.651944	28.876944	POINT (28.876944 -1.651944)	127138	DR Congo (Zaire)	490	Africa	1	2	2007-12-13	2007-12-18	0	0	4	0	4	4	4
82612	2008	1	1	364	India: Kashmir	792	Government of India - Kashmir insurgents	141	750.0	Government of India	325		Kashmir insurgents	-1	SATP, 2008-3-5				SATP	1	Chithi Bandi village	Jammu and Kashmir State	Bandipore district	34.378934	74.72549	POINT (74.725490 34.378934)	179070	India	750	Asia	1	2	2008-03-04	2008-03-05	0	2	0	0	2	2	2
82645	2008	1	1	364	India: Kashmir	792	Government of India - Kashmir insurgents	141	750.0	Government of India	325		Kashmir insurgents	-1	AFP, 2008-7-1				army	3	Kupwara district	Jammu and Kashmir State	Kupwara district	34.372601	74.167293	POINT (74.167293 34.372601)	179069	India	750	Asia	1	2	2008-06-30	2008-07-01	1	11	0	0	12	12	12
158618	2011	1	1	354	Turkey: Kurdistan	781	Government of Turkey - PKK	115	640.0	Government of Turkey	323		PKK	-1	R 20111219, BBC Eur 20111219				senior military official, Cihan news agency	3	Dicle district	Diyarbakır province	Dicle district	38.382704	40.084215	POINT (40.084215 38.382704)	184761	Turkey	640	Middle East	1	2	2011-12-17	2011-12-19	0	13	0	0	13	13	30
87396	1997	0	3	523	ULFA - Civilians	990	ULFA - Civilians	326		ULFA	1		Civilians	-1	SATP				SATP	4	Assam State	Assam State		26.0	93.0	POINT (93.000000 26.000000)	167587	India	750	Asia	1	1	1997-07-04	1997-07-04	0	0	1	0	1	1	1
60774	2013	1	1	283	DR Congo (Zaire): Government	10509	Government of DR Congo (Zaire) - APCLS	89	490.0	Government of DR Congo (Zaire)	1200		APCLS	8	"BBC Monitoring Africa,2013-03-10,UN mission backs DRCongo army to halt militia advance in east";"Business Day,2013-03-08,Fresh violence in Congo worries Red Cross";"All Africa,2013-03-06,Briefing - Militias in Masisi";"Voice of America Press Releases and Documents,2013-03-05,Risk of 'Ethnic War' in Eastern Congo Town";"Reuters News,2013-03-05,At least 70 dead, thousands flee fighting in east Con…	BBC Monitoring Africa;Business Day;All Africa;Voice of America Press Releases and Documents;Reuters News;Agence France Presse;All Africa;MSF	2013-03-10;2013-03-08;2013-03-06;2013-03-05;2013-03-05;2013-03-04;2013-03-06;2013-03-07	UN mission backs DRCongo army to halt militia advance in east;Fresh violence in Congo worries Red Cross;Briefing - Militias in Masisi;Risk of 'Ethnic War' in Eastern Congo Town;At least 70 dead, thousands flee fighting in east Congo;DRCongo rebels seize Kitchanga, 80 dead: UN;Briefing - Militias in Masisi;Democratic Republic of Congo: Thousands have fled as violence continues in Kitchanga	deputy UN spokesman Eduardo Buey.	1	Kitchanga town	Nord Kivu province	Rutshuru territory	-1.25	29.08	POINT (29.080000 -1.250000)	127859	DR Congo (Zaire)	490	Africa	1	2	2013-03-03	2013-03-05	0	0	0	80	70	80	80
25360	2010	1	1	337	Somalia: Government	750	Government of Somalia - Al-Shabaab	95	520.0	Government of Somalia	717		Al-Shabaab	-1	Xinhua 1 July 2010 "Eleven die in Mogadishu fighting				emergency services	1	Mogadishu city	Banaadir region	Mogadishu district	2.066667	45.366667	POINT (45.366667 2.066667)	132931	Somalia	520	Africa	1	2	2010-06-30	2010-07-01	0	0	0	11	11	11	11
11995	2003	1	1	288	Chad: Government	616	Government of Chad - MDJT	87	483.0	Government of Chad	452		MDJT	-1	AFP 200303027, 29, 31, WMRC Daily Analysis 20030401					1	Bardai town	Borkou-Ennedi-Tibesti region	Tibesti department	21.358333	17.00055	POINT (17.000550 21.358333)	160235	Chad	483	Africa	1	2	2003-03-25	2003-03-27	0	2	0	0	2	2	72
29218	2011	1	1	309	Sudan: Government	666	Government of Sudan - SLM/A	112	625.0	Government of Sudan	469		SLM/A	-1	Reuters 2011-06-02 "UPDATE 1-Darfur rebels say clash with government troops					4	Northern Darfur state	Northern Darfur state		16.0	26.0	POINT (26.000000 16.000000)	153053	Sudan	625	Africa	1	2	2011-06-01	2011-06-02	0	2	0	0	2	2	19
30226	2012	1	3	559	LRA - Civilians	1026	LRA - Civilians	488		LRA	1		Civilians	-1	LRA Crisis Tracker, incident report a2I70000000oxXrEAI					2	Rafai town	Mbomou province	Rafai region	5.000027	23.909711	POINT (23.909711 5.000027)	137208	Central African Republic	482	Africa	1	2	2012-03-20	2012-03-21	0	0	6	0	6	6	6
172881	2012	1	1	333	Afghanistan: Government	735	Government of Afghanistan - Taleban	130	700.0	Government of Afghanistan	303		Taleban	-1	Xinhua 13 April 2012 "Afghan forces kill 25 Taliban militants: official				Officials /Taleban	3	Kamdesh district	Nuristan province	Kamdesh district	35.483273	71.314533	POINT (71.314533 35.483273)	180503	Afghanistan	700	Asia	1	2	2012-04-11	2012-04-13	0	8	0	17	25	25	25
28941	2012	1	1	329	Ethiopia: Ogaden	719	Government of Ethiopia - ONLF	97	530.0	Government of Ethiopia	497		ONLF	-1	Ogaden Online 5/9-12, "Hundreds of Ethiopian soldiers died in fierce battles across Ogaden" at http://www.ogaden.com/hornnews/ogaden/1493-hundreds-of-ethiopian-soldiers-died-in-fierce-battles-across-ogaden.html				ONLF	2	Segag town	Somali state	Fiq zone	7.666667	42.83333	POINT (42.833330 7.666667)	140846	Ethiopia	530	Africa	1	2	2012-08-29	2012-08-30	0	0	0	0	0	0	7
29066	2012	1	1	386	Algeria: Government	830	Government of Algeria - AQIM	109	615.0	Government of Algeria	539		AQIM	-1	Agence France Presse, 1 September 2012, "Algerian army kills 10 Qaeda militants: reports				defence ministry	3	Beni Amrane commune	Boumerdes province	Beni Amrane commune	36.66855	3.5922	POINT (3.592200 36.668550)	182528	Algeria	615	Africa	1	2	2012-08-29	2012-08-30	0	10	0	0	10	10	10
41552	2012	1	1	297	Nigeria: Government	640	Government of Nigeria - Jama'atu Ahlis Sunna Lidda'awati wal-Jihad	84	475.0	Government of Nigeria	1051		Jama'atu Ahlis Sunna Lidda'awati wal-Jihad	-1	BBC Monitoring Newsfile 7/9-12, "Sixteen killed in northern Nigeria attacks" citing The Guardian website, Lagos, in English 6 Sep 12				hospital sources	1	Damaturu town	Yobe state	Damaturu lga	11.747	11.9608	POINT (11.960800 11.747000)	146544	Nigeria	475	Africa	1	2	2012-09-05	2012-09-06	0	0	0	16	16	16	16
14096	1992	0	3	1015	ANC - Civilians	1488	ANC - Civilians	513		ANC	1		Civilians	-1	TRC Report					1	Tumahole township	Orange Free province		-26.913577	27.481102	POINT (27.481102 -26.913577)	91135	South Africa	560	Africa	1	1	1992-05-01	1992-05-01	0	0	1	0	1	1	1
174838	2012	1	1	333	Afghanistan: Government	735	Government of Afghanistan - Taleban	130	700.0	Government of Afghanistan	303		Taleban	-1	Xinhua 15 Sep 2012 "13 militants killed in eastern Afghan operations				Police	2	Yahya Khel district	Paktika province	Yahya Khel district	32.924506	68.660065	POINT (68.660065 32.924506)	176898	Afghanistan	700	Asia	1	2	2012-09-14	2012-09-15	0	6	0	0	6	6	6
175056	2012	1	1	333	Afghanistan: Government	735	Government of Afghanistan - Taleban	130	700.0	Government of Afghanistan	303		Taleban	-1	Voice of Jihad website, in Pashto 30 Sep 12 (BBC 1 Oct 2012 "Taleban say 11 of their fighters killed in fighting in Afghan west")				Taleban	3	Du Layna district	Ghor province	Du Layna district	34.134555	64.996159	POINT (64.996159 34.134555)	179050	Afghanistan	700	Asia	1	2	2012-09-27	2012-09-30	0	11	0	0	11	11	11
175289	2012	1	1	333	Afghanistan: Government	735	Government of Afghanistan - Taleban	130	700.0	Government of Afghanistan	303		Taleban	-1	Xinhua 16 Oct 2012 "Xinhua Asia-Pacific news summary at 1000 GMT, Oct. 16				Military spokesman	1	Sanginaka village	Ghazni province	Andar district	33.2569	68.4762	POINT (68.476200 33.256900)	177617	Afghanistan	700	Asia	1	2	2012-10-15	2012-10-16	0	9	0	0	9	9	9
175290	2012	1	1	333	Afghanistan: Government	735	Government of Afghanistan - Taleban	130	700.0	Government of Afghanistan	303		Taleban	-1	Xinhua 16 Oct 2012 "Xinhua Asia-Pacific news summary at 1000 GMT, Oct. 16				Military spokesman	1	Nazarwal village	Ghazni province	Andar district	33.255196	68.411095	POINT (68.411095 33.255196)	177617	Afghanistan	700	Asia	1	2	2012-10-15	2012-10-16	0	8	0	0	8	8	8
65032	2013	1	1	227	India: Government	453	Government of India - CPI-Maoist	141	750.0	Government of India	195		CPI-Maoist	11	"Press Trust of India,2013-05-17,STF jawan killed in encounter with naxals";"Press Trust of India,2013-05-21,C'garh Cong seeks CBI probe into "fake" encounter in Bijapur";"UNI (United News of India),2013-05-19,Chhattisgarh CM orders judicial probe into encounter";"The Times of India,2013-05-19,Naxal attack: One killed, another injured";"The Asian Age,2013-05-24,C’garh encounter genocide: Ajit Jog…	Press Trust of India;Press Trust of India;UNI (United News of India);The Times of India;The Asian Age;The Statesman;The Hindu;Press Trust of India;Press Trust of India;Press Trust of India;The Statesman	2013-05-17;2013-05-21;2013-05-19;2013-05-19;2013-05-24;2013-05-22;2013-05-21;2013-05-18;2013-05-20;2013-05-20;2013-05-20	STF jawan killed in encounter with naxals;C'garh Cong seeks CBI probe into "fake" encounter in Bijapur;Chhattisgarh CM orders judicial probe into encounter;Naxal attack: One killed, another injured;C’garh encounter genocide: Ajit Jogi CR Rabindra Nath Choudhury;Compensation for encounter victims’ kin;In South Bastar, grim battles on to retake Maoist bases AU Suvojit Bagchi;9 killed in gun-battle …	police	2	Bijapur town, Bijapur sub-district	Chhattisgarh State	Bijapur District	18.787313	80.826591	POINT (80.826591 18.787313)	156762	India	750	Asia	1	2	2013-05-17	2013-05-18	1	0	8	0	9	9	9
79307	2013	1	1	333	Afghanistan: Government	735	Government of Afghanistan - Taleban	130	700.0	Government of Afghanistan	303		Taleban	-1	Voice of Jihad website in Pashto 24 May 13 (BBC 25 May 2013 "Taleban claim killing 14 soldiers, wounding 19 others in Afghan north") /(2)Afghan Islamic Press news agency, Peshawar, in Pashto 1353 gmt 25 May 13 (BBC 25 May 2013 "Police casualties reported in Afghan north")				Police/Taleban	1	Bashanabad village	Badakhshan province	Warduj district	36.78581	71.094112	POINT (71.094112 36.785810)	182663	Afghanistan	700	Asia	1	2	2013-05-23	2013-05-24	1	5	0	0	2	6	6
66013	2013	1	1	227	India: Government	453	Government of India - CPI-Maoist	141	750.0	Government of India	195		CPI-Maoist	1	"Press Trust of India,2013-07-19,Three Maoists killed in encounter"	Press Trust of India	2013-07-19	Three Maoists killed in encounter	police	2	Tureighati town, Tikiri sub-district	Odisha State	Rayagada District	19.166856	82.946327	POINT (82.946327 19.166856)	157486	India	750	Asia	1	2	2013-07-18	2013-07-19	0	3	0	0	3	3	3
66359	2013	1	1	332	Mozambique: Government	722	Government of Mozambique - Renamo	100	541.0	Government of Mozambique	498		Renamo	2	"All Africa,2013-08-14,Renamo Boasts of Killing Soldiers and Police";"Agence France Presse,2013-08-14,Mozambique police reject ex-rebel claims of officer killings"	All Africa;Agence France Presse	2013-08-14;2013-08-14	Renamo Boasts of Killing Soldiers and Police;Mozambique police reject ex-rebel claims of officer killings	Police, RENAMO, Mediafax	2	Mangomonhe village	Sofala province	Chibabava district	-20.373611	34.038056	POINT (34.038056 -20.373611)	100509	Mozambique	541	Africa	1	2	2013-08-10	2013-08-11	1	0	0	1	1	2	2
63508	2013	1	1	416	Central African Republic: Government	12380	Government of Central African Republic - anti-Balaka	86	482.0	Government of Central African Republic	4201		anti-Balaka	6	"Agence France Presse,2013-10-26,Army retakes C.Africa town after vigilantes attack";"Agence France Presse,2013-10-27,Death toll in C.Africa clashes rises";"Agence France Presse,2013-10-29,Death toll in C. Africa clashes rises to near 40: army";"S/2013/787,2013-12-31,S/2013/787";"FIDH,2014-06-24,Central African Republic: "They must all lleave or die"";"S/2014/928,2014-12-22,Letter dated 19 Decemb…	Agence France Presse;Agence France Presse;Agence France Presse;S/2013/787;FIDH;S/2014/928	2013-10-26;2013-10-27;2013-10-29;2013-12-31;2014-06-24;2014-12-22	Army retakes C.Africa town after vigilantes attack;Death toll in C.Africa clashes rises;Death toll in C. Africa clashes rises to near 40: army;S/2013/787;Central African Republic: "They must all lleave or die";Letter dated 19 December 2014 from the Secretary-General addressed to the President of the Security Council	military source	2	Bouar town	Nana-Mambéré province	Bouar region	5.933314	15.59317	POINT (15.593170 5.933314)	137912	Central African Republic	482	Africa	1	2	2013-10-26	2013-10-27	5	34	0	0	39	39	39
68472	2013	1	1	432	Russia (Soviet Union): Caucasus Emirate	899	Government of Russia (Soviet Union) - Forces of the Caucasus Emirate	57	365.0	Government of Russia (Soviet Union)	367		Forces of the Caucasus Emirate	2	"BBC Monitoring Caucasus,2013-12-10,Police kill rebel leader in Russia's Dagestan";"ITAR-TASS World Service,2013-12-10,Warlord nicknamed Abdullah killed in Russia’s Dagestan"	BBC Monitoring Caucasus;ITAR-TASS World Service	2013-12-10;2013-12-10	Police kill rebel leader in Russia's Dagestan;Warlord nicknamed Abdullah killed in Russia’s Dagestan	National Antiterrorist Committee	4	Dagestan	Dagestan		43.1	46.883333	POINT (46.883333 43.100000)	191974	Russia (Soviet Union)	365	Europe	1	2	2013-12-09	2013-12-10	1	1	0	0	2	2	2
81611	2013	1	1	333	Afghanistan: Government	735	Government of Afghanistan - Taleban	130	700.0	Government of Afghanistan	303		Taleban	-1	Xinhua 16 Dec 2013 "10 militants killed in Afghan army operation				Military	1	Gadwar Kalay village	Ghazni province	Andar district	33.303997	68.291191	POINT (68.291191 33.303997)	177617	Afghanistan	700	Asia	1	2	2013-12-15	2013-12-16	0	10	0	0	10	10	10
114064	2014	1	1	259	Iraq: Government	524	Government of Iraq - IS	116	645.0	Government of Iraq	234		IS	1	"Agence France Presse,2014-01-25,Iraq violence kills 14 as January toll tops 800"	Agence France Presse	2014-01-25	Iraq violence kills 14 as January toll tops 800	Doctor	1	Al Fallūjah town	Al Anbār province	Qaḑā’ al Fallūjah	33.355813	43.786124	POINT (43.786124 33.355813)	177568	Iraq	645	Middle East	1	2	2014-01-24	2014-01-25	0	0	1	7	8	8	8
144126	2014	1	1	333	Afghanistan: Government	735	Government of Afghanistan - Taleban	130	700.0	Government of Afghanistan	303		Taleban	1	"BBC Monitoring South Asia,2014-02-16,Thirteen Taleban killed in operation in Afghan east - TV"	BBC Monitoring South Asia	2014-02-16	Thirteen Taleban killed in operation in Afghan east - TV	Police	2	Bati Kot district	Nangarhar province	Bati Kot district	34.290316	70.761085	POINT (70.761085 34.290316)	179062	Afghanistan	700	Asia	1	2	2014-02-15	2014-02-16	0	13	0	0	13	13	13
51875	2012	1	3	530	TTP - Civilians	997	TTP - Civilians	356		TTP	1		Civilians	-1	Pakistan Timeline 2012				SATP	3	Zhob District	Balochistan Province	Zhob District	31.364444	69.207492	POINT (69.207492 31.364444)	174739	Pakistan	770	Asia	1	1	2012-05-25	2012-05-25	0	0	1	0	1	1	1
174941	2012	1	1	333	Afghanistan: Government	735	Government of Afghanistan - Taleban	130	700.0	Government of Afghanistan	303		Taleban	-1	Pakistan Timeline 2012				SATP	6	Afghanistan			33.0	65.0	POINT (65.000000 33.000000)	177611	Afghanistan	700	Asia	1	1	2012-09-22	2012-09-22	0	3	0	0	3	3	4
62366	2013	1	3	506	IS - Civilians	973	IS - Civilians	234		IS	1		Civilians	-1					Police	1	Sāmarrā’ town	Şalāḩ ad Dīn province	Qaḑā’ Sāmarrā’	34.196632	43.873899	POINT (43.873899 34.196632)	179008	Iraq	645	Middle East	1	1	2013-07-05	2013-07-05	0	0	0	7	7	7	7
81538	2013	1	1	333	Afghanistan: Government	735	Government of Afghanistan - Taleban	130	700.0	Government of Afghanistan	303		Taleban	-1	Xinhua 8 Dec 2013 "Afghan police kill 7 Taliban militants				Interior Ministry	4	Logar province	Logar province		34.0	69.25	POINT (69.250000 34.000000)	179059	Afghanistan	700	Asia	2	2	2013-12-07	2013-12-08	0	2	0	0	2	2	2
37473	1989	0	3	558	UPA - Civilians	1025	UPA - Civilians	486		UPA	1		Civilians	-1	Reuters, 1989-11-07				Police	4	Soroti District	Soroti District		1.58333	33.58333	POINT (33.583330 1.583330)	132188	Uganda	500	Africa	1	1	1989-11-05	1989-11-05	0	0	9	0	9	9	9
144296	2014	1	1	333	Afghanistan: Government	735	Government of Afghanistan - Taleban	130	700.0	Government of Afghanistan	303		Taleban	1	"Xinhua News Agency,2014-02-22,Afghan army kills 20 Taliban fighters"	Xinhua News Agency	2014-02-22	Afghan army kills 20 Taliban fighters	Army spokesman	3	Shindand district	Hirat province	Shindand district	33.244188	62.359647	POINT (62.359647 33.244188)	177605	Afghanistan	700	Asia	1	2	2014-02-18	2014-02-22	0	17	0	0	17	17	19
114179	2014	1	1	259	Iraq: Government	524	Government of Iraq - IS	116	645.0	Government of Iraq	234		IS	1	"Reuters News,2014-02-22,Militants briefly occupy north Iraq town; attacks kill 21"	Reuters News	2014-02-22	Militants briefly occupy north Iraq town; attacks kill 21	Police, witnesses	2	Bayjī town	Şalāḩ ad Dīn province	Qaḑā’ Bayjī	34.9307	43.493107	POINT (43.493107 34.930700)	179727	Iraq	645	Middle East	1	2	2014-02-21	2014-02-22	6	0	0	0	6	6	6
151178	2014	1	1	11345	South Sudan: Government	12413	Government of South Sudan - SPLM/A - IO	113	626.0	Government of South Sudan	4226		SPLM/A - IO	2	"Dow Jones Institutional News,2014-03-20,South Sudan Troops Recapture Malakal From Rebels";"All Africa,2014-03-21,Government Forces Say Malakal Recaptured"	Dow Jones Institutional News;All Africa	2014-03-20;2014-03-21	South Sudan Troops Recapture Malakal From Rebels;Government Forces Say Malakal Recaptured	SPLA Brigadier General Malak Ayuen Ajok	1	Malakal town	Upper Nile state	Malakal county	9.53342	31.66048	POINT (31.660480 9.533420)	143704	South Sudan	626	Africa	1	2	2014-03-18	2014-03-20	1	0	0	0	1	1	1
147163	2014	1	1	333	Afghanistan: Government	735	Government of Afghanistan - Taleban	130	700.0	Government of Afghanistan	303		Taleban	2	"BBC Monitoring South Asia,2014-03-25,Taleban claim killing many soldiers in attack on post in Afghan east";"Associated Press Newswires,2014-03-25,Taliban kill 4 in Kabul election office attack"	BBC Monitoring South Asia;Associated Press Newswires	2014-03-25;2014-03-25	Taleban claim killing many soldiers in attack on post in Afghan east;Taliban kill 4 in Kabul election office attack	spokesman for the governor /Taleban	2	Babrak Tana ruin	Khost province	Tere Zayi district (Alisher)	33.461875	70.217228	POINT (70.217228 33.461875)	177621	Afghanistan	700	Asia	1	2	2014-03-24	2014-03-25	2	2	0	0	4	4	7
216486	2015	1	2	11777	Kuteb - Tiv	12464	Kuteb - Tiv	1487		Kuteb	1032		Tiv	1	"The Nation ,2015-05-05,84 killed in Taraba communal crisis "	The Nation	2015-05-05	84 killed in Taraba communal crisis	A Kuteb source	4	Taraba state	Taraba state		8.0	10.5	POINT (10.500000 8.000000)	141502	Nigeria	475	Africa	1	1	2015-05-01	2015-05-01	5	0	0	0	5	5	5
216144	2015	1	2	10823	Black Axe - Eyie	11433	Black Axe - Eyie	3107		Black Axe	3108		Eyie	1	"Nigeria Watch IBD005669,2015-05-02,Cult Clash, Edo"	Nigeria Watch IBD005669	2015-05-02	Cult Clash, Edo		1	Benin city town	Edo state	Oredo lga	6.335045	5.627492	POINT (5.627492 6.335045)	138612	Nigeria	475	Africa	1	1	2015-05-02	2015-05-02	0	1	0	0	1	1	1
236056	2016	1	2	10823	Black Axe - Eyie	11433	Black Axe - Eyie	3107		Black Axe	3108		Eyie	1	"Nigeria Watch IBD008549,2016-05-16,Cult Clash, Edo"	Nigeria Watch IBD008549	2016-05-16	Cult Clash, Edo		3	Oredo lga	Edo state	Oredo lga	6.23581	5.55114	POINT (5.551140 6.235810)	138612	Nigeria	475	Africa	1	2	2016-05-15	2016-05-16	0	0	0	4	4	4	4
240775	2017	1	3	506	IS - Civilians	973	IS - Civilians	234		IS	1		Civilians	1	"Nigeria Watch,2017-02-05,Boko Haram Attack, Yobe"	Nigeria Watch	2017-02-05	Boko Haram Attack, Yobe		1	Sasawa village	Yobe state	Tarmuwa lga	12.048634	12.096891	POINT (12.096891 12.048634)	147265	Nigeria	475	Africa	1	1	2017-02-05	2017-02-05	0	0	2	0	2	2	2
240854	2017	1	2	13698	Deebam - NDV	14750	Deebam - NDV	1167		Deebam	657		NDV	1	"Nigeria Watch,2017-05-03,Cult Clash, Rivers"	Nigeria Watch	2017-05-03	Cult Clash, Rivers		3	Emohua lga	Rivers state	Emohua lga	5.00674	6.74739	POINT (6.747390 5.006740)	137174	Nigeria	475	Africa	1	1	2017-05-03	2017-05-03	0	0	0	3	3	3	3
241291	2017	1	3	506	IS - Civilians	973	IS - Civilians	234		IS	1		Civilians	1	"ICG,2017-06-30,Egypt JUNE 2017"	ICG	2017-06-30	Egypt JUNE 2017		1	Al ‘Arish town	North Sinai governorate		31.12866	33.797117	POINT (33.797117 31.128660)	174668	Egypt	651	Middle East	1	1	2017-06-20	2017-06-20	0	0	0	0	0	0	1
163389	2004	1	1	366	Indonesia: Aceh	794	Government of Indonesia - GAM	155	850.0	Government of Indonesia	327		GAM	-1	AFP 16/9				Capt. Candra Purnama	4	Aceh Province	Aceh Province		5.55	95.316667	POINT (95.316667 5.550000)	138071	Indonesia	850	Asia	1	1	2004-09-14	2004-09-14	0	3	0	0	3	3	3
147207	2014	1	1	333	Afghanistan: Government	735	Government of Afghanistan - Taleban	130	700.0	Government of Afghanistan	303		Taleban	1	"Xinhua News Agency,2014-03-27,7 Afghan militants killed in raids"	Xinhua News Agency	2014-03-27	7 Afghan militants killed in raids	gov spokesman	3	Jurm district	Badakhshan province	Jurm district	36.736441	70.899288	POINT (70.899288 36.736441)	182662	Afghanistan	700	Asia	1	2	2014-03-26	2014-03-27	1	3	0	0	4	4	4
147753	2014	1	1	333	Afghanistan: Government	735	Government of Afghanistan - Taleban	130	700.0	Government of Afghanistan	303		Taleban	1	"BBC Monitoring South Asia,2014-04-08,Security forces kill five Taleban in operation in Afghan east"	BBC Monitoring South Asia	2014-04-08	Security forces kill five Taleban in operation in Afghan east	resident /Taleban	1	Adowr village	Nangarhar province	Khogyani district	34.2677	70.2767	POINT (70.276700 34.267700)	179061	Afghanistan	700	Asia	1	2	2014-04-07	2014-04-08	0	5	0	0	5	5	5
148035	2014	1	1	333	Afghanistan: Government	735	Government of Afghanistan - Taleban	130	700.0	Government of Afghanistan	303		Taleban	1	"BBC Monitoring South Asia,2014-04-21,Taleban say five soldiers, two mojahedin killed in clash in Afghan east"	BBC Monitoring South Asia	2014-04-21	Taleban say five soldiers, two mojahedin killed in clash in Afghan east	Taleban	1	Zarghun Shahr village	Logar province	Muhammad Agha district	34.118095	69.136192	POINT (69.136192 34.118095)	179059	Afghanistan	700	Asia	1	2	2014-04-19	2014-04-20	0	2	0	0	2	2	2
114909	2014	1	1	308	Philippines: Mindanao	658	Government of Philippines - ASG	154	840.0	Government of Philippines	277		ASG	2	"Agence France Presse,2014-04-30,15 dead as Philippines battles Islamic militants";"Agence France Presse,2014-05-01,Death toll in Philippine assault on militants rises to 26"	Agence France Presse;Agence France Presse	2014-04-30;2014-05-01	15 dead as Philippines battles Islamic militants;Death toll in Philippine assault on militants rises to 26	national military spokesman	2	Patikul municipality	Sulu province	Patikul municipality	6.066667	121.1	POINT (121.100000 6.066667)	138843	Philippines	840	Asia	1	2	2014-04-29	2014-04-30	1	25	0	0	26	26	26
149171	2014	1	1	333	Afghanistan: Government	735	Government of Afghanistan - Taleban	130	700.0	Government of Afghanistan	303		Taleban	3	"BBC Monitoring South Asia,2014-04-30,Taleban claim killing dozens police in clash in district in Afghan north";"Associated Press Newswires,2014-04-30,Afghan coal mine collapse kills at least 15 people";"BBC Monitoring South Asia,2014-05-01,Taleban say 160 soldiers killed or wounded in clash in Afghan north"	BBC Monitoring South Asia;Associated Press Newswires;BBC Monitoring South Asia	2014-04-30;2014-04-30;2014-05-01	Taleban claim killing dozens police in clash in district in Afghan north;Afghan coal mine collapse kills at least 15 people;Taleban say 160 soldiers killed or wounded in clash in Afghan north	Distirct head /Taleban	1	Tirgaran village	Badakhshan province	Warduj district	36.693119	71.152237	POINT (71.152237 36.693119)	182663	Afghanistan	700	Asia	1	2	2014-04-29	2014-04-30	1	5	0	0	5	6	10
120236	2014	1	1	386	Algeria: Government	830	Government of Algeria - AQIM	109	615.0	Government of Algeria	539		AQIM	1	"Reuters News,2014-05-06,Algerian troops kill 10 militants in south - state media"	Reuters News	2014-05-06	Algerian troops kill 10 militants in south - state media	Defence Ministry bulletin	1	Tinzaoutine	Tamanrasset province	Tin Zaouatine commune	22.55	2.2	POINT (2.200000 22.550000)	162365	Algeria	615	Africa	1	2	2014-05-05	2014-05-06	0	10	0	0	10	10	10
129047	2014	1	1	230	Yemen (North Yemen): Government	459	Government of Yemen (North Yemen) - AQAP	123	678.0	Government of Yemen (North Yemen)	881		AQAP	1	"Agence France Presse,2014-05-06,Yemen army kills 2 suspected Al-Qaeda militants"	Agence France Presse	2014-05-06	Yemen army kills 2 suspected Al-Qaeda militants	A military official	1	Aş Şa‘īd town	Shabwah governorate	Aş Ş‘aīd district	14.330111	46.87292	POINT (46.872920 14.330111)	150214	Yemen (North Yemen)	678	Middle East	1	2	2014-05-05	2014-05-06	0	2	0	0	2	2	2
114432	2014	1	1	259	Iraq: Government	524	Government of Iraq - IS	116	645.0	Government of Iraq	234		IS	1	"Agence France Presse,2014-05-08,Iraq policeman's booby-trapped body kills two relatives"	Agence France Presse	2014-05-08	Iraq policeman's booby-trapped body kills two relatives	Doctor	1	Al Fallūjah town	Al Anbār province	Qaḑā’ al Fallūjah	33.355813	43.786124	POINT (43.786124 33.355813)	177568	Iraq	645	Middle East	1	2	2014-05-07	2014-05-08	0	0	0	7	7	7	7
149728	2014	1	1	333	Afghanistan: Government	735	Government of Afghanistan - Taleban	130	700.0	Government of Afghanistan	303		Taleban	1	"BBC Monitoring South Asia,2014-05-20,Eight Taleban killed in Afghan forces' operation in east"	BBC Monitoring South Asia	2014-05-20	Eight Taleban killed in Afghan forces' operation in east	Military	3	Andar district	Ghazni province	Andar district	33.305843	68.446963	POINT (68.446963 33.305843)	177617	Afghanistan	700	Asia	1	2	2014-05-19	2014-05-20	0	8	0	0	8	8	8
149886	2014	1	1	333	Afghanistan: Government	735	Government of Afghanistan - Taleban	130	700.0	Government of Afghanistan	303		Taleban	1	"BBC Monitoring South Asia,2014-05-23,Taleban capture district in northeastern Afghanistan"	BBC Monitoring South Asia	2014-05-23	Taleban capture district in northeastern Afghanistan	Police	3	Yamgan district	Badakhshan province	Yamgan district	36.427881	70.798022	POINT (70.798022 36.427881)	181942	Afghanistan	700	Asia	1	2	2014-05-21	2014-05-23	0	0	0	0	0	0	12
150335	2014	1	1	333	Afghanistan: Government	735	Government of Afghanistan - Taleban	130	700.0	Government of Afghanistan	303		Taleban	1	"Xinhua News Agency,2014-06-04,Afghan operations kill 15 insurgents"	Xinhua News Agency	2014-06-04	Afghan operations kill 15 insurgents	Military	3	Baghlani Jadid district	Baghlan province	Baghlani Jadid district	36.324882	68.6234	POINT (68.623400 36.324882)	181938	Afghanistan	700	Asia	1	2	2014-06-03	2014-06-04	1	13	0	0	14	14	14
150340	2014	1	1	333	Afghanistan: Government	735	Government of Afghanistan - Taleban	130	700.0	Government of Afghanistan	303		Taleban	1	"BBC Monitoring South Asia,2014-06-04,Twelve Taleban said killed in clash with Afghan army in Badghis"	BBC Monitoring South Asia	2014-06-04	Twelve Taleban said killed in clash with Afghan army in Badghis	Governor spokesman /Taleban	2	Joy Ganj area	Badghis province	Murghab district	35.6322	63.337425	POINT (63.337425 35.632200)	181207	Afghanistan	700	Asia	1	2	2014-06-03	2014-06-04	0	1	0	0	1	1	6
150408	2014	1	1	333	Afghanistan: Government	735	Government of Afghanistan - Taleban	130	700.0	Government of Afghanistan	303		Taleban	1	"BBC Monitoring South Asia,2014-06-09,Sixteen Taleban, five security personnel killed in incidents in Afghanistan"	BBC Monitoring South Asia	2014-06-09	Sixteen Taleban, five security personnel killed in incidents in Afghanistan	District head	3	Shahidi Hossas district (Charchino)	Uruzgan province	Shahidi Hossas district (Charchino)	32.920909	65.474153	POINT (65.474153 32.920909)	176891	Afghanistan	700	Asia	1	2	2014-06-08	2014-06-09	1	0	0	0	1	1	1
150445	2014	1	1	333	Afghanistan: Government	735	Government of Afghanistan - Taleban	130	700.0	Government of Afghanistan	303		Taleban	1	"BBC Monitoring South Asia,2014-06-10,Taleban claim killing six NATO, Afghan forces in clash in south"	BBC Monitoring South Asia	2014-06-10	Taleban claim killing six NATO, Afghan forces in clash in south	Taleban	2	Sarwan Qala locality	Hilmand province	Sangin district	32.134767	64.920689	POINT (64.920689 32.134767)	176170	Afghanistan	700	Asia	1	2	2014-06-08	2014-06-09	0	1	0	0	1	1	1
144692	2014	1	1	283	DR Congo (Zaire): Government	11377	Government of DR Congo (Zaire) - CNPSC (Yakutumba)	89	490.0	Government of DR Congo (Zaire)	3043		CNPSC (Yakutumba)	1	"BBC Monitoring Africa,2014-06-18,DRCongo army dislodges militia from villages in country's east"	BBC Monitoring Africa	2014-06-18	DRCongo army dislodges militia from villages in country's east	Military sources at Fizi	1	Yungu village	Sud Kivu province	Fizi territory	-4.87316	29.10725	POINT (29.107250 -4.873160)	122819	DR Congo (Zaire)	490	Africa	1	2	2014-06-12	2014-06-15	2	0	0	0	2	2	2
151050	2014	1	1	333	Afghanistan: Government	735	Government of Afghanistan - Taleban	130	700.0	Government of Afghanistan	303		Taleban	2	"BBC Monitoring South Asia,2014-07-16,Afghan Taleban say four soldiers killed, six injured in clash in north";"BBC Monitoring South Asia,2014-07-18,Afghan police kill 16 armed insurgents in western province"	BBC Monitoring South Asia;BBC Monitoring South Asia	2014-07-16;2014-07-18	Afghan Taleban say four soldiers killed, six injured in clash in north;Afghan police kill 16 armed insurgents in western province	Taleban, police	2	Shakh village	Faryab province	Qaysar district	35.60009	64.118889	POINT (64.118889 35.600090)	181209	Afghanistan	700	Asia	1	2	2014-07-14	2014-07-15	0	2	0	0	2	2	6
151104	2014	1	1	333	Afghanistan: Government	735	Government of Afghanistan - Taleban	130	700.0	Government of Afghanistan	303		Taleban	4	"BBC Monitoring South Asia,2014-07-21,Taleban report killing seven soldiers in northern Afghan province";"Xinhua News Agency,2014-07-21,Afghan army kills 31 militants, 3 soldiers killed in attacks";"BBC Monitoring South Asia,2014-07-21,Eight policemen, 15 Taleban killed in clash in Afghan north";"Associated Press Newswires,2014-07-21,Afghan official: Suicide bombing kills 2 in south"	BBC Monitoring South Asia;Xinhua News Agency;BBC Monitoring South Asia;Associated Press Newswires	2014-07-21;2014-07-21;2014-07-21;2014-07-21	Taleban report killing seven soldiers in northern Afghan province;Afghan army kills 31 militants, 3 soldiers killed in attacks;Eight policemen, 15 Taleban killed in clash in Afghan north;Afghan official: Suicide bombing kills 2 in south	Taleban, governor	2	Shakh village	Faryab province	Qaysar district	35.60009	64.118889	POINT (64.118889 35.600090)	181209	Afghanistan	700	Asia	1	2	2014-07-20	2014-07-21	8	15	0	0	23	23	35
152628	2014	1	1	11345	South Sudan: Government	12413	Government of South Sudan - SPLM/A - IO	113	626.0	Government of South Sudan	4226		SPLM/A - IO	4	"All Africa,2014-07-22,Rebels Say 100 SPLA Soldiers Killed in New Clashes";"Reuters News,2014-07-20,South Sudan ceasefire under threat as rebels, govt troops clash";"All Africa,2014-07-27,140 Rebels, SPLA Killed in Latest South Sudan Fighting";"Human Security Baseline Assessment for Sudan and South Sudan,2014-10-13,The Conflict in Upper Nile State"	All Africa;Reuters News;All Africa;Human Security Baseline Assessment for Sudan and South Sudan	2014-07-22;2014-07-20;2014-07-27;2014-10-13	Rebels Say 100 SPLA Soldiers Killed in New Clashes;South Sudan ceasefire under threat as rebels, govt troops clash;140 Rebels, SPLA Killed in Latest South Sudan Fighting;The Conflict in Upper Nile State	opposition military spokesman Lul Ruai Koang Philip Aguer, a spokesman for the Sudan People's Liberation Army (SPLA)	1	Nasir town	Upper Nile state	Luakpiny/Nasir county	8.617	33.07441	POINT (33.074410 8.617000)	142267	South Sudan	626	Africa	1	2	2014-07-20	2014-07-23	5	0	0	95	88	100	183
151420	2014	1	1	333	Afghanistan: Government	735	Government of Afghanistan - Taleban	130	700.0	Government of Afghanistan	303		Taleban	1	"BBC Monitoring South Asia,2014-07-30,Twenty Taleban, one police soldier killed in operation in Afghan south"	BBC Monitoring South Asia	2014-07-30	Twenty Taleban, one police soldier killed in operation in Afghan south	Governor's spokesman	3	Sangin district	Hilmand province	Sangin district	32.120374	64.994325	POINT (64.994325 32.120374)	176170	Afghanistan	700	Asia	1	2	2014-07-29	2014-07-30	1	0	0	0	1	1	21
151447	2014	1	1	333	Afghanistan: Government	735	Government of Afghanistan - Taleban	130	700.0	Government of Afghanistan	303		Taleban	2	"BBC Monitoring South Asia,2014-08-03,Taleban confirm five of their fighters killed in Afghan east";"Xinhua News Agency,2014-08-03,Afghan forces kill 6 militants, detain 5"	BBC Monitoring South Asia;Xinhua News Agency	2014-08-03;2014-08-03	Taleban confirm five of their fighters killed in Afghan east;Afghan forces kill 6 militants, detain 5	Taleban, provincial government	2	Hisarak village	Nangarhar province	Hisarak district	34.295139	69.808983	POINT (69.808983 34.295139)	179060	Afghanistan	700	Asia	1	2	2014-08-01	2014-08-02	0	5	0	0	5	5	6
156770	2014	1	1	13675	Lebanon: Islamic State	14244	Government of Lebanon - IS	119	660.0	Government of Lebanon	234		IS	3	"Agence France Presse,2014-08-03,8 Lebanon soldiers killed in Syria border area clashes";"Agence France Presse,2014-08-03,10 Lebanon troops dead, 13 missing in clashes with militants: army";"Daily Star,2014-08-04,Army vows to finish Arsal battle in ‘48 hours’; Army vows to finish Arsal battle in ‘48 hours’"	Agence France Presse;Agence France Presse;Daily Star	2014-08-03;2014-08-03;2014-08-04	8 Lebanon soldiers killed in Syria border area clashes;10 Lebanon troops dead, 13 missing in clashes with militants: army;Army vows to finish Arsal battle in ‘48 hours’; Army vows to finish Arsal battle in ‘48 hours’	The army	1	Arsal town	Baalbek-Hermel province	Baalbek county	34.179444	36.420833	POINT (36.420833 34.179444)	178993	Lebanon	660	Middle East	1	2	2014-08-02	2014-08-03	9	0	0	0	9	9	9
14688	1989	1	2	4841	Supporters of IFP - Supporters of UDF	5451	Supporters of IFP - Supporters of UDF	620		Supporters of IFP	983		Supporters of UDF	-1	TRC Report					1	Pietermaritzburg town	Natal province		-29.616785	30.39278	POINT (30.392780 -29.616785)	86821	South Africa	560	Africa	1	1	1989-05-05	1989-05-05	0	0	1	0	1	1	1
151588	2014	1	1	333	Afghanistan: Government	735	Government of Afghanistan - Taleban	130	700.0	Government of Afghanistan	303		Taleban	1	"BBC Monitoring South Asia,2014-08-08,Afghan forces kill 240 insurgents in two operations"	BBC Monitoring South Asia	2014-08-08	Afghan forces kill 240 insurgents in two operations	Police	3	Zhari district	Kandahar province	Zhari district	31.640454	65.397591	POINT (65.397591 31.640454)	175451	Afghanistan	700	Asia	1	2	2014-08-05	2014-08-07	0	0	0	0	0	0	171
151617	2014	1	1	333	Afghanistan: Government	735	Government of Afghanistan - Taleban	130	700.0	Government of Afghanistan	303		Taleban	1	"BBC Monitoring South Asia,2014-08-10,Nearly 20 Taleban, six policemen killed or injured in Afghan north - Official"	BBC Monitoring South Asia	2014-08-10	Nearly 20 Taleban, six policemen killed or injured in Afghan north - Official	Governor's spokesman, Taleban	1	Gul Tepa village	Kunduz province	Archi district	37.0908	69.278	POINT (69.278000 37.090800)	183379	Afghanistan	700	Asia	1	2	2014-08-08	2014-08-10	0	0	0	0	0	0	3
151619	2014	1	1	333	Afghanistan: Government	735	Government of Afghanistan - Taleban	130	700.0	Government of Afghanistan	303		Taleban	1	"Xinhua News Agency,2014-08-10,8 militants killed in Afghan checkpoint attack"	Xinhua News Agency	2014-08-10	8 militants killed in Afghan checkpoint attack	District governor	2	Shahrwan locality	Kunduz province	Archi district	37.086645	69.227514	POINT (69.227514 37.086645)	183379	Afghanistan	700	Asia	1	2	2014-08-09	2014-08-10	0	8	0	0	8	8	8
151836	2014	1	1	333	Afghanistan: Government	735	Government of Afghanistan - Taleban	130	700.0	Government of Afghanistan	303		Taleban	1	"Xinhua News Agency,2014-08-18,Roundup: Clashes kill 16 in northern Afghan province, hundreds displaced"	Xinhua News Agency	2014-08-18	Roundup: Clashes kill 16 in northern Afghan province, hundreds displaced	Police	1	Gul Tepa village	Kunduz province	Kunduz district	36.7504	68.9559	POINT (68.955900 36.750400)	182658	Afghanistan	700	Asia	1	2	2014-08-17	2014-08-18	0	5	0	0	5	5	5
151913	2014	1	1	333	Afghanistan: Government	735	Government of Afghanistan - Taleban	130	700.0	Government of Afghanistan	303		Taleban	1	"Pajhwok Afghan News,2014-08-21,23 rebels killed, police officer wounded"	Pajhwok Afghan News	2014-08-21	23 rebels killed, police officer wounded	Governor's spokesman, Taleban	3	Andar district	Ghazni province	Andar district	33.305843	68.446963	POINT (68.446963 33.305843)	177617	Afghanistan	700	Asia	1	2	2014-08-20	2014-08-21	0	8	0	0	8	8	8
142706	2014	1	1	230	Yemen (North Yemen): Government	459	Government of Yemen (North Yemen) - AQAP	123	678.0	Government of Yemen (North Yemen)	881		AQAP	1	"Agence France Presse,2014-08-30,Four Yemen soldiers, 10 Qaeda suspects die in barracks attack"	Agence France Presse	2014-08-30	Four Yemen soldiers, 10 Qaeda suspects die in barracks attack	A military official	1	Al Qaţn town	Ḩaḑramawt governorate	Al Qaţn district	15.840556	48.455556	POINT (48.455556 15.840556)	152377	Yemen (North Yemen)	678	Middle East	1	2	2014-08-29	2014-08-30	4	10	0	0	14	14	14
144600	2014	1	1	297	Nigeria: Government	640	Government of Nigeria - Jama'atu Ahlis Sunna Lidda'awati wal-Jihad	84	475.0	Government of Nigeria	1051		Jama'atu Ahlis Sunna Lidda'awati wal-Jihad	2	"Reuters News,2014-09-20,UPDATE 1-At least 36 killed in shootout with Islamists in northeast Nigerian town";"All Africa,2014-09-22,Mainok Attack - Nigerian Soldiers Battle Boko Haram - 68 Feared Killed"	Reuters News;All Africa	2014-09-20;2014-09-22	UPDATE 1-At least 36 killed in shootout with Islamists in northeast Nigerian town;Mainok Attack - Nigerian Soldiers Battle Boko Haram - 68 Feared Killed	senior security official	1	Mainok town	Borno state	Kaga lga	11.83022	12.63067	POINT (12.630670 11.830220)	146546	Nigeria	475	Africa	1	2	2014-09-19	2014-09-20	0	48	0	0	48	48	48
152773	2014	1	1	333	Afghanistan: Government	735	Government of Afghanistan - Taleban	130	700.0	Government of Afghanistan	303		Taleban	1	"Pajhwok Afghan News,2014-09-30,45 rebels killed in Helmand, Taliban refute"	Pajhwok Afghan News	2014-09-30	45 rebels killed in Helmand, Taliban refute	Governor's spokesman, Taleban	1	Kariz Deh Baba village	Hilmand province	Kajaki district	32.372665	64.945229	POINT (64.945229 32.372665)	176170	Afghanistan	700	Asia	1	2	2014-09-29	2014-09-30	0	0	0	0	0	0	15
152774	2014	1	1	333	Afghanistan: Government	735	Government of Afghanistan - Taleban	130	700.0	Government of Afghanistan	303		Taleban	1	"Pajhwok Afghan News,2014-09-30,45 rebels killed in Helmand, Taliban refute"	Pajhwok Afghan News	2014-09-30	45 rebels killed in Helmand, Taliban refute	Governor's spokesman, Taleban	3	Sangin district	Hilmand province	Sangin district	32.120374	64.994325	POINT (64.994325 32.120374)	176170	Afghanistan	700	Asia	1	2	2014-09-29	2014-09-30	0	0	0	0	0	0	15
143030	2014	1	1	259	Iraq: Government	524	Government of Iraq - IS	116	645.0	Government of Iraq	234		IS	1	"Agence France Presse,2014-10-01,14 dead as holdout Iraq tribe repels jihadists"	Agence France Presse	2014-10-01	14 dead as holdout Iraq tribe repels jihadists	Police and medics	1	Aḑ Ḑulū‘īyah town	Şalāḩ ad Dīn province	Qaḑā’ Balad	34.056214	44.218295	POINT (44.218295 34.056214)	179009	Iraq	645	Middle East	1	2	2014-09-30	2014-10-01	7	7	0	0	14	14	14
152876	2014	1	1	11347	Mali: Government	12575	Government of Mali - AQIM	72	432.0	Government of Mali	539		AQIM	2	"Agence France Presse,2014-11-08,French forces say 24 extremists killed in Mali operation";"Le Figaro / AFP,2014-10-24,Mali: "Violent accrochage" entre l'armée et Aqmi"	Agence France Presse;Le Figaro / AFP	2014-11-08;2014-10-24	French forces say 24 extremists killed in Mali operation;Mali: "Violent accrochage" entre l'armée et Aqmi	French army	1	Mount Tigharghar	Kidal region	Tessalit cercle	20.242983	0.977308	POINT (0.977308 20.242983)	158762	Mali	432	Africa	1	2	2014-10-28	2014-10-31	0	12	0	0	12	12	12
153366	2014	1	1	333	Afghanistan: Government	735	Government of Afghanistan - Taleban	130	700.0	Government of Afghanistan	303		Taleban	2	"BBC Monitoring South Asia,2014-10-29,Taleban say eight soldiers killed, 10 injured in Afghan east attack";"Pajhwok Afghan News,2014-10-29,A dozen rebels dead in Paktika air raid"	BBC Monitoring South Asia;Pajhwok Afghan News	2014-10-29;2014-10-29	Taleban say eight soldiers killed, 10 injured in Afghan east attack;A dozen rebels dead in Paktika air raid	Taleban, Police	1	Walawas village	Paktika province	Gayan district	32.930382	69.376175	POINT (69.376175 32.930382)	176899	Afghanistan	700	Asia	1	2	2014-10-28	2014-10-29	0	4	0	0	4	4	12
152873	2014	1	1	11347	Mali: Government	12575	Government of Mali - AQIM	72	432.0	Government of Mali	539		AQIM	2	"Agence France Presse,2014-11-08,French forces say 24 extremists killed in Mali operation";"Le Figaro / AFP,2014-10-24,Mali: "Violent accrochage" entre l'armée et Aqmi"	Agence France Presse;Le Figaro / AFP	2014-11-08;2014-10-24	French forces say 24 extremists killed in Mali operation;Mali: "Violent accrochage" entre l'armée et Aqmi	French army	5	Amettetaï valley	Kidal region	Tessalit cercle	19.862778	1.234167	POINT (1.234167 19.862778)	158043	Mali	432	Africa	1	2	2014-10-28	2014-10-31	0	12	0	0	12	12	12
154395	2014	1	1	333	Afghanistan: Government	735	Government of Afghanistan - Taleban	130	700.0	Government of Afghanistan	303		Taleban	4	"BBC Monitoring South Asia,2014-11-28,Taleban say 20 tanks, armoured vehicles destroyed in Afghan south attacks";"Associated Press for Mail Online,2014-11-28,Taliban launch all-out assault on Camp Bastion barely a month after British troops pull out, killing six Afghan soldiers ";"Xinhua News Agency,2014-11-29,News Analysis: Taliban insurgents exploiting new Afghan government's debility with incr…	BBC Monitoring South Asia;Associated Press for Mail Online;Xinhua News Agency;Reuters News	2014-11-28;2014-11-28;2014-11-29;2014-11-29	Taleban say 20 tanks, armoured vehicles destroyed in Afghan south attacks;Taliban launch all-out assault on Camp Bastion barely a month after British troops pull out, killing six Afghan soldiers ;News Analysis: Taliban insurgents exploiting new Afghan government's debility with increased attacks: experts;Two killed in Taliban raid in Kabul, Camp Bastion under fire	Taleban, Military	1	Camp Bastion (Shorab)	Hilmand province	Washer district	31.854166	64.199166	POINT (64.199166 31.854166)	175449	Afghanistan	700	Asia	1	2	2014-11-27	2014-11-28	6	5	0	0	11	11	32
194257	2015	1	1	333	Afghanistan: Government	735	Government of Afghanistan - Taleban	130	700.0	Government of Afghanistan	303		Taleban	2	"Pajhwok Afghan News,2015-01-24,Security personnel among 26 killed in Kunduz fighting";"BBC Monitoring South Asia,2015-01-25,Security operation in Afghan north ends with 56 Taleban killed"	Pajhwok Afghan News;BBC Monitoring South Asia	2015-01-24;2015-01-25	Security personnel among 26 killed in Kunduz fighting;Security operation in Afghan north ends with 56 Taleban killed	District chief	3	Imam Sahib district	Kunduz province	Imam Sahib district	37.105713	68.851658	POINT (68.851658 37.105713)	183378	Afghanistan	700	Asia	1	2	2015-01-23	2015-01-24	5	21	5	0	31	31	31
190721	2015	1	1	297	Nigeria: Government	640	Government of Nigeria - Jama'atu Ahlis Sunna Lidda'awati wal-Jihad	84	475.0	Government of Nigeria	1051		Jama'atu Ahlis Sunna Lidda'awati wal-Jihad	1	"BBC Monitoring Africa,2015-01-27,Nigerian president reports more weapons as military kill 53 insurgents"	BBC Monitoring Africa	2015-01-27	Nigerian president reports more weapons as military kill 53 insurgents	top intelligence source	1	Monguno town	Borno state	Monguno lga	12.67863	13.60792	POINT (13.607920 12.678630)	147988	Nigeria	475	Africa	1	2	2015-01-26	2015-01-27	0	3	0	0	3	3	3
194492	2015	1	1	333	Afghanistan: Government	735	Government of Afghanistan - Taleban	130	700.0	Government of Afghanistan	303		Taleban	1	"BBC Monitoring South Asia,2015-02-11,Taleban say 12 soldiers killed, two vehicles destroyed in clash in Afghan south"	BBC Monitoring South Asia	2015-02-11	Taleban say 12 soldiers killed, two vehicles destroyed in clash in Afghan south	Taleban	1	Babaji village	Hilmand province	Lashkar Gah district	31.668196	64.353821	POINT (64.353821 31.668196)	175449	Afghanistan	700	Asia	1	2	2015-02-10	2015-02-11	0	1	0	0	1	1	1
16190	1989	0	3	1909	IFP - Civilians	2391	IFP - Civilians	1117		IFP	1		Civilians	-1	TRC Report					2	KwaMashu town	Natal province		-29.751053	30.962036	POINT (30.962036 -29.751053)	86822	South Africa	560	Africa	1	5	1989-01-01	1989-12-31	0	0	1	0	1	1	1
195650	2015	1	1	13648	Egypt: Islamic State	14677	Government of Egypt - IS	117	651.0	Government of Egypt	234		IS	3	"BBC Monitoring Middle East,2015-02-25,Egyptian security forces kill three jihadists in Sinai";"Xinhua News Agency,2015-02-25,Egypt army kills 38 extremists in Sinai";"Reuters News,2015-02-26,Dozens of suspected militants killed in Egypt's North Sinai- sources"	BBC Monitoring Middle East;Xinhua News Agency;Reuters News	2015-02-25;2015-02-25;2015-02-26	Egyptian security forces kill three jihadists in Sinai;Egypt army kills 38 extremists in Sinai;Dozens of suspected militants killed in Egypt's North Sinai- sources	Security sources	4	North Sinai governorate	North Sinai governorate		30.5	33.7	POINT (33.700000 30.500000)	173948	Egypt	651	Middle East	1	2	2015-02-24	2015-02-25	0	18	0	0	18	18	18
195653	2015	1	1	13648	Egypt: Islamic State	14677	Government of Egypt - IS	117	651.0	Government of Egypt	234		IS	1	"Reuters News,2015-02-26,Dozens of suspected militants killed in Egypt's North Sinai- sources"	Reuters News	2015-02-26	Dozens of suspected militants killed in Egypt's North Sinai- sources	Security sources	1	Ash Shaykh Zuwayd town	North Sinai governorate		31.216297	34.110742	POINT (34.110742 31.216297)	174669	Egypt	651	Middle East	1	2	2015-02-24	2015-02-25	0	20	0	0	20	20	20
196787	2015	1	1	259	Iraq: Government	524	Government of Iraq - IS	116	645.0	Government of Iraq	234		IS	1	"BBC Monitoring Middle East,2015-03-03,Over 50 Islamic State militants killed in clashes northern Iraq - website"	BBC Monitoring Middle East	2015-03-03	Over 50 Islamic State militants killed in clashes northern Iraq - website	a military commander	1	Sinjār town	Nīnawá province	Sinjār district	36.320901	41.876562	POINT (41.876562 36.320901)	181884	Iraq	645	Middle East	1	2	2015-03-01	2015-03-02	0	50	0	0	50	50	50
193390	2015	1	1	308	Philippines: Mindanao	11246	Government of Philippines - BIFM	154	840.0	Government of Philippines	1146		BIFM	2	"PNA (Philippines News Agency),2015-03-07,(Update) Soldiers wounded in Maguindanao clash with BIFF now at 13, rebel dead at 7 By Priam F. Nepomuceno";"Reuters News,2015-03-07,Philippine army kills 14 rebels, offensive to push into next week"	PNA (Philippines News Agency);Reuters News	2015-03-07;2015-03-07	(Update) Soldiers wounded in Maguindanao clash with BIFF now at 13, rebel dead at 7 By Priam F. Nepomuceno;Philippine army kills 14 rebels, offensive to push into next week	AFP public affairs office chief	2	Datu Saudi Ampatuan municipality	Maguindanao province	Datu Saudi Ampatuan municipality	6.925761	124.415408	POINT (124.415408 6.925761)	139569	Philippines	840	Asia	1	2	2015-03-06	2015-03-07	0	14	0	0	14	14	14
195075	2015	1	1	333	Afghanistan: Government	735	Government of Afghanistan - Taleban	130	700.0	Government of Afghanistan	303		Taleban	1	"BBC Monitoring South Asia,2015-03-11,Afghan forces continue anti-Taleban operations in northern province"	BBC Monitoring South Asia	2015-03-11	Afghan forces continue anti-Taleban operations in northern province	Police	3	Baghlani Jadid district	Baghlan province	Baghlani Jadid district	36.324882	68.6234	POINT (68.623400 36.324882)	181938	Afghanistan	700	Asia	1	2	2015-03-10	2015-03-11	0	0	0	0	0	0	5
195635	2015	1	1	333	Afghanistan: Government	735	Government of Afghanistan - Taleban	130	700.0	Government of Afghanistan	303		Taleban	2	"Pajhwok Afghan News,2015-04-01,Policemen among 8 dead in Sar-i-Pul firefight";"BBC Monitoring South Asia,2015-04-01,Gunmen shoot dead tribal elder, his son in Afghan north"	Pajhwok Afghan News;BBC Monitoring South Asia	2015-04-01;2015-04-01	Policemen among 8 dead in Sar-i-Pul firefight;Gunmen shoot dead tribal elder, his son in Afghan north	Police	1	Balghali village	Sari Pul province	Sari Pul district	36.112492	66.055374	POINT (66.055374 36.112492)	181933	Afghanistan	700	Asia	1	2	2015-03-31	2015-04-01	4	4	0	0	8	8	8
195693	2015	1	1	333	Afghanistan: Government	735	Government of Afghanistan - Taleban	130	700.0	Government of Afghanistan	303		Taleban	3	"Pajhwok Afghan News,2015-04-04,Policemen among 10 dead in Farah skirmish";"Pajhwok Afghan News,2015-04-05,Policemen among 21 dead in Farah fighting";"BBC Monitoring South Asia,2015-04-10,Paper praises security forces for confronting militants in Afghan west"	Pajhwok Afghan News;Pajhwok Afghan News;BBC Monitoring South Asia	2015-04-04;2015-04-05;2015-04-10	Policemen among 10 dead in Farah skirmish;Policemen among 21 dead in Farah fighting;Paper praises security forces for confronting militants in Afghan west	district chief, Taleban	3	Pusht Rod district	Farah province	Pusht Rod district	32.489324	62.065236	POINT (62.065236 32.489324)	176165	Afghanistan	700	Asia	1	2	2015-04-03	2015-04-04	5	4	1	0	10	10	21
204230	2015	1	1	230	Yemen (North Yemen): Government	14595	Government of Yemen (North Yemen) - Forces of Hadi	123	678.0	Government of Yemen (North Yemen)	6254		Forces of Hadi	1	"Agence France Presse,2015-04-13,Humanitarian fears grow as strikes, clashes shake Yemen"	Agence France Presse	2015-04-13	Humanitarian fears grow as strikes, clashes shake Yemen	medical and military sources	1	‘Adan town	‘Adan governorate		12.779444	45.036667	POINT (45.036667 12.779444)	148051	Yemen (North Yemen)	678	Middle East	1	2	2015-04-12	2015-04-13	11	6	13	0	30	30	30
204244	2015	1	1	230	Yemen (North Yemen): Government	14595	Government of Yemen (North Yemen) - Forces of Hadi	123	678.0	Government of Yemen (North Yemen)	6254		Forces of Hadi	1	"Agence France Presse,2015-04-19,Clashes between Yemen rebels, president allies kill 21"	Agence France Presse	2015-04-19	Clashes between Yemen rebels, president allies kill 21	medics and local sources	1	Ta'izz town	Ta'izz governorate		13.579522	44.020908	POINT (44.020908 13.579522)	149489	Yemen (North Yemen)	678	Middle East	1	2	2015-04-18	2015-04-19	10	4	0	0	14	14	14
196454	2015	1	1	333	Afghanistan: Government	735	Government of Afghanistan - Taleban	130	700.0	Government of Afghanistan	303		Taleban	1	"Pajhwok Afghan News,2015-04-25,16 militants killed in Zabul search operation"	Pajhwok Afghan News	2015-04-25	16 militants killed in Zabul search operation	Military	3	Shahjoy district	Zabul province	Shahjoy district	32.495924	67.394208	POINT (67.394208 32.495924)	176175	Afghanistan	700	Asia	1	2	2015-04-23	2015-04-25	0	14	0	0	14	14	14
211855	2015	1	1	333	Afghanistan: Government	735	Government of Afghanistan - Taleban	130	700.0	Government of Afghanistan	303		Taleban	1	"Xinhua News Agency,2015-04-25,Fighting leaves 28 dead in Afghanistan's N. Kunduz province"	Xinhua News Agency	2015-04-25	Fighting leaves 28 dead in Afghanistan's N. Kunduz province	Police	3	Imam Sahib district	Kunduz province	Imam Sahib district	37.105713	68.851658	POINT (68.851658 37.105713)	183378	Afghanistan	700	Asia	1	2	2015-04-24	2015-04-25	0	2	0	0	3	2	3
196682	2015	1	1	333	Afghanistan: Government	735	Government of Afghanistan - Taleban	130	700.0	Government of Afghanistan	303		Taleban	1	"Xinhua News Agency,2015-04-27,17 Afghan Taliban militants killed in Badakhshan"	Xinhua News Agency	2015-04-27	17 Afghan Taliban militants killed in Badakhshan	Police	1	Khestak village	Badakhshan province	Jurm district	36.685519	70.923019	POINT (70.923019 36.685519)	182662	Afghanistan	700	Asia	1	2	2015-04-26	2015-04-27	0	17	0	0	17	17	17
204514	2015	1	1	230	Yemen (North Yemen): Government	14595	Government of Yemen (North Yemen) - Forces of Hadi	123	678.0	Government of Yemen (North Yemen)	6254		Forces of Hadi	1	"Reuters News,2015-04-30,Houthis clash with Saudi forces on Yemen border, dozens killed"	Reuters News	2015-04-30	Houthis clash with Saudi forces on Yemen border, dozens killed	residents	1	‘Adan town	‘Adan governorate		12.779444	45.036667	POINT (45.036667 12.779444)	148051	Yemen (North Yemen)	678	Middle East	1	2	2015-04-29	2015-04-30	6	2	0	0	8	8	8
209709	2015	1	1	333	Afghanistan: Government	735	Government of Afghanistan - Taleban	130	700.0	Government of Afghanistan	303		Taleban	1	"Pajhwok Afghan News,2015-05-05,Policemen among 48 dead in Badakhshan clashes: MoI"	Pajhwok Afghan News	2015-05-05	Policemen among 48 dead in Badakhshan clashes: MoI	Ministry of Interior, Taleban	1	Bashanabad village	Badakhshan province	Warduj district	36.78581	71.094112	POINT (71.094112 36.785810)	182663	Afghanistan	700	Asia	1	2	2015-05-03	2015-05-05	0	7	0	0	0	7	10
196745	2015	1	1	333	Afghanistan: Government	735	Government of Afghanistan - Taleban	130	700.0	Government of Afghanistan	303		Taleban	1	"Xinhua News Agency,2015-05-04,Afghan forces kill 26 militants in southern Zabul province"	Xinhua News Agency	2015-05-04	Afghan forces kill 26 militants in southern Zabul province	spokesman for Zabul provincial government	3	Shahjoy district	Zabul province	Shahjoy district	32.495924	67.394208	POINT (67.394208 32.495924)	176175	Afghanistan	700	Asia	1	2	2015-05-03	2015-05-04	0	13	0	0	13	13	13
208171	2015	1	1	230	Yemen (North Yemen): Government	14595	Government of Yemen (North Yemen) - Forces of Hadi	123	678.0	Government of Yemen (North Yemen)	6254		Forces of Hadi	1	"Reuters News,2015-05-06,WRAPUP 1-Aid agencies may stop Yemen work, Houthis say raids kill 43"	Reuters News	2015-05-06	WRAPUP 1-Aid agencies may stop Yemen work, Houthis say raids kill 43	Houthi sources	4	Ḩajjah governorate	Ḩajjah governorate		16.0	43.25	POINT (43.250000 16.000000)	153087	Yemen (North Yemen)	678	Middle East	1	2	2015-05-05	2015-05-06	0	0	21	0	21	21	22
209980	2015	1	1	439	Myanmar (Burma): Kokang	906	Government of Myanmar (Burma) - MNDAA	144	775.0	Government of Myanmar (Burma)	880		MNDAA	1	"Democratic Voice of Burma,2015-05-13,Kokang conflict intensifies north of Laogai"	Democratic Voice of Burma	2015-05-13	Kokang conflict intensifies north of Laogai	A key commander of the MNDAA	2	Laukkaing Town	Shan State	Laukkaing District	23.690225	98.765042	POINT (98.765042 23.690225)	163998	Myanmar (Burma)	775	Asia	1	2	2015-05-11	2015-05-12	0	1	0	0	1	1	30
209406	2015	1	1	439	Myanmar (Burma): Kokang	906	Government of Myanmar (Burma) - MNDAA	144	775.0	Government of Myanmar (Burma)	880		MNDAA	4	"Associated Press Newswires,2015-05-15,Myanmar says 24 rebels killed in clashes near China border";"MRTV English Channel,2015-05-16,Laukkaing Attack - Military occupied point 2202 hill";"Democratic Voice of Burma,2015-05-18,Both sides dig in heels over Laogai";"Myanmar Peace Monitor,2015-05-14,Myanmar army captured point-2202 near Laukkai"	Associated Press Newswires;MRTV English Channel;Democratic Voice of Burma;Myanmar Peace Monitor	2015-05-15;2015-05-16;2015-05-18;2015-05-14	Myanmar says 24 rebels killed in clashes near China border;Laukkaing Attack - Military occupied point 2202 hill;Both sides dig in heels over Laogai;Myanmar army captured point-2202 near Laukkai	Myanmar's Defense Ministry - statement Myawaddy TV MNDAA spokesperson Tun Myat Lin	2	Laukkaing Town	Shan State	Laukkaing District	23.690225	98.765042	POINT (98.765042 23.690225)	163998	Myanmar (Burma)	775	Asia	1	2	2015-05-14	2015-05-15	2	0	0	0	0	2	24
197358	2015	1	1	333	Afghanistan: Government	735	Government of Afghanistan - Taleban	130	700.0	Government of Afghanistan	303		Taleban	1	"Associated Press Newswires,2015-05-20,Afghan official: at least 12 police killed by insurgents"	Associated Press Newswires	2015-05-20	Afghan official: at least 12 police killed by insurgents	deputy district chief	3	Shahidi Hossas district (Charchino)	Uruzgan province	Shahidi Hossas district (Charchino)	32.920909	65.474153	POINT (65.474153 32.920909)	176891	Afghanistan	700	Asia	1	2	2015-05-18	2015-05-20	4	0	0	0	4	4	4
197359	2015	1	1	333	Afghanistan: Government	735	Government of Afghanistan - Taleban	130	700.0	Government of Afghanistan	303		Taleban	1	"BBC Monitoring South Asia,2015-05-20,Officials report killing Taleban commander in Afghan north"	BBC Monitoring South Asia	2015-05-20	Officials report killing Taleban commander in Afghan north	spokesman for the governor, Taleban	1	Dar-e Zindan village	Samangan province	Aybak district	36.217487	68.051903	POINT (68.051903 36.217487)	181937	Afghanistan	700	Asia	1	2	2015-05-19	2015-05-20	0	1	0	0	1	1	1
197639	2015	1	1	333	Afghanistan: Government	735	Government of Afghanistan - Taleban	130	700.0	Government of Afghanistan	303		Taleban	3	"BBC Monitoring South Asia,2015-05-21,Seven Taleban including three foreigners killed in Afghan north, official";"BBC Monitoring South Asia,2015-05-21,Taleban say post captured, 15 soldiers killed in clash in Afghan north";"Xinhua News Agency,2015-05-21,Clash leaves 7 Taliban dead in NE Afghanistan"	BBC Monitoring South Asia;BBC Monitoring South Asia;Xinhua News Agency	2015-05-21;2015-05-21;2015-05-21	Seven Taleban including three foreigners killed in Afghan north, official;Taleban say post captured, 15 soldiers killed in clash in Afghan north;Clash leaves 7 Taliban dead in NE Afghanistan	District head, Taleban, residents	2	Ghachan village	Badakhshan province	Warduj district	36.842486	71.083086	POINT (71.083086 36.842486)	182663	Afghanistan	700	Asia	1	2	2015-05-20	2015-05-21	3	6	0	0	5	9	10
197884	2015	1	1	333	Afghanistan: Government	735	Government of Afghanistan - Taleban	130	700.0	Government of Afghanistan	303		Taleban	1	"Agence France Presse,2015-05-27,Kabul gunbattle ends with four attackers killed: govt"	Agence France Presse	2015-05-27	Kabul gunbattle ends with four attackers killed: govt	government minister, Taleban	1	Kabul city	Kabul province	Kabul district	34.531094	69.162796	POINT (69.162796 34.531094)	179779	Afghanistan	700	Asia	1	2	2015-05-26	2015-05-27	0	4	0	0	4	4	4
197955	2015	1	1	333	Afghanistan: Government	735	Government of Afghanistan - Taleban	130	700.0	Government of Afghanistan	303		Taleban	2	"Xinhua News Agency,2015-06-01,1st LD: 19 injured as Taliban attacks police station in Afghanistan";"Xinhua News Agency,2015-06-01,2nd LD Writethru: 5 militants killed as in attacks on police station in Afghanistan"	Xinhua News Agency;Xinhua News Agency	2015-06-01;2015-06-01	1st LD: 19 injured as Taliban attacks police station in Afghanistan;2nd LD Writethru: 5 militants killed as in attacks on police station in Afghanistan	official source, Taleban	1	Jalalabad town	Nangarhar province	Jalalabad district	34.428844	70.45575	POINT (70.455750 34.428844)	179061	Afghanistan	700	Asia	1	2	2015-05-31	2015-06-01	0	5	0	0	5	5	5
198207	2015	1	1	333	Afghanistan: Government	735	Government of Afghanistan - Taleban	130	700.0	Government of Afghanistan	303		Taleban	1	"Xinhua News Agency,2015-06-24,Roundup: Afghan fighting kill 5, wound 2 including a district governor"	Xinhua News Agency	2015-06-24	Roundup: Afghan fighting kill 5, wound 2 including a district governor	district governor	3	Baghlani Jadid district	Baghlan province	Baghlani Jadid district	36.324882	68.6234	POINT (68.623400 36.324882)	181938	Afghanistan	700	Asia	1	2	2015-06-23	2015-06-24	0	5	0	0	5	5	5
210026	2015	0	1	221	Myanmar (Burma): Karen	430	Government of Myanmar (Burma) - DKBA 5	144	775.0	Government of Myanmar (Burma)	1107		DKBA 5	1	"Karen Information Center,2015-07-09, Talks Fail to End DKBA and Burma Army Fighting"	Karen Information Center	2015-07-09	Talks Fail to End DKBA and Burma Army Fighting	Captain Saw Three Htoo, an Intelligence Officer from the Klo Htoo Wah Brigade [DKBA] Colonel Saw Maung Lay from DKBA’s Liaison Office in Hpa-an	5	Kawkareik Township	Kayin State	Kawkareik District	16.593758	98.228229	POINT (98.228229 16.593758)	153917	Myanmar (Burma)	775	Asia	1	2	2015-07-06	2015-07-07	0	0	1	0	1	1	1
198716	2015	1	1	333	Afghanistan: Government	735	Government of Afghanistan - Taleban	130	700.0	Government of Afghanistan	303		Taleban	1	"Xinhua News Agency,2015-07-10,Clashes kill 10 militants in northern Afghan province"	Xinhua News Agency	2015-07-10	Clashes kill 10 militants in northern Afghan province	spokesman for provincial government, Taleban	1	Zard Kamar village	Takhar province	Khwaja Ghar district	37.1331	69.3715	POINT (69.371500 37.133100)	183379	Afghanistan	700	Asia	1	2	2015-07-09	2015-07-10	0	10	0	0	10	10	10
205183	2015	1	1	230	Yemen (North Yemen): Government	14595	Government of Yemen (North Yemen) - Forces of Hadi	123	678.0	Government of Yemen (North Yemen)	6254		Forces of Hadi	1	"Agence France Presse,2015-07-19,Yemen rebel fire kills civilians as Aden battle rages"	Agence France Presse	2015-07-19	Yemen rebel fire kills civilians as Aden battle rages	witnesses	1	‘Adan town	‘Adan governorate		12.779444	45.036667	POINT (45.036667 12.779444)	148051	Yemen (North Yemen)	678	Middle East	1	2	2015-07-18	2015-07-19	9	0	0	0	9	9	9
205185	2015	1	1	230	Yemen (North Yemen): Government	14595	Government of Yemen (North Yemen) - Forces of Hadi	123	678.0	Government of Yemen (North Yemen)	6254		Forces of Hadi	1	"Associated Press Newswires,2015-07-20,Death toll from Yemen rebel shelling doubles to nearly 100"	Associated Press Newswires	2015-07-20	Death toll from Yemen rebel shelling doubles to nearly 100	officials and witnesses	2	‘Adan town	‘Adan governorate		12.779444	45.036667	POINT (45.036667 12.779444)	148051	Yemen (North Yemen)	678	Middle East	1	2	2015-07-19	2015-07-20	28	0	0	0	28	28	27
199012	2015	1	1	333	Afghanistan: Government	735	Government of Afghanistan - Taleban	130	700.0	Government of Afghanistan	303		Taleban	1	"BBC Monitoring South Asia,2015-07-23,Six local policemen killed in Taleban attack in Afghan north"	BBC Monitoring South Asia	2015-07-23	Six local policemen killed in Taleban attack in Afghan north	operational head of Khanabad District, Taleban	1	Garuchi village	Kunduz province	Khanabad district	36.688389	69.06678	POINT (69.066780 36.688389)	182659	Afghanistan	700	Asia	1	2	2015-07-22	2015-07-23	6	0	0	0	6	6	7
200881	2015	1	1	333	Afghanistan: Government	735	Government of Afghanistan - Taleban	130	700.0	Government of Afghanistan	303		Taleban	1	"BBC Monitoring South Asia,2015-07-26,Taleban report five soldiers killed in attack on post in Afghan east"	BBC Monitoring South Asia	2015-07-26	Taleban report five soldiers killed in attack on post in Afghan east	Taleban	1	Babos village	Logar province	Puli Alam district	34.0765	68.9783	POINT (68.978300 34.076500)	179058	Afghanistan	700	Asia	1	2	2015-07-25	2015-07-26	0	2	0	0	2	2	2
201331	2015	1	1	333	Afghanistan: Government	735	Government of Afghanistan - Taleban	130	700.0	Government of Afghanistan	303		Taleban	1	"BBC Monitoring South Asia,2015-08-12,Taleban claim 25 soldiers killed, nine wounded in attacks in Afghan north"	BBC Monitoring South Asia	2015-08-12	Taleban claim 25 soldiers killed, nine wounded in attacks in Afghan north	Taleban	1	Tapa Qarghan village	Baghlan province	Puli Khumri district	35.9789	68.6253	POINT (68.625300 35.978900)	181218	Afghanistan	700	Asia	1	2	2015-08-11	2015-08-12	0	2	0	0	2	2	2
201368	2015	1	1	333	Afghanistan: Government	735	Government of Afghanistan - Taleban	130	700.0	Government of Afghanistan	303		Taleban	2	"BBC Monitoring South Asia,2015-08-16,Twelve Taleban, two government supporters killed in clash in Afghan north";"BBC Monitoring South Asia,2015-08-17,Taleban say four soldiers, two mojahedin killed in clashes in Afghan north"	BBC Monitoring South Asia;BBC Monitoring South Asia	2015-08-16;2015-08-17	Twelve Taleban, two government supporters killed in clash in Afghan north;Taleban say four soldiers, two mojahedin killed in clashes in Afghan north	security commander, Taleban	3	Khanabad district	Kunduz province	Khanabad district	36.606315	69.111852	POINT (69.111852 36.606315)	182659	Afghanistan	700	Asia	1	2	2015-08-15	2015-08-16	2	12	0	0	4	14	14
201371	2015	1	1	333	Afghanistan: Government	735	Government of Afghanistan - Taleban	130	700.0	Government of Afghanistan	303		Taleban	1	"Xinhua News Agency,2015-08-16,18 militants killed in northern Afghan province"	Xinhua News Agency	2015-08-16	18 militants killed in northern Afghan province	Interior Ministry	2	Dand-i Ghori locality	Baghlan province	Puli Khumri district	35.960014	68.647213	POINT (68.647213 35.960014)	181218	Afghanistan	700	Asia	1	2	2015-08-15	2015-08-16	0	18	0	0	18	18	18
196900	2015	1	1	309	Sudan: Government	11988	Government of Sudan - SRF	112	625.0	Government of Sudan	1162		SRF	1	"All Africa,2015-09-21,SPLM-N Claims Killing Sudan's Platoons, Militias in Blue Nile"	All Africa	2015-09-21	SPLM-N Claims Killing Sudan's Platoons, Militias in Blue Nile	spokesman for the Sudan People's Liberation Movement-North (SPLM-N)	2	Kilgu village	Blue Nile state	Bau district	11.51	34.157	POINT (34.157000 11.510000)	146589	Sudan	625	Africa	1	2	2015-09-16	2015-09-17	0	2	0	0	2	2	202
213584	2015	1	1	354	Turkey: Kurdistan	781	Government of Turkey - PKK	115	640.0	Government of Turkey	323		PKK	1	"BBC Monitoring European,2015-09-22,Two rebel Kurds killed in southeast Turkey -officials"	BBC Monitoring European	2015-09-22	Two rebel Kurds killed in southeast Turkey -officials	Local officials	4	Kars province	Kars province		40.454722	43.060278	POINT (43.060278 40.454722)	187647	Turkey	640	Middle East	1	2	2015-09-18	2015-09-20	0	2	0	0	2	2	2
213609	2015	1	1	354	Turkey: Kurdistan	781	Government of Turkey - PKK	115	640.0	Government of Turkey	323		PKK	1	"Reuters News,2015-10-05,Turkish PM condemns video of militant's body dragged by car"	Reuters News	2015-10-05	Turkish PM condemns video of militant's body dragged by car	Provincial governor	1	Silvan town	Diyarbakır province	Silvan district	38.137082	41.008173	POINT (41.008173 38.137082)	184763	Turkey	640	Middle East	1	2	2015-10-03	2015-10-05	0	0	0	0	0	0	5
203109	2015	1	1	333	Afghanistan: Government	735	Government of Afghanistan - Taleban	130	700.0	Government of Afghanistan	303		Taleban	1	"BBC Monitoring South Asia,2015-10-09,Officials claim inflicting casualties on Taleban in Afghan Kandahar Province"	BBC Monitoring South Asia	2015-10-09	Officials claim inflicting casualties on Taleban in Afghan Kandahar Province	Taleban, police	3	Ghorak district	Kandahar province	Ghorak district	32.043898	65.195661	POINT (65.195661 32.043898)	176171	Afghanistan	700	Asia	1	2	2015-10-08	2015-10-09	0	9	0	11	20	20	100
207480	2015	0	1	265	DR Congo (Zaire): Katanga	12009	Government of DR Congo (Zaire) - Kata Katanga	89	490.0	Government of DR Congo (Zaire)	3967		Kata Katanga	1	"All Africa,2015-11-26,L'armée congolaise et la Force de la MONUSCO poursuivent leurs actions contre les groupes armés dans l'Est du pays"	All Africa	2015-11-26	L'armée congolaise et la Force de la MONUSCO poursuivent leurs actions contre les groupes armés dans l'Est du pays	Lieutenant Colonel Amouzoun Codjo Mrtin.	2	Tomombo village	Haut-Katanga province	Mitwaba territory	-9.307091	26.658235	POINT (26.658235 -9.307091)	116334	DR Congo (Zaire)	490	Africa	1	2	2015-11-09	2015-11-10	0	9	0	0	9	9	9
203330	2015	1	1	333	Afghanistan: Government	735	Government of Afghanistan - Taleban	130	700.0	Government of Afghanistan	303		Taleban	3	"BBC Monitoring South Asia,2015-11-11,Afghan forces kill 15 Taleban fighters in northern Baghlan";"Xinhua News Agency,2015-11-12,10 Talibankilled in N. Afghan province: police";"BBC Monitoring South Asia,2015-11-12,Afghan official says 12 Talebankilled in fighting in north"	BBC Monitoring South Asia;Xinhua News Agency;BBC Monitoring South Asia	2015-11-11;2015-11-12;2015-11-12	Afghan forces kill 15 Taleban fighters in northern Baghlan;10 Talibankilled in N. Afghan province: police;Afghan official says 12 Talebankilled in fighting in north	district police chief	2	Shahabuddin village	Baghlan province	Puli Khumri district	36.0351	68.6404	POINT (68.640400 36.035100)	181938	Afghanistan	700	Asia	1	2	2015-11-11	2015-11-12	0	6	0	0	5	6	8
203464	2015	1	1	333	Afghanistan: Government	735	Government of Afghanistan - Taleban	130	700.0	Government of Afghanistan	303		Taleban	1	"Xinhua News Agency,2015-11-24,Clash kills 12 Taliban in N. Afghanistan: Official"	Xinhua News Agency	2015-11-24	Clash kills 12 Taliban in N. Afghanistan: Official	district governor	3	Archi district	Kunduz province	Archi district	36.972465	69.163284	POINT (69.163284 36.972465)	182659	Afghanistan	700	Asia	1	2	2015-11-23	2015-11-24	0	12	0	0	12	12	12
213826	2015	1	1	354	Turkey: Kurdistan	781	Government of Turkey - PKK	115	640.0	Government of Turkey	323		PKK	2	"BBC Monitoring European,2015-12-01,Turkish military reports soldier, six Kurdish rebels killed in clashes";"BBC Monitoring European,2015-12-02,Seven Kurdish rebels reported killed in southeast Turkey"	BBC Monitoring European;BBC Monitoring European	2015-12-01;2015-12-02	Turkish military reports soldier, six Kurdish rebels killed in clashes;Seven Kurdish rebels reported killed in southeast Turkey	Turkish General Staff, Mardin governor's office	3	Derik district	Mardin province	Derik district	37.364307	40.268829	POINT (40.268829 37.364307)	183321	Turkey	640	Middle East	1	2	2015-11-30	2015-12-01	1	7	0	0	8	8	8
205373	2015	1	1	333	Afghanistan: Government	735	Government of Afghanistan - Taleban	130	700.0	Government of Afghanistan	303		Taleban	3	"Reuters News,2015-12-11,Taliban attack hits Spanish embassy in Kabul, one security officer killed";"Agence France Presse,2015-12-12,Four Afghan police, one Spaniard killed in Kabul siege";"Xinhua News Agency,2015-12-12,Roundup: Two foreigners among 12 killed in Taliban attack in Afghanistan"	Reuters News;Agence France Presse;Xinhua News Agency	2015-12-11;2015-12-12;2015-12-12	Taliban attack hits Spanish embassy in Kabul, one security officer killed;Four Afghan police, one Spaniard killed in Kabul siege;Roundup: Two foreigners among 12 killed in Taliban attack in Afghanistan	Deputy Interior Minister, Taleban	1	Kabul city	Kabul province	Kabul district	34.531094	69.162796	POINT (69.162796 34.531094)	179779	Afghanistan	700	Asia	1	2	2015-12-11	2015-12-12	4	3	1	0	8	8	8
211851	2015	1	1	333	Afghanistan: Government	735	Government of Afghanistan - Taleban	130	700.0	Government of Afghanistan	303		Taleban	1	"BBC Monitoring South Asia,2015-12-14,Dozen insurgents reported killed in operation in Afghan north"	BBC Monitoring South Asia	2015-12-14	Dozen insurgents reported killed in operation in Afghan north	security commander , resident	1	Hazrat Sultan village	Kunduz province	Kunduz district	36.7703	68.9046	POINT (68.904600 36.770300)	182658	Afghanistan	700	Asia	1	2	2015-12-13	2015-12-14	0	0	0	4	4	4	6
206302	2015	1	1	230	Yemen (North Yemen): Government	14595	Government of Yemen (North Yemen) - Forces of Hadi	123	678.0	Government of Yemen (North Yemen)	6254		Forces of Hadi	1	"Reuters News,2015-12-17,Yemen peace talks struggling in Switzerland amid disputes: sources"	Reuters News	2015-12-17	Yemen peace talks struggling in Switzerland amid disputes: sources	medics and tribal sources	4	Ma'rib governorate	Ma'rib governorate		15.416667	45.35	POINT (45.350000 15.416667)	151651	Yemen (North Yemen)	678	Middle East	1	2	2015-12-16	2015-12-17	0	0	0	15	15	15	15
213854	2015	1	1	354	Turkey: Kurdistan	781	Government of Turkey - PKK	115	640.0	Government of Turkey	323		PKK	1	"BBC Monitoring European,2015-12-21,Turkish military says nearly 100 PKK militants killed in operations in southeast"	BBC Monitoring European	2015-12-21	Turkish military says nearly 100 PKK militants killed in operations in southeast	Military	1	Silopi town	Şırnak province	Silopi district	37.243788	42.463445	POINT (42.463445 37.243788)	183325	Turkey	640	Middle East	1	2	2015-12-18	2015-12-20	0	1	0	0	1	1	1
218828	2015	1	1	354	Turkey: Kurdistan	781	Government of Turkey - PKK	115	640.0	Government of Turkey	323		PKK	2	"Agence France Presse,2015-12-20,Toll hits 102 as Turkey presses major offensive against PKK militants: security source";"BBC Monitoring European,2015-12-21,Turkish military says nearly 100 PKK militants killed in operations in southeast"	Agence France Presse;BBC Monitoring European	2015-12-20;2015-12-21	Toll hits 102 as Turkey presses major offensive against PKK militants: security source;Turkish military says nearly 100 PKK militants killed in operations in southeast	Security sources	3	Silopi district	Şırnak province	Silopi district	37.249779	42.471729	POINT (42.471729 37.249779)	183325	Turkey	640	Middle East	1	2	2015-12-19	2015-12-20	0	0	1	0	1	1	2
80170	2013	1	1	333	Afghanistan: Government	735	Government of Afghanistan - Taleban	130	700.0	Government of Afghanistan	303		Taleban	-1	Afghan Islamic Press news agency, Peshawar, in Pashto 0754 gmt 11 Aug 13 (BBC 11 Aug 2013 "Five insurgents killed in Afghan west police operations")				Security official	3	Pashtun Kot district	Faryab province	Pashtun Kot district	35.821369	64.765051	POINT (64.765051 35.821369)	181210	Afghanistan	700	Asia	1	2	2013-08-10	2013-08-11	0	4	0	0	4	4	4
231853	2016	1	1	333	Afghanistan: Government	735	Government of Afghanistan - Taleban	130	700.0	Government of Afghanistan	303		Taleban	1	"Pajhwok News,2016-03-26,Insurgent attack on Khulam district triggers clash"	Pajhwok News	2016-03-26	Insurgent attack on Khulam district triggers clash	governor’s spokesman, resident	3	Khulm district	Balkh province	Khulm district	36.813331	67.745182	POINT (67.745182 36.813331)	182656	Afghanistan	700	Asia	1	2	2016-03-25	2016-03-26	2	4	0	0	6	6	6
78338	2013	1	1	333	Afghanistan: Government	735	Government of Afghanistan - Taleban	130	700.0	Government of Afghanistan	303		Taleban	-1	Afghan Islamic Press news agency, Peshawar, in Pashto 0612 gmt 30 Jan 13 (BBC 30 Jan 2013 "Two killed, nine detained in joint operation in Afghan east")				ISAF/Taleban/Local official	1	Meya Gan village	Nangarhar province	Khogyani district	34.22594	70.15577	POINT (70.155770 34.225940)	179061	Afghanistan	700	Asia	1	2	2013-01-29	2013-01-30	0	0	0	2	2	2	2
23567	1996	1	3	547	AFDL - Civilians	1014	AFDL - Civilians	422		AFDL	1		Civilians	-1	S/1998/581p.36					1	Kamanyola location	Sud Kivu region	Walungu zone	-2.740512	29.005256	POINT (29.005256 -2.740512)	125699	DR Congo (Zaire)	490	Africa	2	4	1996-10-20	1996-11-01	0	0	200	0	200	200	200
146881	2001	1	1	333	Afghanistan: Government	736	Government of Afghanistan - UIFSA	130	700.0	Government of Afghanistan	304		UIFSA	-1	AFP 11 Nov 2001 "Anti-Taliban opposition claim key victories in fresh offensives [Corrected 11/11/01				UIFSA /Taleban	4	Takhar province	Takhar province		36.66667	69.75	POINT (69.750000 36.666670)	182660	Afghanistan	700	Asia	1	2	2001-11-10	2001-11-11	30	6	0	0	36	36	36
137739	2006	1	3	13132	al-Mahdi Army - Civilians	13943	al-Mahdi Army - Civilians	5659		al-Mahdi Army	1		Civilians	-1	r 25/2				police	1	Baghdād city	Baghdād province		33.340582	44.400876	POINT (44.400876 33.340582)	177569	Iraq	645	Middle East	1	2	2006-02-24	2006-02-25	0	0	0	0	0	0	14
63529	2013	1	2	11715	Ansaar ul-Islam - TTP	12393	Ansaar ul-Islam - TTP	398		Ansaar ul-Islam	356		TTP	8	"BBC Monitoring South Asia,2013-01-26,Programme summary of Pakistan's AVT Khyber News 1600 gmt 25 Jan 13";"BBC Monitoring South Asia,2013-01-27,Death toll in Pakistan's Khyber tribal area militants' clash rises to 53";"Agence France Presse,2013-01-27,Fighting rages between Pakistani militant groups";"BBC Monitoring South Asia,2013-01-28,Programme summary of Pakistan's AVT Khyber News 1600 gmt 27 …	BBC Monitoring South Asia;BBC Monitoring South Asia;Agence France Presse;BBC Monitoring South Asia;Press Trust of India;BBC Monitoring South Asia;BBC Monitoring South Asia;BBC Monitoring South Asia	2013-01-26;2013-01-27;2013-01-27;2013-01-28;2013-01-28;2013-01-28;2013-01-30;2013-01-31	Programme summary of Pakistan's AVT Khyber News 1600 gmt 25 Jan 13;Death toll in Pakistan's Khyber tribal area militants' clash rises to 53;Fighting rages between Pakistani militant groups;Programme summary of Pakistan's AVT Khyber News 1600 gmt 27 Jan 13;80 killed in clashes between rival militant groups in Pak;Clashes between Pakistan militant groups continue for third day in tribal area;Progra…	AVT Khyber News	2	Tirah Valley	Federally Administered Tribal Areas	Khyber Agency	33.8125	70.676944	POINT (70.676944 33.812500)	178342	Pakistan	770	Asia	1	2	2013-01-25	2013-01-28	23	44	0	30	97	97	97
192692	2013	1	2	11715	Ansaar ul-Islam - TTP	12393	Ansaar ul-Islam - TTP	398		Ansaar ul-Islam	356		TTP	2	"BBC Monitoring South Asia,2013-02-12,Five killed in Pakistan tribal area clashes";"BBC Monitoring South Asia,2013-02-13,Death toll in clashes between militants' group rises to 19"	BBC Monitoring South Asia;BBC Monitoring South Asia	2013-02-12;2013-02-13	Five killed in Pakistan tribal area clashes;Death toll in clashes between militants' group rises to 19	Dawn Website	2	Kalauch ridge	Federally Administered Tribal Areas	Khyber Agency	33.849562	70.696572	POINT (70.696572 33.849562)	178342	Pakistan	770	Asia	1	2	2013-02-11	2013-02-12	2	4	0	0	6	6	7
192693	2013	1	2	11715	Ansaar ul-Islam - TTP	12393	Ansaar ul-Islam - TTP	398		Ansaar ul-Islam	356		TTP	2	"BBC Monitoring South Asia,2013-02-12,Five killed in Pakistan tribal area clashes";"BBC Monitoring South Asia,2013-02-13,Death toll in clashes between militants' group rises to 19"	BBC Monitoring South Asia;BBC Monitoring South Asia	2013-02-12;2013-02-13	Five killed in Pakistan tribal area clashes;Death toll in clashes between militants' group rises to 19	Dawn Website	2	Haidari Kandao pass	Federally Administered Tribal Areas	Khyber Agency	34.117442	71.201251	POINT (71.201251 34.117442)	179063	Pakistan	770	Asia	1	2	2013-02-11	2013-02-12	2	4	0	0	7	6	6
66648	2013	1	2	4902	Hindus (India) - Muslims (India)	5512	Hindus (India) - Muslims (India)	858		Hindus (India)	859		Muslims (India)	4	"Press Trust of India,2013-09-07,(Updating toll)";"New Indian Express,2013-09-07,Army Out in UP Area as Snowballing Mob violence kills at least 9";"Press Trust of India,2013-09-08,Army stages flag march in Muzaffarnagar, toll climbs to 12";"New Indian Express,2013-09-08,Riots: SP Govt on Defensive over Police Inaction"	Press Trust of India;New Indian Express;Press Trust of India;New Indian Express	2013-09-07;2013-09-07;2013-09-08;2013-09-08	(Updating toll);Army Out in UP Area as Snowballing Mob violence kills at least 9;Army stages flag march in Muzaffarnagar, toll climbs to 12;Riots: SP Govt on Defensive over Police Inaction	police	1	Bhopa village	Uttar Pradesh State	Muzaffarnagar District	29.473214	77.873394	POINT (77.873394 29.473214)	171876	India	750	Asia	1	2	2013-09-07	2013-09-08	0	0	0	5	5	5	5
62690	2013	1	3	604	Al-Shabaab - Civilians	1071	Al-Shabaab - Civilians	717		Al-Shabaab	1		Civilians	18	"ICG Crisis Watch,2013-10-01,Crisis Watch Kenya | 1 Oct 2013";"Agence France Presse,2013-09-21,Fierce gunbattle, casualties in upmarket Nairobi shopping mall: police";"Agence France Presse,2013-09-21,At least six killed in Nairobi mall gun attack";"Agence France Presse,2013-09-21,At least 20 killed in Nairobi mall 'terror' attack";"Dow Jones News Service,2013-09-22,Death Toll Rises to 59 in Kenya…	ICG Crisis Watch;Agence France Presse;Agence France Presse;Agence France Presse;Dow Jones News Service;Agence France Presse;Agence France Presse;Dow Jones News Service;Agence France Presse;BBC Monitoring Africa;Agence France Presse;Associated Press Newswires;Associated Press Newswires;Dow Jones Top Global Market Stories;All Africa;Africa Research Bulletin;Agence France Presse;Agence France Presse	2013-10-01;2013-09-21;2013-09-21;2013-09-21;2013-09-22;2013-09-22;2013-09-23;2013-09-24;2013-09-24;2013-09-25;2013-09-28;2013-09-29;2013-10-02;2013-10-02;2013-10-16;2013-10-16;2014-09-05;2014-09-17	Crisis Watch Kenya | 1 Oct 2013;Fierce gunbattle, casualties in upmarket Nairobi shopping mall: police;At least six killed in Nairobi mall gun attack;At least 20 killed in Nairobi mall 'terror' attack;Death Toll Rises to 59 in Kenya Mall Attack;Death toll in Kenya mall siege rises to 68: Red Cross;Kenya hostages evacuated, mall siege nears end: govt spokesman;Kenyan Forces Hunt for Remaining Hold…	Kenyan officials; al-Shabaab; Kenyan Red Cross	1	Nairobi city	Nairobi city county		-1.283333	36.816667	POINT (36.816667 -1.283333)	127874	Kenya	501	Africa	1	2	2013-09-21	2013-09-22	0	0	61	0	61	61	63
62587	2013	1	2	4999	Alawite (Lebanon) - Sunni (Lebanon)	5609	Alawite (Lebanon) - Sunni (Lebanon)	1194		Alawite (Lebanon)	1195		Sunni (Lebanon)	1	"BBC Monitoring Middle East,2013-10-26,Four more die in overnight northern Lebanon city's Syria war spillover"	BBC Monitoring Middle East	2013-10-26	Four more die in overnight northern Lebanon city's Syria war spillover	NNA	1	Tripoli town	North Lebanon province	Tripoli county	34.436667	35.849722	POINT (35.849722 34.436667)	178992	Lebanon	660	Middle East	1	2	2013-10-25	2013-10-26	0	0	0	4	4	4	4
71663	2013	0	2	4591	Supporters of Awami League - Supporters of BNP	5201	Supporters of Awami League - Supporters of BNP	372		Supporters of Awami League	374		Supporters of BNP	1	"BBC Monitoring Newsfile,2013-12-14,Seven killed in clashes following Bangladesh Islamist party leader's execution"	BBC Monitoring Newsfile	2013-12-14	Seven killed in clashes following Bangladesh Islamist party leader's execution	police	1	Bhāndāria town	Barisāl Division	Pirojpur District	22.488976	90.062732	POINT (90.062732 22.488976)	161821	Bangladesh	771	Asia	1	2	2013-12-13	2013-12-14	0	1	0	0	1	1	1
128827	2014	1	2	4948	Birom - Fulani	5558	Birom - Fulani	589		Birom	607		Fulani	1	"All Africa,2014-01-07,Nigerian Military Confirms Six Killed, Five Injured in Riyom, Plateau Attack"	All Africa	2014-01-07	Nigerian Military Confirms Six Killed, Five Injured in Riyom, Plateau Attack	the spokesperson of the Special Task Force, STF, Salisu Mustapha	1	Bachit village	Plateau state	Riyom lga	9.51667	8.7	POINT (8.700000 9.516670)	143658	Nigeria	475	Africa	1	2	2014-01-06	2014-01-07	0	0	0	0	0	0	6
129182	2014	1	2	4895	Christians (Nigeria) - Muslims (Nigeria)	5505	Christians (Nigeria) - Muslims (Nigeria)	1020		Christians (Nigeria)	1021		Muslims (Nigeria)	3	"Agence France Presse,2014-03-16,100 killed in Nigeria attacks as gunmen storm villages";"All Africa,2014-03-17,Mass Burial for Saturday Kaduna Villages Attack Victims";"Reuters News,2014-04-28,INSIGHT-Nigeria: surging bloodshed strains "marriage of irreconcilables""	Agence France Presse;All Africa;Reuters News	2014-03-16;2014-03-17;2014-04-28	100 killed in Nigeria attacks as gunmen storm villages;Mass Burial for Saturday Kaduna Villages Attack Victims;INSIGHT-Nigeria: surging bloodshed strains "marriage of irreconcilables"	Marshall, a spokesman for the Southern Kaduna Peoples' Union, a regional political and cultural body; locals	3	Kaura lga	Kaduna state	Kaura lga	9.61232	8.46992	POINT (8.469920 9.612320)	143657	Nigeria	475	Africa	1	2	2014-03-14	2014-03-15	51	0	0	0	51	51	73
156547	2014	1	2	4895	Christians (Nigeria) - Muslims (Nigeria)	5505	Christians (Nigeria) - Muslims (Nigeria)	1020		Christians (Nigeria)	1021		Muslims (Nigeria)	3	"Agence France Presse,2014-03-16,100 killed in Nigeria attacks as gunmen storm villages";"All Africa,2014-03-17,Mass Burial for Saturday Kaduna Villages Attack Victims";"Reuters News,2014-04-28,INSIGHT-Nigeria: surging bloodshed strains "marriage of irreconcilables""	Agence France Presse;All Africa;Reuters News	2014-03-16;2014-03-17;2014-04-28	100 killed in Nigeria attacks as gunmen storm villages;Mass Burial for Saturday Kaduna Villages Attack Victims;INSIGHT-Nigeria: surging bloodshed strains "marriage of irreconcilables"	Marshall, a spokesman for the Southern Kaduna Peoples' Union, a regional political and cultural body; locals	3	Kaura lga	Kaduna state	Kaura lga	9.61232	8.46992	POINT (8.469920 9.612320)	143657	Nigeria	475	Africa	1	2	2014-03-14	2014-03-15	25	1	0	0	26	26	73
156548	2014	1	2	4895	Christians (Nigeria) - Muslims (Nigeria)	5505	Christians (Nigeria) - Muslims (Nigeria)	1020		Christians (Nigeria)	1021		Muslims (Nigeria)	3	"Agence France Presse,2014-03-16,100 killed in Nigeria attacks as gunmen storm villages";"All Africa,2014-03-17,Mass Burial for Saturday Kaduna Villages Attack Victims";"Reuters News,2014-04-28,INSIGHT-Nigeria: surging bloodshed strains "marriage of irreconcilables""	Agence France Presse;All Africa;Reuters News	2014-03-16;2014-03-17;2014-04-28	100 killed in Nigeria attacks as gunmen storm villages;Mass Burial for Saturday Kaduna Villages Attack Victims;INSIGHT-Nigeria: surging bloodshed strains "marriage of irreconcilables"	Marshall, a spokesman for the Southern Kaduna Peoples' Union, a regional political and cultural body; locals	1	Ankan Gata village	Kaduna state	Kaura lga	9.693856	8.569912	POINT (8.569912 9.693856)	143658	Nigeria	475	Africa	1	2	2014-03-14	2014-03-15	24	1	0	0	25	25	73
51845	2011	1	3	540	LeJ - Civilians	1007	LeJ - Civilians	388		LeJ	1		Civilians	-1	satp					1	Quetta Town	Balochistan Province	Quetta District	30.183333	67.0	POINT (67.000000 30.183333)	173295	Pakistan	770	Asia	1	1	2011-11-29	2011-11-29	0	0	0	0	0	0	1
30064	2012	1	1	309	Sudan: Government	11988	Government of Sudan - SRF	112	625.0	Government of Sudan	1162		SRF	-1	HRW December 2012 "Under Siege					4	Southern Kordofan state	Southern Kordofan state		11.0	30.0	POINT (30.000000 11.000000)	145861	Sudan	625	Africa	1	1	2012-06-26	2012-06-26	0	0	13	0	13	13	13
53437	2012	1	1	325	Pakistan: Balochistan	711	Government of Pakistan - BRA	142	770.0	Government of Pakistan	289		BRA	-1	BRA Achives 2012				BRA website	4	Balochistan Province	Balochistan Province		28.478488	65.643553	POINT (65.643553 28.478488)	170412	Pakistan	770	Asia	1	1	2012-07-16	2012-07-16	0	0	0	0	0	0	8
53466	2012	1	3	530	TTP - Civilians	997	TTP - Civilians	356		TTP	1		Civilians	-1	Pakistan Timeline 2012				SATP	1	Karachi Town	Sindh Province	Karachi District	24.86	67.01	POINT (67.010000 24.860000)	165375	Pakistan	770	Asia	1	1	2012-10-31	2012-10-31	0	0	4	0	4	4	4
78990	2013	1	1	333	Afghanistan: Government	735	Government of Afghanistan - Taleban	130	700.0	Government of Afghanistan	303		Taleban	-1	Xinhua 22 April 2013 "Roundup: Over 25 killed in Afghan violence				Interior Ministry	6	Afghanistan			33.0	65.0	POINT (65.000000 33.000000)	177611	Afghanistan	700	Asia	2	2	2013-04-21	2013-04-22	0	10	0	0	10	10	10
150819	2014	1	3	11705	anti-Balaka - Civilians	12379	anti-Balaka - Civilians	4201		anti-Balaka	1		Civilians	1	"S/2014/762,2014-10-29,S/2014/762"	S/2014/762	2014-10-29	S/2014/762		6	Central African Republic			7.0	21.0	POINT (21.000000 7.000000)	140083	Central African Republic	482	Africa	2	5	2014-05-01	2014-08-14	0	0	104	0	105	104	102
140656	2014	0	2	11502	Hausa - Jukun	12154	Hausa - Jukun	608		Hausa	950		Jukun	2	"All Africa,2014-04-17,25 Killed, 200 Houses Razed in Taraba";"This Day Live,2014-04-17,Soldier, 34 Others Killed in Renewed Hausa, Jukun Clashes in Taraba"	All Africa;This Day Live	2014-04-17;2014-04-17	25 Killed, 200 Houses Razed in Taraba;Soldier, 34 Others Killed in Renewed Hausa, Jukun Clashes in Taraba	Eye witness, police public relations officer (PPRO), ASP Joseph Kwaji, the chairman of the State House of Assembly Committee on Information, Hon. Ishaya Daniel Gani	1	Wukari town	Taraba state	Wukari lga	7.85	9.783333	POINT (9.783333 7.850000)	140780	Nigeria	475	Africa	1	2	2014-04-15	2014-04-16	0	0	0	15	7	15	35
32534	1996	1	3	1920	ALiR - Civilians	2402	ALiR - Civilians	1128		ALiR	1		Civilians	-1	E/CN.4/1997/6/Add.2					1	Itebero village	Nord Kivu region	Walikale zone	-1.707778	28.110556	POINT (28.110556 -1.707778)	127137	DR Congo (Zaire)	490	Africa	1	2	1996-11-06	1996-11-07	0	0	500	0	0	500	1500
152164	2014	1	2	11729	Hamar - Ma'aliyah	12410	Hamar - Ma'aliyah	1080		Hamar	641		Ma'aliyah	2	"Agence France Presse,2014-05-24,At least 28 dead in Sudan ethnic clash: tribes";"United Nations Security Council,2014-07-22,Report of the Secretary-General on the African UnionUnited Nations Hybrid Operation in Darfur "	Agence France Presse;United Nations Security Council	2014-05-24;2014-07-22	At least 28 dead in Sudan ethnic clash: tribes;Report of the Secretary-General on the African UnionUnited Nations Hybrid Operation in Darfur	Hamar leader Maaliya chief UNAMID report	4	East Darfur state	East Darfur state		11.166667	26.5	POINT (26.500000 11.166667)	145854	Sudan	625	Africa	1	2	2014-05-22	2014-05-23	0	0	0	28	28	28	32
151497	2014	1	1	333	Afghanistan: Government	735	Government of Afghanistan - Taleban	130	700.0	Government of Afghanistan	303		Taleban	1	"Xinhua News Agency,2014-08-06,1st LD Writethru: 7 Afghan police killed in insider attack: sources"	Xinhua News Agency	2014-08-06	1st LD Writethru: 7 Afghan police killed in insider attack: sources	Police	3	Naw Zad district	Hilmand province	Naw Zad district	32.468709	64.47606	POINT (64.476060 32.468709)	176169	Afghanistan	700	Asia	1	1	2014-08-06	2014-08-06	0	0	2	0	2	2	2
216862	2015	1	1	314	Uganda: Government	689	Government of Uganda - ADF	90	500.0	Government of Uganda	489		ADF	1	"S/2015/486,2015-06-26,S/2015/486"	S/2015/486	2015-06-26	S/2015/486		3	Beni territory	Nord Kivu province	Beni territory	0.5	29.466667	POINT (29.466667 0.500000)	130739	DR Congo (Zaire)	490	Africa	2	5	2015-04-01	2015-06-25	0	0	0	0	5	0	0
194849	2015	1	2	13542	Eyie - Maphite	14544	Eyie - Maphite	3108		Eyie	3116		Maphite	1	"All Africa,2015-05-08,43 Feared Killed As Cult Group Clash Escalates in Edo"	All Africa	2015-05-08	43 Feared Killed As Cult Group Clash Escalates in Edo		4	Edo state	Edo state		6.5	6.0	POINT (6.000000 6.500000)	139333	Nigeria	475	Africa	2	4	2015-04-27	2015-05-07	0	0	0	25	25	25	25
209442	2015	0	1	11342	India: Garoland	11971	Government of India - GNLA	141	750.0	Government of India	1163		GNLA	1	"SATP,2015-10-26,SATP Assam Timeline"	SATP	2015-10-26	SATP Assam Timeline	SATP	3	Goalpara District	Assam State	Goalpara District	26.433333	90.366667	POINT (90.366667 26.433333)	167581	India	750	Asia	1	1	2015-10-26	2015-10-26	0	1	0	0	1	1	1
236055	2016	1	2	10823	Black Axe - Eyie	11433	Black Axe - Eyie	3107		Black Axe	3108		Eyie	1	"Nigeria Watch IBD008271,2016-03-26,Cult Clash, Delta"	Nigeria Watch IBD008271	2016-03-26	Cult Clash, Delta		1	Agbor town	Delta state	Ika South	6.25183	6.19337	POINT (6.193370 6.251830)	138613	Nigeria	475	Africa	1	1	2016-03-26	2016-03-26	0	0	0	4	4	4	4
235922	2016	0	2	4795	Jukun - Tiv	5405	Jukun - Tiv	950		Jukun	1032		Tiv	1	"Nigeria Watch IBD008315,2016-04-14,Communal Clash, Benue"	Nigeria Watch IBD008315	2016-04-14	Communal Clash, Benue		3	Makurdi lga	Benue state	Makurdi lga	7.7042	8.53588	POINT (8.535880 7.704200)	140778	Nigeria	475	Africa	1	1	2016-04-14	2016-04-14	0	0	0	10	10	10	10
151294	2014	1	3	604	Al-Shabaab - Civilians	1071	Al-Shabaab - Civilians	717		Al-Shabaab	1		Civilians	26	"Agence France Presse,2014-06-15,Gunmen attack Kenyan coastal town: army";"Agence France Presse,2014-06-16,Islamist gunmen kill at least 26 in Kenya attack: official";"Agence France Presse,2014-06-16,34 killed in Kenya attack: Red Cross, officials";"Agence France Presse,2014-06-16,Suspected Somali militants kill 48 in Kenya attack: Red Cross";"Agence France Presse,2014-06-16,Islamist gunmen kill …	Agence France Presse;Agence France Presse;Agence France Presse;Agence France Presse;Agence France Presse;Agence France Presse;Agence France Presse;Associated Press Newswires;Agence France Presse;BBC Monitoring Africa;Xinhua News Agency;Reuters News;BBC Monitoring Africa;Agence France Presse;Agence France Presse;BBC Monitoring Africa;BBC Monitoring Africa;BBC Monitoring Africa;BBC Monitoring Afric…	2014-06-15;2014-06-16;2014-06-16;2014-06-16;2014-06-16;2014-06-16;2014-06-16;2014-06-16;2014-06-17;2014-06-17;2014-06-17;2014-06-17;2014-06-18;2014-06-18;2014-06-18;2014-06-19;2014-06-19;2014-06-21;2014-06-22;2014-06-25;2014-06-26;2014-07-04;2014-07-13;2014-07-25;2014-08-12;2014-09-10	Gunmen attack Kenyan coastal town: army;Islamist gunmen kill at least 26 in Kenya attack: official;34 killed in Kenya attack: Red Cross, officials;Suspected Somali militants kill 48 in Kenya attack: Red Cross;Islamist gunmen kill at least 49 in Kenya attack;Security boosted across Kenya after attack: interior minister;Somalia's Shebab massacre dozens in Kenyan coastal town;Gunmen singled out non-…	Benson Maisori, deputy commissioner for the district; army; KHRC; al-Shabaab	1	Mpeketoni town	Lamu county	Lamu West Constituency	-2.392715	40.694218	POINT (40.694218 -2.392715)	126442	Kenya	501	Africa	1	2	2014-06-15	2014-06-16	0	0	48	0	48	48	48
235304	2016	1	1	227	India: Government	453	Government of India - CPI-Maoist	141	750.0	Government of India	195		CPI-Maoist	1	"SATP timeline ,1753-01-01,September 30"	SATP timeline	1753-01-01	September 30		3	Sukma District	Chhattisgarh State	Sukma District	18.394752	81.661966	POINT (81.661966 18.394752)	156044	India	750	Asia	1	1	2016-09-30	2016-09-30	0	1	0	0	1	1	1
237835	2017	1	1	333	Afghanistan: Government	735	Government of Afghanistan - Taleban	130	700.0	Government of Afghanistan	303		Taleban	1	"Bakhtar News Agency,2017-03-28,Gunmen Shot Dead Police Local Commander"	Bakhtar News Agency	2017-03-28	Gunmen Shot Dead Police Local Commander	police	1	Kabul city	Kabul province	Kabul district	34.531094	69.162796	POINT (69.162796 34.531094)	179779	Afghanistan	700	Asia	1	1	2017-03-27	2017-03-27	1	0	0	0	1	1	1
151296	2014	1	3	604	Al-Shabaab - Civilians	1071	Al-Shabaab - Civilians	717		Al-Shabaab	1		Civilians	18	"Reuters News,2014-06-17,CORRECTED-Islamist militants kill 8 more in new attack on Kenya coast";"Agence France Presse,2014-06-17,At least 10 dead as Islamists strike again on Kenya's coast";"BBC Monitoring Africa,2014-06-17,USA condemns terrorist attack on Kenya's coastal town";"Agence France Presse,2014-06-17,Kenya president blames 'local political networks' for attacks";"BBC Monitoring Africa,2…	Reuters News;Agence France Presse;BBC Monitoring Africa;Agence France Presse;BBC Monitoring Africa;Xinhua News Agency;Reuters News;Agence France Presse;BBC Monitoring Africa;Agence France Presse;Agence France Presse;BBC Monitoring Africa;BBC Monitoring Africa;BBC Monitoring Africa;BBC Monitoring Africa;BBC Monitoring Africa;Agence France Presse;BBC Monitoring Africa	2014-06-17;2014-06-17;2014-06-17;2014-06-17;2014-06-17;2014-06-17;2014-06-17;2014-06-18;2014-06-18;2014-06-18;2014-06-18;2014-06-19;2014-06-19;2014-06-21;2014-06-22;2014-06-25;2014-06-26;2014-07-04	CORRECTED-Islamist militants kill 8 more in new attack on Kenya coast;At least 10 dead as Islamists strike again on Kenya's coast;USA condemns terrorist attack on Kenya's coastal town;Kenya president blames 'local political networks' for attacks;Kenyan Kikuyu language radio doubts Mpeketoni attacks work of Al-Shabab;2nd LD Writethru: Kenya's leader rules out Al-Shabaab links to attacks on civilia…	Kenya Red Cross, Al-Shabaab	2	Mpeketoni town	Lamu county	Lamu West Constituency	-2.392715	40.694218	POINT (40.694218 -2.392715)	126442	Kenya	501	Africa	1	2	2014-06-16	2014-06-17	0	0	7	2	9	9	20
143012	2014	1	3	1850	Jama'atu Ahlis Sunna Lidda'awati wal-Jihad - Civilians	2332	Jama'atu Ahlis Sunna Lidda'awati wal-Jihad - Civilians	1051		Jama'atu Ahlis Sunna Lidda'awati wal-Jihad	1		Civilians	2	"Agence France Presse,2014-06-24,More than 60 women, girls abducted in Nigeria: local official, vigilante leader";"Nigeria Watch IBD003262,2014-06-16,Boko Haram Attacks, Borno"	Agence France Presse;Nigeria Watch IBD003262	2014-06-24;2014-06-16	More than 60 women, girls abducted in Nigeria: local official, vigilante leader;Boko Haram Attacks, Borno	a local official and a vigilante leader, residents	3	Damboa lga	Borno state	Damboa lga	11.09826	12.76417	POINT (12.764170 11.098260)	145826	Nigeria	475	Africa	2	3	2014-06-17	2014-06-23	0	0	30	0	30	30	30
113823	2014	1	2	11704	anti-Balaka - FPRC	12378	anti-Balaka - FPRC	4201		anti-Balaka	4007		FPRC	2	"Reuters,2014-06-24,At least 22 killed in clashes in Central African Republic - witnesses";"Agence France Presse,2014-06-24,17 Muslims killed in C.Africa's latest sectarian strife"	Reuters;Agence France Presse	2014-06-24;2014-06-24	At least 22 killed in clashes in Central African Republic - witnesses;17 Muslims killed in C.Africa's latest sectarian strife	witnesses	1	Bambari town	Ouaka province	Bambari region	5.765278	20.674167	POINT (20.674167 5.765278)	137922	Central African Republic	482	Africa	1	2	2014-06-23	2014-06-24	0	0	0	22	22	22	22
77778	1989	1	3	511	JVP - Civilians	978	JVP - Civilians	281		JVP	1		Civilians	-1	Reuters, 9 Feb 1989				officials	1	Kandy town	Central	Kandy	7.2955	80.6356	POINT (80.635600 7.295500)	140202	Sri Lanka	780	Asia	1	1	1989-02-08	1989-02-08	0	0	0	0	0	0	2
87778	1991	1	1	364	India: Kashmir	792	Government of India - Kashmir insurgents	141	750.0	Government of India	325		Kashmir insurgents	-1	R 3/18/1991 TWELVE DIE IN THREE DAYS OF KASHMIRI CLASHES, POLICE SAY.					1	Srinagar town	Jammu and Kashmir State	Srinagar district	34.080399	74.823383	POINT (74.823383 34.080399)	179070	India	750	Asia	1	1	1991-03-17	1991-03-17	1	0	2	0	3	3	3
143367	2014	1	2	4895	Christians (Nigeria) - Muslims (Nigeria)	5505	Christians (Nigeria) - Muslims (Nigeria)	1020		Christians (Nigeria)	1021		Muslims (Nigeria)	3	"Agence France Presse,2014-06-24,Gunmen kill 38 in central Nigeria raids: officials";"All Africa,2014-06-25,Dozens Killed in Kaduna Attack";"Morning Star News,2015-01-03,Attacks by Islamic Extremists in Nigeria Leave at Least 28 Christians Dead"	Agence France Presse;All Africa;Morning Star News	2014-06-24;2014-06-25;2015-01-03	Gunmen kill 38 in central Nigeria raids: officials;Dozens Killed in Kaduna Attack;Attacks by Islamic Extremists in Nigeria Leave at Least 28 Christians Dead	head of the area's local government, Emmanuel Adamu Danzaria	3	Sanga lga	Kaduna state	Sanga lga	9.25	8.45	POINT (8.450000 9.250000)	142937	Nigeria	475	Africa	1	2	2014-06-23	2014-06-24	21	0	0	0	21	21	21
143368	2014	1	2	4895	Christians (Nigeria) - Muslims (Nigeria)	5505	Christians (Nigeria) - Muslims (Nigeria)	1020		Christians (Nigeria)	1021		Muslims (Nigeria)	3	"Agence France Presse,2014-06-24,Gunmen kill 38 in central Nigeria raids: officials";"All Africa,2014-06-25,Dozens Killed in Kaduna Attack";"Morning Star News,2015-01-03,Attacks by Islamic Extremists in Nigeria Leave at Least 28 Christians Dead"	Agence France Presse;All Africa;Morning Star News	2014-06-24;2014-06-25;2015-01-03	Gunmen kill 38 in central Nigeria raids: officials;Dozens Killed in Kaduna Attack;Attacks by Islamic Extremists in Nigeria Leave at Least 28 Christians Dead	the head of the area's local government, Emmanuel Adamu Danzaria	2	Tataura village	Kaduna state	Sanga lga	9.21667	8.46667	POINT (8.466670 9.216670)	142937	Nigeria	475	Africa	1	2	2014-06-23	2014-06-24	17	0	0	0	17	17	19
80890	2013	1	1	333	Afghanistan: Government	735	Government of Afghanistan - Taleban	130	700.0	Government of Afghanistan	303		Taleban	-1	Voice of Jihad website in Pashto 30 Sep 13 (BBC 30 Sep 2013 "Taleban say 18 soldiers, police killed in attacks in Afghan south") /(2)Afghan Islamic Press news agency, Peshawar, in Pashto 1113 gmt 30 Sep 13 (BBC 30 Sep 2013 "Taleban claim killing many national, foreign soldiers in Afghan south")				Police/Taleban	3	Naw Zad district	Hilmand province	Naw Zad district	32.468709	64.47606	POINT (64.476060 32.468709)	176169	Afghanistan	700	Asia	1	2	2013-09-29	2013-09-30	0	0	0	25	25	25	25
155663	2014	1	2	11755	Eggon - Fulani	12441	Eggon - Fulani	1172		Eggon	607		Fulani	1	"BBC Monitoring Africa,2014-10-25,Suspected Fulani gunmen kill 20 in Nigeria's Nasarawa State"	BBC Monitoring Africa	2014-10-25	Suspected Fulani gunmen kill 20 in Nigeria's Nasarawa State	Eye witness	3	Lafia lga	Nasarawa state	Lafia lga	8.64007	8.69959	POINT (8.699590 8.640070)	142218	Nigeria	475	Africa	1	2	2014-10-22	2014-10-23	0	0	0	0	0	0	19
154164	2014	1	2	4848	Awlad Omran clan (Misseriya) - Awlad al-Zuid clan (Misseriya)	5458	Awlad Omran clan (Misseriya) - Awlad al-Zuid clan (Misseriya)	991		Awlad Omran clan (Misseriya)	1036		Awlad al-Zuid clan (Misseriya)	1	"Agence France Presse,2014-11-27,Over 100 dead in clashes in Sudan's Kordofan: tribes"	Agence France Presse	2014-11-27	Over 100 dead in clashes in Sudan's Kordofan: tribes	head of the Misseriya, Mokhtar Babo Nimir	4	West Kordofan state	West Kordofan state		12.0	28.15	POINT (28.150000 12.000000)	147297	Sudan	625	Africa	1	2	2014-11-23	2014-11-27	1	1	0	131	133	133	133
151723	2014	1	3	11706	FPRC - Civilians	12382	FPRC - Civilians	4007		FPRC	1		Civilians	7	"Agence France Presse,2014-12-18,At least 28 killed in C. Africa violence: officials acp-mc/gj";"Agence France Presse,2014-12-18,At least 28 killed in C. Africa violence: officials";"Al Jazeera English,2014-12-22,Report: Uprooted Muslims trapped in CAR";"ARB,2014-12-31,ARB December 1st–31st 2014";"OCHA,2015-01-07,CENTRAL AFRICAN REPUBLIC (CAR) Situation Report No. 45 (as of 7 January 2015)";"The …	Agence France Presse;Agence France Presse;Al Jazeera English;ARB;OCHA;The New York Times;HRW	2014-12-18;2014-12-18;2014-12-22;2014-12-31;2015-01-07;2014-12-19;2017-07-31	At least 28 killed in C. Africa violence: officials acp-mc/gj;At least 28 killed in C. Africa violence: officials;Report: Uprooted Muslims trapped in CAR;ARB December 1st–31st 2014;CENTRAL AFRICAN REPUBLIC (CAR) Situation Report No. 45 (as of 7 January 2015);Central African Republic: Deadly Strife;KILLING WITHOUT CONSEQUENCE War Crimes, Crimes Against Humanity and the Special Criminal Court in th…	police local Red Cross.	1	Mbrès town	Nana-Grébizi province	Mbrès region	6.668731	19.796373	POINT (19.796373 6.668731)	139360	Central African Republic	482	Africa	1	2	2014-12-16	2014-12-18	0	0	29	0	29	29	29
151624	2014	1	2	13204	Benghazi Revolutionaries Shura Council - Forces of the House of Representatives	14061	Benghazi Revolutionaries Shura Council - Forces of the House of Representatives	4369		Benghazi Revolutionaries Shura Council	5802		Forces of the House of Representatives	1	"Agence France Presse,2014-12-25,22 Libya soldiers slain after speedboat attack on oil ports"	Agence France Presse	2014-12-25	22 Libya soldiers slain after speedboat attack on oil ports	A military official	1	Benghazi town	Benghazi district		32.117664	20.129275	POINT (20.129275 32.117664)	176081	Libya	620	Africa	1	2	2014-12-24	2014-12-25	0	0	0	20	20	20	20
161850	1989	1	1	354	Turkey: Kurdistan	781	Government of Turkey - PKK	115	640.0	Government of Turkey	323		PKK	-1	R 5/25/1989 TURKISH TROOPS KILL TWO KURDISH REBELS.					1	Eruh town	Siirt province	Eruh district	37.751667	42.181111	POINT (42.181111 37.751667)	184045	Turkey	640	Middle East	1	1	1989-05-22	1989-05-22	0	13	0	0	13	13	13
214327	2015	1	2	13204	Benghazi Revolutionaries Shura Council - Forces of the House of Representatives	14061	Benghazi Revolutionaries Shura Council - Forces of the House of Representatives	4369		Benghazi Revolutionaries Shura Council	5802		Forces of the House of Representatives	1	"Agence France Presse,2015-01-28,Nine dead in attack on luxury Tripoli hotel"	Agence France Presse	2015-01-28	Nine dead in attack on luxury Tripoli hotel	Security source	1	Benghazi town	Benghazi district		32.117664	20.129275	POINT (20.129275 32.117664)	176081	Libya	620	Africa	1	2	2015-01-26	2015-01-27	0	0	0	22	22	22	22
176066	2015	1	3	560	ADF - Civilians	1027	ADF - Civilians	489		ADF	1		Civilians	5	"Agence France Presse,2015-02-04,At least 17 killed in new DR Congo attack";"BBC Monitoring Africa,2015-02-04,Suspected Ugandan ADF-NALU rebels kill 19 civilians in eastern DRCongo";"dpa International Service in English,2015-02-04,1ST LEAD Ugandan rebels massacre 27 civilians in Congo By Al-Hadji Kudra Maliro and Fiston Mahamba, dpa";"Agence France Presse,2015-02-06,Suspected Ugandan rebels kill …	Agence France Presse;BBC Monitoring Africa;dpa International Service in English;Agence France Presse;S/2015/172	2015-02-04;2015-02-04;2015-02-04;2015-02-06;2015-03-10	At least 17 killed in new DR Congo attack;Suspected Ugandan ADF-NALU rebels kill 19 civilians in eastern DRCongo;1ST LEAD Ugandan rebels massacre 27 civilians in Congo By Al-Hadji Kudra Maliro and Fiston Mahamba, dpa;Suspected Ugandan rebels kill 21 in DR Congo: official;Report of the Secretary-General on the United Nations Organization Stabilization Mission in the Democratic Republic of the Congo	police officer; Attorney Omar Kavota, deputy chairman and spokesman of a Nord Kivu civil society organization; Army spokesman Colonel Dieudonne Muhima; North Kivu province governor Julien Paluku	2	Beni town	Nord Kivu province	Beni territory	0.5	29.466667	POINT (29.466667 0.500000)	130739	DR Congo (Zaire)	490	Africa	1	2	2015-02-03	2015-02-04	0	0	24	0	17	24	27
80928	2013	1	1	333	Afghanistan: Government	726	Government of Afghanistan - Hizb-i Islami-yi Afghanistan	130	700.0	Government of Afghanistan	299		Hizb-i Islami-yi Afghanistan	-1	Xinhua 4 Oct 2013 "1st LD Writethru: 4 killed, 3 injured in E. Afghan check-post attack				HIG spokesman /Official /Taleban	2	Badpash sub-district	Laghman province	Mihtarlam district	34.631821	69.928751	POINT (69.928751 34.631821)	179780	Afghanistan	700	Asia	1	2	2013-10-03	2013-10-04	2	2	0	0	4	4	4
176070	2015	1	3	560	ADF - Civilians	1027	ADF - Civilians	489		ADF	1		Civilians	1	"Agence France Presse,2015-04-24,Five people killed in DR Congo by suspected Ugandan rebels"	Agence France Presse	2015-04-24	Five people killed in DR Congo by suspected Ugandan rebels	Teddy Kataliko, head of the civil society association of the Beni territory	2	Oicha town	Nord Kivu province	Beni territory	0.69782	29.51863	POINT (29.518630 0.697820)	130740	DR Congo (Zaire)	490	Africa	1	2	2015-04-23	2015-04-24	0	0	5	0	0	5	5
216008	2015	1	2	13204	Benghazi Revolutionaries Shura Council - Forces of the House of Representatives	14061	Benghazi Revolutionaries Shura Council - Forces of the House of Representatives	4369		Benghazi Revolutionaries Shura Council	5802		Forces of the House of Representatives	1	"BBC Monitoring Middle East,2015-05-20,Libyan soldiers killed, injured in Benghazi fighting - TV"	BBC Monitoring Middle East	2015-05-20	Libyan soldiers killed, injured in Benghazi fighting - TV	al-Jazeera quoting medical sources	1	Benghazi town	Benghazi district		32.117664	20.129275	POINT (20.129275 32.117664)	176081	Libya	620	Africa	1	2	2015-05-17	2015-05-19	0	39	0	0	39	39	39
195169	2015	1	2	4973	Fulani - Tiv	5583	Fulani - Tiv	607		Fulani	1032		Tiv	2	"Agence France Presse,2015-05-26,Suspected Fulani herdsmen kill at least 23 in central Nigeria: police";"All Africa,2015-05-27,Herdsmen Vent Venom On Benue"	Agence France Presse;All Africa	2015-05-26;2015-05-27	Suspected Fulani herdsmen kill at least 23 in central Nigeria: police;Herdsmen Vent Venom On Benue	police spokesman Austin Ezeani	3	Logo lga	Benue state	Logo lga	7.68922	9.25049	POINT (9.250490 7.689220)	140779	Nigeria	475	Africa	1	2	2015-05-23	2015-05-24	0	23	0	0	23	23	23
197861	2015	1	2	13540	IS - Taleban	14542	IS - Taleban	234		IS	303		Taleban	3	"Xinhua News Agency,2015-05-25,Infighting between Taliban, IS claim 27 lives in W. Afghanistan: local media";"Associated Press Newswires,2015-05-25,Afghan official: 19 police, 7 soldiers dead in ongoing siege";"Pajhwok Afghan News,2015-05-25,28 killed in Taliban, IS clashes in Farah"	Xinhua News Agency;Associated Press Newswires;Pajhwok Afghan News	2015-05-25;2015-05-25;2015-05-25	Infighting between Taliban, IS claim 27 lives in W. Afghanistan: local media;Afghan official: 19 police, 7 soldiers dead in ongoing siege;28 killed in Taliban, IS clashes in Farah	Tolo TV, governor, Military	3	Khaki Safed district	Farah province	Khaki Safed district	32.755167	62.073124	POINT (62.073124 32.755167)	176885	Afghanistan	700	Asia	1	2	2015-05-24	2015-05-25	15	10	0	0	25	25	28
193573	2015	1	3	13529	Elements (Luba militia) - Civilians	14525	Elements (Luba militia) - Civilians	6185		Elements (Luba militia)	1		Civilians	1	"BBC Monitoring Africa,2015-06-03,Civil society bodies warn about inter-ethnic conflict in southeastern DRCongo"	BBC Monitoring Africa	2015-06-03	Civil society bodies warn about inter-ethnic conflict in southeastern DRCongo	Francois Xavier Mibe	2	Katuta village	Katanga province	Manono territory	-7.18285	27.460906	POINT (27.460906 -7.182850)	119215	DR Congo (Zaire)	490	Africa	1	2	2015-05-30	2015-05-31	0	0	4	0	4	4	4
24240	1996	1	3	547	AFDL - Civilians	1014	AFDL - Civilians	422		AFDL	1		Civilians	-1	DEMOCRATIC REPUBLIC OF THE CONGO, 19932003 Report of the Mapping Exercise documenting the most serious violations of human rights and international humanitarian law committed within the territory of the Democratic Republic of the Congo between March 1993 and June 2003, June 2010 p.100					1	Mutiko location	Nord Kivu region	Walikale zone	-1.62	28.22	POINT (28.220000 -1.620000)	127137	DR Congo (Zaire)	490	Africa	2	4	1996-12-01	1996-12-31	0	0	200	0	200	200	200
196576	2015	1	3	506	IS - Civilians	973	IS - Civilians	234		IS	1		Civilians	2	"Reuters News,2015-07-13,Suspected Boko Haram gunmen kill dozens in northeast Nigeria villages: sources";"All Africa,2015-07-14,Boko HaramKill 43 in Monguno Village, As Suicide Bomber Kills Self At Military Check-Point"	Reuters News;All Africa	2015-07-13;2015-07-14	Suspected Boko Haram gunmen kill dozens in northeast Nigeria villages: sources;Boko HaramKill 43 in Monguno Village, As Suicide Bomber Kills Self At Military Check-Point	security source; Mr Haruna Bukar, who is a senior member of the Vigilante Group of Nigerian (VGN) in Monguno local government	2	Monguno town	Borno state	Monguno lga	12.67863	13.60792	POINT (13.607920 12.678630)	147988	Nigeria	475	Africa	1	2	2015-07-10	2015-07-11	0	0	43	0	43	43	43
197943	2015	1	3	506	IS - Civilians	973	IS - Civilians	234		IS	1		Civilians	1	"Agence France Presse,2015-08-06,Boko Haram guns down 9 villagers in NE Nigeria: survivors"	Agence France Presse	2015-08-06	Boko Haram guns down 9 villagers in NE Nigeria: survivors	Villagers	1	Tadangara village	Yobe state	Fika lga	11.10842	11.51935	POINT (11.519350 11.108420)	145824	Nigeria	475	Africa	1	2	2015-08-05	2015-08-06	0	0	9	0	9	9	9
197968	2015	1	3	506	IS - Civilians	973	IS - Civilians	234		IS	1		Civilians	2	"Reuters News,2015-08-13,Six Cameroon villagers massacred by Boko Haram - defence ministry";"Agence France Presse,2015-08-13,Boko Haramkill 10 in Cameroon raid: security sources"	Reuters News;Agence France Presse	2015-08-13;2015-08-13	Six Cameroon villagers massacred by Boko Haram - defence ministry;Boko Haramkill 10 in Cameroon raid: security sources	a defence ministry spokesman; BIR (an elite army unit) officer	1	Blamé village	Far North region	Logone-et-Chari department	12.3315	14.57124	POINT (14.571240 12.331500)	147270	Cameroon	471	Africa	1	2	2015-08-12	2015-08-13	0	0	6	0	6	6	8
216408	2015	1	2	13732	Toubou - Zuwaya	14789	Toubou - Zuwaya	3998		Toubou	6403		Zuwaya	1	"BBC Monitoring Middle East,2015-09-22,(Corr) Unrecognized Libyan government vows continued support for embattled milit"	BBC Monitoring Middle East	2015-09-22	(Corr) Unrecognized Libyan government vows continued support for embattled milit	WAL (LANA) news Agency; Qatar-based Libya al-Ahrar TV quoting the Al-Kufrah Municipal Council	1	Kufra town	Kufra district		24.166667	23.269618	POINT (23.269618 24.166667)	164567	Libya	620	Africa	1	2	2015-09-20	2015-09-21	0	0	0	30	30	30	30
203260	2015	1	2	13651	High Council of Afghanistan Islamic Emirate, IS - Taleban	14681	High Council of Afghanistan Islamic Emirate, IS - Taleban	6318		High Council of Afghanistan Islamic Emirate, IS	303		Taleban	4	"Agence France Presse,2015-11-08,Fierce clashes between rival Afghan Taliban factions: officials";"Associated Press Newswires,2015-11-08,Afghan official: Rival Taliban groups battle each other";"Xinhua News Agency,2015-11-09,56 killed as rival Taliban factions clash in S. Afghanistan: gov't official";"Reuters News,2015-11-09,Rival Taliban factions clash in southern Afghanistan, dozens dead"	Agence France Presse;Associated Press Newswires;Xinhua News Agency;Reuters News	2015-11-08;2015-11-08;2015-11-09;2015-11-09	Fierce clashes between rival Afghan Taliban factions: officials;Afghan official: Rival Taliban groups battle each other;56 killed as rival Taliban factions clash in S. Afghanistan: gov't official;Rival Taliban factions clash in southern Afghanistan, dozens dead	Police, spokesman for the anti-Mansour faction	3	Kakar district	Zabul province	Kakar district	32.860043	67.181449	POINT (67.181449 32.860043)	176895	Afghanistan	700	Asia	1	2	2015-11-07	2015-11-08	5	23	0	0	25	28	40
203261	2015	1	2	13651	High Council of Afghanistan Islamic Emirate, IS - Taleban	14681	High Council of Afghanistan Islamic Emirate, IS - Taleban	6318		High Council of Afghanistan Islamic Emirate, IS	303		Taleban	4	"Agence France Presse,2015-11-08,Fierce clashes between rival Afghan Taliban factions: officials";"Associated Press Newswires,2015-11-08,Afghan official: Rival Taliban groups battle each other";"Xinhua News Agency,2015-11-09,56 killed as rival Taliban factions clash in S. Afghanistan: gov't official";"Reuters News,2015-11-09,Rival Taliban factions clash in southern Afghanistan, dozens dead"	Agence France Presse;Associated Press Newswires;Xinhua News Agency;Reuters News	2015-11-08;2015-11-08;2015-11-09;2015-11-09	Fierce clashes between rival Afghan Taliban factions: officials;Afghan official: Rival Taliban groups battle each other;56 killed as rival Taliban factions clash in S. Afghanistan: gov't official;Rival Taliban factions clash in southern Afghanistan, dozens dead	Police, spokesman for the anti-Mansour faction	3	Arghandab district (Zabul)	Zabul province	Arghandab district (Zabul)	32.511956	66.987372	POINT (66.987372 32.511956)	176894	Afghanistan	700	Asia	1	2	2015-11-07	2015-11-08	4	24	0	0	25	28	40
78859	2013	1	1	333	Afghanistan: Government	735	Government of Afghanistan - Taleban	130	700.0	Government of Afghanistan	303		Taleban	-1	Voice of Jihad website in Pashto 5 Apr 13 (BBC 6 April 2013 "Taleban say many government troops killed in Afghan south clash ")				Taleban	3	Nahri Sarraj district (Greshk)	Hilmand province	Nahri Sarraj district (Greshk)	31.829363	64.608526	POINT (64.608526 31.829363)	175450	Afghanistan	700	Asia	1	2	2013-04-03	2013-04-04	0	1	0	0	1	1	1
222009	1998	1	2	4586	AUC - FARC	5196	AUC - FARC	771		AUC	743		FARC	-1	Reuters 29 Dec 1998 "Colombia death squad leader said killed by rebels." /Reuters 30 Dec 1998 "Colombia rebels say top death squad leader killed." /Reuters 30 Dec 1998 "Colombia rebels kill 30, death squad chief escapes.				AUC spokesman /FARC spokesman /Local official	4	Córdoba department	Córdoba department		8.333333	-75.666667	POINT (-75.666667 8.333333)	141329	Colombia	100	Americas	1	2	1998-12-27	1998-12-29	8	0	30	0	38	38	38
67014	2013	1	1	364	India: Kashmir	792	Government of India - Kashmir insurgents	141	750.0	Government of India	325		Kashmir insurgents	7	"Indian Express,2013-10-03,Army claims massive LoC operation still on but no bodies, stores or arms recovered yet";"Press Trust of India,2013-10-05,Infiltration bid foiled in Keran sector, 4 militants killed";"Press Trust of India,2013-10-04,Army foils infiltration bid in Keran sector,3 militants killed";"Press Trust of India,2013-10-11,One army jawan killed in Keran sector";"Press Trust of India…	Indian Express;Press Trust of India;Press Trust of India;Press Trust of India;Press Trust of India;Press Trust of India;Press Trust of India	2013-10-03;2013-10-05;2013-10-04;2013-10-11;2013-10-20;2013-10-20;2013-10-20	Army claims massive LoC operation still on but no bodies, stores or arms recovered yet;Infiltration bid foiled in Keran sector, 4 militants killed;Army foils infiltration bid in Keran sector,3 militants killed;One army jawan killed in Keran sector;Army's claim over Keran operations under cloud;KASHMIR-ARMY 2;KASHMIR-ARMY 3 LAST		2	Keran Sector	Jammu and Kashmir State	Kupwara District	34.666697	73.966538	POINT (73.966538 34.666697)	179788	India	750	Asia	2	4	2013-09-26	2013-10-04	0	1	0	0	0	1	1
24225	1996	1	3	547	AFDL - Civilians	1014	AFDL - Civilians	422		AFDL	1		Civilians	-1	DEMOCRATIC REPUBLIC OF THE CONGO, 19932003 Report of the Mapping Exercise documenting the most serious violations of human rights and international humanitarian law committed within the territory of the Democratic Republic of the Congo between March 1993 and June 2003, June 2010 p.100					1	Musenge location	Nord Kivu region	Walikale zone	-1.629722	28.27	POINT (28.270000 -1.629722)	127137	DR Congo (Zaire)	490	Africa	2	3	1996-12-16	1996-12-22	0	0	200	0	200	200	200
209857	2015	1	1	231	Myanmar (Burma): Kachin	461	Government of Myanmar (Burma) - KIO	144	775.0	Government of Myanmar (Burma)	201		KIO	2	"Mizzima News,2015-04-28,Myanmar airforce ‘destroyed timber trucks’ in Kachin State: NGO ";"Democratic Voice of Burma,2015-04-28,KIO, government deliberate armed clashes in Hpakant and Tanai"	Mizzima News;Democratic Voice of Burma	2015-04-28;2015-04-28	Myanmar airforce ‘destroyed timber trucks’ in Kachin State: NGO ;KIO, government deliberate armed clashes in Hpakant and Tanai		5	Hpakant Township	Kachin State	Myitkyina District	25.616667	96.316667	POINT (96.316667 25.616667)	166873	Myanmar (Burma)	775	Asia	1	2	2015-04-18	2015-04-20	1	1	0	0	2	2	2
62590	2013	1	2	4999	Alawite (Lebanon) - Sunni (Lebanon)	5609	Alawite (Lebanon) - Sunni (Lebanon)	1194		Alawite (Lebanon)	1195		Sunni (Lebanon)	1	"BBC Monitoring Middle East,2013-12-04,Lebanese army faces resistance in Tripoli crackdown"	BBC Monitoring Middle East	2013-12-04	Lebanese army faces resistance in Tripoli crackdown		1	Tripoli town	North Lebanon province	Tripoli county	34.436667	35.849722	POINT (35.849722 34.436667)	178992	Lebanon	660	Middle East	1	2	2013-11-30	2013-12-03	0	0	0	13	13	13	13
149796	2014	1	3	11705	anti-Balaka - Civilians	12379	anti-Balaka - Civilians	4201		anti-Balaka	1		Civilians	1	"S/2014/373,2014-06-26,Letter Dated 26 June 2014 from the S-G addressed to the President of the SC"	S/2014/373	2014-06-26	Letter Dated 26 June 2014 from the S-G addressed to the President of the SC		1	Bangui city	Bangui province	Bangui region	4.366667	18.583333	POINT (18.583333 4.366667)	135758	Central African Republic	482	Africa	1	2	2014-01-10	2014-01-11	0	0	0	65	65	65	65
157164	2014	1	2	11704	anti-Balaka - FPRC	12378	anti-Balaka - FPRC	4201		anti-Balaka	4007		FPRC	3	"CAR Daily SITREP,2014-01-22,Safety and Security Section Bangui - République Centrafricaine DAILY CAR";"United Nations Human Rights Office Of the High Commissioner ,2017-05-31,Central African Republic: Mapping human rights violations 2003-2015";"Missionnaires Capucin (Blog),2014-01-21,Apocalypse en Centrafrique"	CAR Daily SITREP;United Nations Human Rights Office Of the High Commissioner ;Missionnaires Capucin (Blog)	2014-01-22;2017-05-31;2014-01-21	Safety and Security Section Bangui - République Centrafricaine DAILY CAR;Central African Republic: Mapping human rights violations 2003-2015;Apocalypse en Centrafrique	Capucin missionary	1	Bocaranga town	Ouham-Pendé province	Bocaranga region	6.983333	15.65	POINT (15.650000 6.983333)	139352	Central African Republic	482	Africa	1	2	2014-01-15	2014-01-17	2	3	6	0	11	11	11
10081	2002	1	1	287	Burundi: Government	597	Government of Burundi - CNDD-FDD	93	516.0	Government of Burundi	434		CNDD-FDD	-1	BBC Monitoring, 2002-07-31,"Ten people said killed in two days of fighting in northwest.				local sources	2	Musenyi	Bubanza province	Mpanda commune	-3.191667	29.405556	POINT (29.405556 -3.191667)	124979	Burundi	516	Africa	1	2	2002-07-30	2002-07-31	0	0	0	10	10	10	10
50110	2003	1	3	488	Government of Myanmar (Burma) - Civilians	955	Government of Myanmar (Burma) - Civilians	144	775.0	Government of Myanmar (Burma)	1		Civilians	-1	Burma Human Rights Yearbook 2003					5	Namsang Township	Shan State	Loilen District	20.89184	97.71672	POINT (97.716720 20.891840)	159676	Myanmar (Burma)	775	Asia	2	4	2003-03-01	2003-03-31	0	0	2	0	2	2	2
127625	2006	1	1	333	Afghanistan: Government	735	Government of Afghanistan - Taleban	130	700.0	Government of Afghanistan	303		Taleban	-1	R 090706 /(2)AFP 9 July 2006 "Coalition soldier and 10 rebels killed in Afghanistan				Canada defence spokesman	3	Panjwayi district	Kandahar province	Panjwayi district	31.072875	65.158015	POINT (65.158015 31.072875)	174731	Afghanistan	700	Asia	1	2	2006-07-08	2006-07-09	1	10	0	0	11	11	11
126185	2006	1	1	333	Afghanistan: Government	735	Government of Afghanistan - Taleban	130	700.0	Government of Afghanistan	303		Taleban	-1	X 121106 /(2)Xinhua 11 Nov 2006 "1st Ld Writethru: 25 Taliban militants killed in E. Afghanistan: officer" /(3)AFP 12 Nov 2006 "Foreigners among 60 insurgents killed in Afghanistan operation				provincial governor	3	Barmal district	Paktika province	Barmal district	32.713324	69.27614	POINT (69.276140 32.713324)	176899	Afghanistan	700	Asia	1	2	2006-11-10	2006-11-11	0	25	0	0	25	25	25
49230	2007	1	3	488	Government of Myanmar (Burma) - Civilians	955	Government of Myanmar (Burma) - Civilians	144	775.0	Government of Myanmar (Burma)	1		Civilians	-1	Burma Human Rights Yearbook 2007					3	Matupi Township	Chin State	Mindat District	21.6	93.45	POINT (93.450000 21.600000)	161107	Myanmar (Burma)	775	Asia	2	4	2007-02-01	2007-02-28	0	0	3	0	3	3	3
133636	2008	1	1	333	Afghanistan: Government	735	Government of Afghanistan - Taleban	130	700.0	Government of Afghanistan	303		Taleban	-1	Reuters, 2008-10-17, "UPDATE 1-South Afghanistan attack kills 17 civilians", AP, 2008-10-18, "Former Karzai bodyguard killed in Afghanistan				provincial governor, ISAF	3	Nirkh district	Wardak province	Nirkh district	34.325691	68.762323	POINT (68.762323 34.325691)	179058	Afghanistan	700	Asia	1	2	2008-10-16	2008-10-17	0	19	0	0	19	19	19
133662	2008	1	1	333	Afghanistan: Government	735	Government of Afghanistan - Taleban	130	700.0	Government of Afghanistan	303		Taleban	-1	AP 26 Oct 2008 "Danish military drives Taliban from Afghan village				Danish army	1	Mirmandaw village	Hilmand province	Nahri Sarraj district (Greshk)	31.8768	64.7386	POINT (64.738600 31.876800)	175450	Afghanistan	700	Asia	1	2	2008-10-24	2008-10-26	0	2	0	0	2	2	2
165914	2009	1	1	333	Afghanistan: Government	735	Government of Afghanistan - Taleban	130	700.0	Government of Afghanistan	303		Taleban	-1	Xinhua 15 Oct 2009 "Afghan forces kill over 20 Taliban insurgents in south				Police	3	Naw Bahar district	Zabul province	Naw Bahar district	32.217008	67.567827	POINT (67.567827 32.217008)	176176	Afghanistan	700	Asia	1	2	2009-10-14	2009-10-15	0	14	0	0	14	14	14
165916	2009	1	1	333	Afghanistan: Government	735	Government of Afghanistan - Taleban	130	700.0	Government of Afghanistan	303		Taleban	-1	Xinhua 15 Oct 2009 "Afghan forces kill over 20 Taliban insurgents in south				Police	3	Arghandab district (Zabul)	Zabul province	Arghandab district (Zabul)	32.511956	66.987372	POINT (66.987372 32.511956)	176894	Afghanistan	700	Asia	1	2	2009-10-14	2009-10-15	0	8	0	0	8	8	8
167376	2010	1	1	333	Afghanistan: Government	735	Government of Afghanistan - Taleban	130	700.0	Government of Afghanistan	303		Taleban	-1	Ariana TV, Kabul, in Dari 1530 gmt 15 Jul 10				Taleban /Local official	3	Bargi Matal district	Nuristan province	Bargi Matal district	35.774604	71.253447	POINT (71.253447 35.774604)	181223	Afghanistan	700	Asia	1	2	2010-07-13	2010-07-15	2	8	0	0	10	10	10
33055	1990	1	1	375	Senegal: Casamance	806	Government of Senegal - MFDC	73	433.0	Government of Senegal	529		MFDC	-1	West Africa 28/1-3/2-91					5	Casamance			12.75	-15.5	POINT (-15.500000 12.750000)	147930	Senegal	433	Africa	2	5	1990-01-01	1990-12-31	5	0	0	0	5	5	5
51276	1992	1	3	488	Government of Myanmar (Burma) - Civilians	955	Government of Myanmar (Burma) - Civilians	144	775.0	Government of Myanmar (Burma)	1		Civilians	-1	AI,Myanmar: Human rights violations against Muslims, 1992-06-16					5	Naf River	Rakhine State	Maungdaw District	20.8614	92.320319	POINT (92.320319 20.861400)	159665	Myanmar (Burma)	775	Asia	1	2	1992-02-06	1992-02-08	0	0	40	0	20	40	55
39107	1993	1	1	375	Senegal: Casamance	806	Government of Senegal - MFDC	73	433.0	Government of Senegal	529		MFDC	-1	www.cidcm.umd.edu/inscr/mar/data/sencasamchro.htm, West Africa 29/3-4/4-93					3	Ziguinchor department	Ziguinchor region	Ziguinchor department	12.5	-16.25	POINT (-16.250000 12.500000)	147928	Senegal	433	Africa	1	2	1993-03-12	1993-03-14	2	70	0	0	72	72	82
145981	1994	1	1	333	Afghanistan: Government	734	Government of Afghanistan - Junbish-i Milli-yi Islami	130	700.0	Government of Afghanistan	302		Junbish-i Milli-yi Islami	-1	Reuters 26 March 1994 "28 killed, 130 wounded in Kabul rocket battles.				Doctors and Kabul Radio	1	Kabul city	Kabul province	Kabul district	34.531094	69.162796	POINT (69.162796 34.531094)	179779	Afghanistan	700	Asia	1	2	1994-03-25	1994-03-26	0	0	0	28	28	28	28
21051	1998	1	1	327	Angola: Government	714	Government of Angola - UNITA	99	540.0	Government of Angola	567		UNITA	-1	Reuters 1998-12-26 "UNITA shells strategic town, casualties high"; BBC mon 1998-12-26 "Thirty-five said killed in UNITA attack in central Angola				South African radio, Rescue services	1	Kuito town	Bie province	Kuito municipality	-12.383333	16.933333	POINT (16.933333 -12.383333)	111994	Angola	540	Africa	1	2	1998-12-24	1998-12-25	0	0	0	31	31	31	31
55393	1999	1	1	218	India - Pakistan	422	Government of India - Government of Pakistan	141	750.0	Government of India	142	770.0	Government of Pakistan	-1	Singh, Amarinder. "A Ridge Too Far: War in the Kargil Heights 1999".					1	Tiger Hill	Jammu and Kashmir State	Kargil district	34.484389	75.658389	POINT (75.658389 34.484389)	179072	India	750	Asia	1	2	1999-07-04	1999-07-05	7	12	0	0	19	19	19
10969	2002	1	1	287	Burundi: Government	596	Government of Burundi - Palipehutu-FNL	93	516.0	Government of Burundi	432		Palipehutu-FNL	-1	BBC Monitoring, 2002-09-09, "One person said killed in fighting in capital.				locals	1	Gihosha suburb	Bujumbura Mairie province	Bujumbura commune	-3.356192	29.392897	POINT (29.392897 -3.356192)	124979	Burundi	516	Africa	1	2	2002-09-08	2002-09-09	0	0	1	0	1	1	1
93214	2005	1	1	364	India: Kashmir	792	Government of India - Kashmir insurgents	141	750.0	Government of India	325		Kashmir insurgents	-1	AFP				police	2	Gool village	Jammu and Kashmir State	Udhampur district	33.275584	75.021236	POINT (75.021236 33.275584)	177631	India	750	Asia	1	2	2005-01-21	2005-01-22	0	4	0	0	4	4	6
127002	2007	1	1	333	Afghanistan: Government	735	Government of Afghanistan - Taleban	130	700.0	Government of Afghanistan	303		Taleban	-1	AP, 2007-09-25, "60 Taliban, 1 US-led coalition soldier killed in Afghan clash", Reuters, 2007-09-26, "UPDATE 1-Scores of Taliban die in Afghan clashes-US military				NATO/Coalition sources	1	Regay village	Hilmand province	Musa Qala district	32.1792	64.8073	POINT (64.807300 32.179200)	176170	Afghanistan	700	Asia	1	2	2007-09-25	2007-09-26	1	104	0	0	105	105	105
12124	2008	1	1	288	Chad: Government	620	Government of Chad - AN	87	483.0	Government of Chad	716		AN	-1	AI Double Misfortune December 2008				Commission of Inquiry	1	N'Djamena city	Ville de N'Djamena	N'Djamena Urbain	12.108502	15.048173	POINT (15.048173 12.108502)	147271	Chad	483	Africa	2	4	2008-01-28	2008-02-08	0	0	0	30	30	30	30
34671	2009	1	1	329	Ethiopia: Ogaden	719	Government of Ethiopia - ONLF	97	530.0	Government of Ethiopia	497		ONLF	-1	BBC Monitoring Africa 20/2-09, "Ethiopian rebel group claims killing 140 government forces in southeast"; Ogaden National Liberation Front website, in English 20 Feb 09				ONLF	2	Degehabur town	Somali state	Degehabur zone	8.220556	43.557222	POINT (43.557222 8.220556)	141568	Ethiopia	530	Africa	1	2	2009-02-16	2009-02-20	0	15	0	0	15	15	84
27856	2009	1	1	337	Somalia: Government	750	Government of Somalia - Al-Shabaab	95	520.0	Government of Somalia	717		Al-Shabaab	-1	X 2009-05-15; X 2009-05-16				UNHCR; hospitals	1	Mogadishu city	Banaadir region	Mogadishu district	2.066667	45.366667	POINT (45.366667 2.066667)	132931	Somalia	520	Africa	2	4	2009-05-07	2009-05-14	0	0	0	5	5	5	49
25891	2009	1	1	337	Somalia: Government	750	Government of Somalia - Al-Shabaab	95	520.0	Government of Somalia	717		Al-Shabaab	-1	Garowe Online/All Africa Global Media via COMTEX, in All Africa 2009-06-23				witnesses	1	Mogadishu city	Banaadir region	Mogadishu district	2.066667	45.366667	POINT (45.366667 2.066667)	132931	Somalia	520	Africa	1	2	2009-06-21	2009-06-22	0	0	0	12	11	12	12
1014	2011	1	1	230	Yemen (North Yemen): Government	459	Government of Yemen (North Yemen) - AQAP	123	678.0	Government of Yemen (North Yemen)	881		AQAP	-1	Agence France Presse, 2011-11-13, Qaeda-linked militants lash five Yemenis for drug use				Officials	1	Zinjibār town	Abyan governorate	Zinjibār district	13.128712	45.380728	POINT (45.380728 13.128712)	148771	Yemen (North Yemen)	678	Middle East	1	2	2011-11-11	2011-11-12	0	6	0	0	6	6	6
221032	1991	1	1	289	Colombia: Government	623	Government of Colombia - FARC	17	100.0	Government of Colombia	743		FARC	-1	Reuters 1 Jan 1992 "SIX FEARED KILLED IN GUERRILLA ASSAULT ON COLOMBIAN TOWN.				Police spokesman	1	Chita town	Boyacá department	Chita municipality	6.19053	-72.47588	POINT (-72.475880 6.190530)	138456	Colombia	100	Americas	1	2	1991-12-30	1991-12-31	1	0	1	0	2	2	6
145845	1993	1	1	333	Afghanistan: Government	732	Government of Afghanistan - Hizb-i Wahdat	130	700.0	Government of Afghanistan	300		Hizb-i Wahdat	-1	Reuters 31 May 1993 "Guerrillas battle as Afghan residents celebrate." / The Plain Dealer 1 June 1993 "AFGHAN FACTIONS OK TRUCE DURING FESTIVAL				Officials	3	Paghman district	Kabul province	Paghman district	34.548073	68.936374	POINT (68.936374 34.548073)	179778	Afghanistan	700	Asia	1	2	1993-05-29	1993-05-30	0	0	0	3	3	3	3
21853	1994	1	1	327	Angola: Government	714	Government of Angola - UNITA	99	540.0	Government of Angola	567		UNITA	-1	Voice of the Resistance of the Black Cockerel 1994-10-01/ BBC 1994-10-03 "UNITA REPORTS ON MILITARY OPERATIONS IN CUNENE AND HUILA				UNITA	1	Kuvango town	Huila province		-14.466667	16.3	POINT (16.300000 -14.466667)	109113	Angola	540	Africa	1	2	1994-09-28	1994-09-29	0	0	0	0	0	0	18
146601	1996	1	1	333	Afghanistan: Government	735	Government of Afghanistan - Taleban	130	700.0	Government of Afghanistan	303		Taleban	-1	Reuters 6 Sep 1996 "Afghan rebels claim district, offer peace to foes				Taleban spokesman	3	Azra district	Paktya province	Azra district	34.109043	69.624499	POINT (69.624499 34.109043)	179060	Afghanistan	700	Asia	1	2	1996-09-05	1996-09-06	0	0	0	20	20	20	20
221726	1997	1	1	289	Colombia: Government	623	Government of Colombia - FARC	17	100.0	Government of Colombia	743		FARC	-1	Reuters 17 June 1997 "Seventeen killed in combat in northern Colombia.				Military spokesman	2	Turbo town	Antioquia department	Turbo municipality	8.09263	-76.72822	POINT (-76.728220 8.092630)	141327	Colombia	100	Americas	1	2	1997-06-15	1997-06-16	2	15	0	0	17	17	17
91641	1997	1	1	364	India: Kashmir	792	Government of India - Kashmir insurgents	141	750.0	Government of India	325		Kashmir insurgents	-1	R 10/4/1997 Four soldiers, two militants die in Kashmir clash.				army spokesman	2	Beerwah town	Jammu and Kashmir State	Badgam district	33.972846	74.561107	POINT (74.561107 33.972846)	178350	India	750	Asia	1	2	1997-10-03	1997-10-04	4	2	0	0	6	6	6
134762	1998	1	1	333	Afghanistan: Government	736	Government of Afghanistan - UIFSA	130	700.0	Government of Afghanistan	304		UIFSA	-1	Radio Pakistan, Islamabad, in Urdu 1200 gmt 5 May 98 "Eight killed in renewed fighting." /Voice of the Islamic Republic of Iran, Tehran, in Persian 0330 gmt 6 May 98 "Clashes continue between warring factions - Iranian report.				Afghan Islamic Press / UIFSA spokesman	3	Bangi district	Takhar province	Bangi district	36.607485	69.342607	POINT (69.342607 36.607485)	182659	Afghanistan	700	Asia	1	2	1998-05-04	1998-05-05	0	0	0	24	24	24	24
38677	1998	1	1	382	Sierra Leone: Government	818	Government of Sierra Leone - RUF	80	451.0	Government of Sierra Leone	532		RUF	-1	Reuters 1998-05-12 "Sierra Leone rebels lose key town - peacekeepers				ECOMOG	1	Koindu town	Eastern province	Kailahun district	8.463333	-10.338611	POINT (-10.338611 8.463333)	141460	Sierra Leone	451	Africa	2	4	1998-05-04	1998-05-12	0	33	0	32	65	65	65
77975	2004	0	1	352	Sri Lanka (Ceylon): Eelam	776	Government of Sri Lanka - LTTE	145	780.0	Government of Sri Lanka	320		LTTE	-1	Reuters 20/9					1	Puttalam town	North Western	Puttalam	8.0362	79.8283	POINT (79.828300 8.036200)	141640	Sri Lanka	780	Asia	1	1	2004-09-18	2004-09-18	1	0	0	0	0	1	1
135042	1999	1	1	333	Afghanistan: Government	736	Government of Afghanistan - UIFSA	130	700.0	Government of Afghanistan	304		UIFSA	-1	Asia-Plus news agency, Dushanbe, in Russian 0852 gmt 05 Aug 99. "Anti-Taleban mission in Tajikistan says Afghan territory recaptured." /Peshawar Wahdat in Pashto 6 Jul 99 pp 1, 5 "Anti-Taleban leader Masud ready for talks." /(3)Reuters 7 Aug 1999 "Afghan opposition offers bodies for evacuees.				UIFSA spokesman	1	Chaharikar town	Parwan province	Chaharikar district	35.0159	69.1741	POINT (69.174100 35.015900)	180499	Afghanistan	700	Asia	1	2	1999-08-04	1999-08-05	0	0	0	100	100	100	100
222351	2000	1	1	289	Colombia: Government	623	Government of Colombia - FARC	17	100.0	Government of Colombia	743		FARC	-1	AP 27 March 2000 "Fierce rebel attacks kill at least 30 in Colombia" / AP 29 March 2000 "United Nations condemns attack by Colombian rebels				Antioquia state government spokesman	1	Vigía del Fuerte town	Antioquia department	Vigía del Fuerte municipality	6.578911	-76.886278	POINT (-76.886278 6.578911)	139167	Colombia	100	Americas	1	2	2000-03-25	2000-03-26	23	0	6	0	29	29	29
135224	2000	1	1	333	Afghanistan: Government	736	Government of Afghanistan - UIFSA	130	700.0	Government of Afghanistan	304		UIFSA	-1	Voice of the Islamic Republic of Iran, Mashhad, in Dari 1430 gmt 24 Jun 00. "Afghan Northern Alliance claims repulsing Taleban attack, two civilians killed.				UIFSA source	1	Markaz Wolluswali Dahi (Dara-i-Suf) town	Samangan province	Dara-I- Suf district	35.9561	67.2769	POINT (67.276900 35.956100)	181215	Afghanistan	700	Asia	1	2	2000-06-22	2000-06-23	0	0	2	0	2	2	2
135271	2000	1	1	333	Afghanistan: Government	736	Government of Afghanistan - UIFSA	130	700.0	Government of Afghanistan	304		UIFSA	-1	Voice of the Islamic Republic of Iran, Mashhad, in Dari 1430 gmt 18 Aug 00. "Afghan Taleban attacks repulsed in north central province - Iranian radio." /Radio Voice of Mojahed web site in Dari, in Dari 1630 gmt 17 Aug 00. "Afghan Northern Alliance claim advances in north 17th August				UIFSA source	2	Gordara stream	Samangan province	Dara-I- Suf district	35.42528	67.144847	POINT (67.144847 35.425280)	180495	Afghanistan	700	Asia	1	2	2000-08-17	2000-08-18	0	0	0	30	30	30	100
146938	2002	1	2	4622	Forces of Amanullah Khan - Forces of Ismail Khan	5232	Forces of Amanullah Khan - Forces of Ismail Khan	377		Forces of Amanullah Khan	379		Forces of Ismail Khan	-1	Reuters: twelve reported dead….(Pakistan folder?) /(2)AFP 23 July 2002 "Clashes in western Afghanistan kill 12, wound scores [Corrected 07/ 23/02]				Commander	2	Zer Koh sub-district	Hirat province	Shindand district	33.192284	62.164119	POINT (62.164119 33.192284)	177605	Afghanistan	700	Asia	1	2	2002-07-22	2002-07-23	5	7	0	0	12	12	12
147478	2003	1	2	4714	Jam'iyyat-i Islami-yi Afghanistan - Junbish-i Milli-yi Islami	5324	Jam'iyyat-i Islami-yi Afghanistan - Junbish-i Milli-yi Islami	292		Jam'iyyat-i Islami-yi Afghanistan	302		Junbish-i Milli-yi Islami	-1	AP, 2003-02-23; X, same date /(2) Xinhua 23 Feb 2003 "6 civilians killed in northern Afghanistan." /(3)Reuters 24 Feb 2003 " At least five killed in factional Afghan fighting.				Atta and Dostum spokesmen	2	Maymana town	Faryab province	Khwaja Sabz district	35.91732	64.78476	POINT (64.784760 35.917320)	181210	Afghanistan	700	Asia	1	2	2003-02-22	2003-02-24	0	2	3	0	5	5	6
16150	2003	1	2	4568	Supporters of AD - Supporters of PDP	5178	Supporters of AD - Supporters of PDP	571		Supporters of AD	668		Supporters of PDP	-1	Reuters News, "Clashes in Nigerian oil town kill 18 - Red Cross." 15 May 2003				Witness	2	Warri town	Delta state	Warri South lga	5.5167	5.75	POINT (5.750000 5.516700)	137892	Nigeria	475	Africa	1	2	2003-05-12	2003-05-15	0	0	0	18	18	18	18
16134	2003	1	2	4643	Ijaw - Itsekiri	5253	Ijaw - Itsekiri	622		Ijaw	625		Itsekiri	-1	Agence France Presse, "New fighting in flashpoint Nigerian oil city, police injured." 18 August 2003 Agence France Presse, "Troops deployed in Nigerian oil city to end clashes." 20 August 2003 Reuters News, "UPDATE 2-Nearly 100 killed in Nigeria oil city - Red Cross." 22 August 2003 Associated Press Newswires, "Warring militias in Nigeria's oil delta agree to cease-fire", 21 August 2003				Police & Witnesses, Residents, Nigerian Red Cross	1	Warri town	Delta state	Warri South lga	5.5167	5.75	POINT (5.750000 5.516700)	137892	Nigeria	475	Africa	1	2	2003-08-15	2003-08-19	0	0	0	30	30	30	45
27930	2005	1	2	4628	Galje'el clan (Hawiye) - Jejele subclan of Jibedi clan (Hawiye)	5238	Galje'el clan (Hawiye) - Jejele subclan of Jibedi clan (Hawiye)	610		Galje'el clan (Hawiye)	631		Jejele subclan of Jibedi clan (Hawiye)	-1	AP 7/6				medics	1	Belet Weyne town	Hiran region	Belet Weyne district	4.735833	45.203611	POINT (45.203611 4.735833)	136531	Somalia	520	Africa	1	2	2005-06-06	2005-06-07	0	0	0	21	21	21	21
219868	2002	1	2	4586	AUC - FARC	5196	AUC - FARC	771		AUC	743		FARC	-1	Reuters 2002-05-16 "Body count climbs to 78 in Colombian clashes.				Army	2	Campamento town	Antioquia department	Campamento municipality	6.979196	-75.297235	POINT (-75.297235 6.979196)	139170	Colombia	100	Americas	1	2	2002-05-14	2002-05-15	0	0	0	41	41	41	41
50020	2002	1	3	488	Government of Myanmar (Burma) - Civilians	955	Government of Myanmar (Burma) - Civilians	144	775.0	Government of Myanmar (Burma)	1		Civilians	-1	Burma Human Rights Yearbook 2002-2003					3	Myeik District	Tanintharyi Division	Myeik District	12.416667	99.05	POINT (99.050000 12.416667)	147439	Myanmar (Burma)	775	Asia	2	4	2002-08-01	2002-08-31	0	0	4	0	4	4	4
122287	2004	1	1	259	Iraq: Government	524	Government of Iraq - IS	116	645.0	Government of Iraq	234		IS	-1	r 23/10					1	Al Fallūjah town	Al Anbār province	Qaḑā’ al Fallūjah	33.355813	43.786124	POINT (43.786124 33.355813)	177568	Iraq	645	Middle East	1	2	2004-10-22	2004-10-23	0	0	0	2	2	2	2
164906	2009	1	1	333	Afghanistan: Government	735	Government of Afghanistan - Taleban	130	700.0	Government of Afghanistan	303		Taleban	-1	BBC Monitoring SA, 2009-02-16, "Government forces kill eight Taleban in Afghan south clashes				Afghan army	3	Nawa-i-Barak Zayi district	Hilmand province	Nawa-i-Barak Zayi district	31.270823	64.091336	POINT (64.091336 31.270823)	174729	Afghanistan	700	Asia	1	2	2009-02-15	2009-02-16	0	0	0	0	0	0	8
77966	2009	1	1	352	Sri Lanka (Ceylon): Eelam	776	Government of Sri Lanka - LTTE	145	780.0	Government of Sri Lanka	320		LTTE	-1	BBC Monitoring South Asia, 2009-02-26, Sri Lanka Army captures Tamil Tiger suicide bomb factory, leader's bunker				military sources	2	Mullaittivu	Northern	Mullaittivu	9.25	80.5499	POINT (80.549900 9.250000)	143082	Sri Lanka	780	Asia	1	2	2009-02-23	2009-02-25	0	4	0	0	4	4	4
27190	2010	1	1	337	Somalia: Government	750	Government of Somalia - Al-Shabaab	95	520.0	Government of Somalia	717		Al-Shabaab	-1	Radio Gaalkacyo, Gaalkacyo, in Somali 1015 gmt 8 Sep 10 (BBC Monitoring 8 September 2010 "Overnight fighting in Somali capital claims five					1	Mogadishu city	Banaadir region	Mogadishu district	2.066667	45.366667	POINT (45.366667 2.066667)	132931	Somalia	520	Africa	1	2	2010-09-07	2010-09-08	0	0	0	5	5	5	5
31158	2012	1	1	337	Somalia: Government	750	Government of Somalia - Al-Shabaab	95	520.0	Government of Somalia	717		Al-Shabaab	-1	BBC Monitoring Africa 27 April 2012 "Eleven killed in clashes between Somali government forces, Islamists" // BBC Monitoring Africa 28 April 2012 "Somali government forces, Islamists clash in southwest; both sides claim victory				Radio Shabeelle, Mogadishu in Somali 0500 gmt 27 Apr 12 // Jowhar website, Mogadishu, in Somali 28 Apr 12	3	Garbahare district	Gedo region	Garbahare district	3.22	42.3	POINT (42.300000 3.220000)	134365	Somalia	520	Africa	1	2	2012-04-25	2012-04-27	1	0	0	17	18	18	18
81424	2013	1	1	333	Afghanistan: Government	735	Government of Afghanistan - Taleban	130	700.0	Government of Afghanistan	303		Taleban	-1	Voice of Jihad website in Pashto 26 Nov 13 (BBC 26 Nov 2013 "Afghan Taleban say 10 soldiers killed in east fighting ") /(2)Afghan Islamic Press news agency, Peshawar, in Pashto 1413 gmt 26 Nov 13 (BBC 26 Nov 2013 "Officials report killing Taleban fighters in Afghan east") /(3)Tolo TV, Kabul, in Dari 0930 gmt 27 Nov 13 (BBC 27 Nov 2013 "Twenty Taleban fighters killed in Afghan security forces oper…				Police/Taleban	3	Kamdesh district	Nuristan province	Kamdesh district	35.483273	71.314533	POINT (71.314533 35.483273)	180503	Afghanistan	700	Asia	1	2	2013-11-25	2013-11-26	10	20	0	0	30	30	30
145877	1993	1	1	333	Afghanistan: Government	726	Government of Afghanistan - Hizb-i Islami-yi Afghanistan	130	700.0	Government of Afghanistan	299		Hizb-i Islami-yi Afghanistan	-1	Radio Afghanistan, Kabul (in Dari 1600 gmt 14 Sep 93) /Voice of the Islamic Republic of Iran radio, Tehran, (in Persian 1630 gmt 15 Sep 93)					1	Kabul city	Kabul province	Kabul district	34.531094	69.162796	POINT (69.162796 34.531094)	179779	Afghanistan	700	Asia	1	2	1993-09-14	1993-09-15	0	0	0	1	1	1	1
38418	1995	1	1	382	Sierra Leone: Government	818	Government of Sierra Leone - RUF	80	451.0	Government of Sierra Leone	532		RUF	-1	RFI 1995-03-14/ BBC 1995-03-16 "RUF REBELS SAY GOVERNMENT SHELLING HAS DELAYED HOSTAGE RELEASE"; ARB vol 32 no 3 (1995-04-26) 11796 "Key Town Recaptured				0	2	Mabang town	Northern province	Tonkolili district	8.567778	-12.181667	POINT (-12.181667 8.567778)	142176	Sierra Leone	451	Africa	1	2	1995-03-11	1995-03-12	5	0	0	0	5	5	85
53319	1999	1	1	218	India - Pakistan	422	Government of India - Government of Pakistan	141	750.0	Government of India	142	770.0	Government of Pakistan	-1	Singh, Amarinder. "A Ridge Too Far: War in the Kargil Heights 1999".					1	Tololing mountain	Jammu and Kashmir State	Kargil district	34.464166	75.795833	POINT (75.795833 34.464166)	179072	India	750	Asia	1	2	1999-06-13	1999-06-14	13	7	0	0	20	20	20
140559	1999	1	1	333	Afghanistan: Government	736	Government of Afghanistan - UIFSA	130	700.0	Government of Afghanistan	304		UIFSA	-1	Asia-Plus news agency, Dushanbe, in Russian 0852 gmt 05 Aug 99. "Anti-Taleban mission in Tajikistan says Afghan territory recaptured." /Peshawar Wahdat in Pashto 6 Jul 99 pp 1, 5 "Anti-Taleban leader Masud ready for talks." /(3)Reuters 7 Aug 1999 "Afghan opposition offers bodies for evacuees.				UIFSA spokesman	1	Bagram airbase	Parwan province	Bagram district	34.940555	69.265277	POINT (69.265277 34.940555)	179779	Afghanistan	700	Asia	1	2	1999-08-04	1999-08-05	0	0	0	100	100	100	100
34913	1996	1	1	329	Ethiopia: Ogaden	718	Government of Ethiopia - AIAI	97	530.0	Government of Ethiopia	542		AIAI	-1	Reuters 9/8-96, 10/8-06, 11/8-96, Aug 10 (AFP), Aug 15 (AFP), Reuters 14/8-96				Khalif Mahmoud Warsame, spokesman for the al-Ittihad, government spokesman; Aid officials, Nairobi's Sunday Nation	2	Luuq town	Gedo region	Luuq district	3.796513	42.544206	POINT (42.544206 3.796513)	135086	Somalia	520	Africa	1	2	1996-08-08	1996-08-09	5	8	25	0	38	38	50
35006	1996	1	1	329	Ethiopia: Ogaden	718	Government of Ethiopia - AIAI	97	530.0	Government of Ethiopia	542		AIAI	-1	Reuters 9/8-96, 10/8-06, 11/8-96, Aug 10 (AFP), Aug 15 (AFP), Reuters 14/8-96				Khalif Mahmoud Warsame, spokesman for the al-Ittihad, government spokesman; Aid officials, Nairobi's Sunday Nation	1	Belet Hawa town	Gedo region	Belet Hawa district	3.929306	41.874525	POINT (41.874525 3.929306)	135084	Somalia	520	Africa	1	2	1996-08-08	1996-08-09	5	7	25	0	37	37	50
23967	1997	1	1	283	DR Congo (Zaire): Government	584	Government of DR Congo (Zaire) - AFDL	89	490.0	Government of DR Congo (Zaire)	422		AFDL	-1	REBELS SAY TWO WHITE MERCENARIES AMONG 60 PEOPLE KILLED IN FIGHTING. 128 words 20 January 1997 BBC Monitoring Service: Africa English (c) 1997 The British Broadcasting Corporation [date of publication]. All Rights Reserved. No material may be reproduced except with the express permission of The British Broadcasting Corporation.				Kabila	1	Lubutu town	Maniema region	Lubutu zone	-0.733333	26.583333	POINT (26.583333 -0.733333)	128574	DR Congo (Zaire)	490	Africa	1	2	1997-01-15	1997-01-20	0	0	0	60	60	60	60
221777	1997	1	1	289	Colombia: Government	623	Government of Colombia - FARC	17	100.0	Government of Colombia	743		FARC	-1	Reuters 1 Sep 1997 "Up to 24 killed in fighting in southwest Colombia.				Police spokesman	1	San Miguel town	Putumayo department	San Miguel municipality	0.343144	-76.911243	POINT (-76.911243 0.343144)	129807	Colombia	100	Americas	1	2	1997-08-31	1997-09-01	4	0	0	0	4	4	24
134774	1998	1	1	333	Afghanistan: Government	736	Government of Afghanistan - UIFSA	130	700.0	Government of Afghanistan	304		UIFSA	-1	Voice of the Islamic Republic of Iran, Mashhad, in Persian 0300 gmt 11 Jun 98 "Taleban attacks foiled in the north.				Taleban spokesman	4	Baghlan province	Baghlan province		35.75	69.0	POINT (69.000000 35.750000)	181219	Afghanistan	700	Asia	1	2	1998-06-10	1998-06-11	15	6	0	0	21	21	21
134834	1998	1	1	333	Afghanistan: Government	736	Government of Afghanistan - UIFSA	130	700.0	Government of Afghanistan	304		UIFSA	-1	Voice of the Islamic Republic of Iran (Provincial Network) in Persian 1500 gmt 16 Aug 98 "Opposition rejects Taleban claims of new gains.				UIFSA spokesman	2	Gazistan village	Takhar province	Kalafgan district	36.681384	69.810092	POINT (69.810092 36.681384)	182660	Afghanistan	700	Asia	1	2	1998-08-14	1998-08-15	3	0	0	0	3	3	3
24931	1998	1	3	456	Government of Niger - Civilians	923	Government of Niger - Civilians	75	436.0	Government of Niger	1		Civilians	-1	Reuters 25/2-99, Reuters 3/3-99, EIU Country Report 2nd quarter 1999, 30				Issa Lamine, commander of the Democratic Front for Renewal (FDR), Refugees International	1	Boltanga village	Diffa region	N'Guigmi department	15.097741	13.708118	POINT (13.708118 15.097741)	151588	Niger	436	Africa	2	5	1998-09-01	1998-12-31	0	0	147	0	147	147	147
38593	1998	1	1	382	Sierra Leone: Government	819	Government of Sierra Leone - AFRC	80	451.0	Government of Sierra Leone	533		AFRC	-1	Reuters 1998-10-02 "Peacekeepers retake S.Leone gold town from rebels				military sources	1	Sandaru town	Eastern province	Kenema district	7.770833	-11.040556	POINT (-11.040556 7.770833)	140738	Sierra Leone	451	Africa	1	2	1998-09-26	1998-09-29	0	0	0	20	20	20	20
32907	1999	1	3	571	RUF - Civilians	1038	RUF - Civilians	532		RUF	1		Civilians	-1	NPWJ, 157					1	Mambolo town	Northern province	Kambia district	8.92306	-13.04444	POINT (-13.044440 8.923060)	142174	Sierra Leone	451	Africa	1	2	1999-02-11	1999-02-12	0	0	2	0	2	2	2
123119	2002	1	1	308	Philippines: Mindanao	658	Government of Philippines - ASG	154	840.0	Government of Philippines	277		ASG	-1	AFP 3 February 2002 "More than 20 Abu Sayyaf gunmen believed killed in southern Philippine fighting: official" // R 3 February 2002 "Philippine forces kill 16 Muslim gunmen in battle				military official	2	Indanan municipality	Sulu province	Indanan municipality	5.994293	120.960283	POINT (120.960283 5.994293)	138122	Philippines	840	Asia	1	2	2002-02-01	2002-02-03	0	16	0	0	16	16	20
166493	2010	1	2	4713	Hizb-i Islami-yi Afghanistan - Taleban	5323	Hizb-i Islami-yi Afghanistan - Taleban	299		Hizb-i Islami-yi Afghanistan	303		Taleban	-1	Tolo TV, Kabul, in Dari 1000 gmt 6 Mar 10 /AP 7 March 2010 "Dozens killed in clashes between Taliban, another Islamist militia; fighters defect to gov't" /Arzu TV, Mazar-e Sharif, in Dari 1500 gmt 31 Mar 10 /AFP 7 March 2010 "Dozens reported killed in Afghan militant infighting: police				Military spokesman	1	Qaisar Khail village	Baghlan province	Baghlani Jadid district	36.1616	68.6849	POINT (68.684900 36.161600)	181938	Afghanistan	700	Asia	1	2	2010-03-06	2010-03-07	40	20	19	0	79	79	79
20124	1993	1	3	578	UNITA - Civilians	1045	UNITA - Civilians	567		UNITA	1		Civilians	-1	Reuters, 1993-02-16				Angolan govt	1	Huambo town	Huambo province		-12.776111	15.739167	POINT (15.739167 -12.776111)	111272	Angola	540	Africa	1	2	1993-02-15	1993-02-16	0	0	0	0	0	0	1000
25880	1998	1	2	4932	Forces of General Morgan - Forces of Omar Jess	5542	Forces of General Morgan - Forces of Omar Jess	1082		Forces of General Morgan	965		Forces of Omar Jess	-1	R 1998-03-30				radio reports	1	Kismayo town	Lower Juba region	Kismayo district	-0.358173	42.545365	POINT (42.545365 -0.358173)	129326	Somalia	520	Africa	1	2	1998-03-29	1998-03-30	0	0	13	12	25	25	25
51025	2007	1	3	488	Government of Myanmar (Burma) - Civilians	955	Government of Myanmar (Burma) - Civilians	144	775.0	Government of Myanmar (Burma)	1		Civilians	-1	May 24, Christian Solidarity Worldwide					3	Hpa-an District	Kayin State	Hpa-an District	17.7	97.7	POINT (97.700000 17.700000)	155356	Myanmar (Burma)	775	Asia	2	5	2007-01-01	2007-05-15	0	0	1	0	1	1	1
34631	2009	1	1	329	Ethiopia: Ogaden	719	Government of Ethiopia - ONLF	97	530.0	Government of Ethiopia	497		ONLF	-1	All Africa 7/3-09, "Fighting Kills More People in Ethiopia", All Africa 8/3-09, "ONLF Claims Victory Over Fighting in Ethiopia", BBC Monitoring Africa 10/3-09, "Ethiopia masses troops along Somalia border after rebel attacks"; Garoweonline.com in English 9 Mar 09, BBC Monitoring Africa 10/3-09, "At least 25 said killed in Ethiopia as government army, Somali rebels clash", Garoweonline.com in Engl…					1	Mustahil town	Somali state	Gode zone	5.24361	44.73194	POINT (44.731940 5.243610)	137250	Ethiopia	530	Africa	1	2	2009-03-06	2009-03-07	25	0	0	0	25	25	25
50157	2000	1	3	488	Government of Myanmar (Burma) - Civilians	955	Government of Myanmar (Burma) - Civilians	144	775.0	Government of Myanmar (Burma)	1		Civilians	-1	Burma Human rights Yearbook 2000					1	Pein-ne-taw town	Mon State	Thaton District	17.121358	97.484336	POINT (97.484336 17.121358)	154635	Myanmar (Burma)	775	Asia	2	3	2000-07-01	2000-07-07	0	0	4	0	4	4	4
124869	2003	1	1	308	Philippines: Mindanao	657	Government of Philippines - MILF	154	840.0	Government of Philippines	276		MILF	-1	Xinhua 2003-02-13, Keesings 45246				Military	2	Pikit town	Cotabato province	Pikit municipality	7.0583	124.6728	POINT (124.672800 7.058300)	140290	Philippines	840	Asia	1	2	2003-02-10	2003-02-13	8	157	5	0	86	170	170
147528	2003	1	1	333	Afghanistan: Government	735	Government of Afghanistan - Taleban	130	700.0	Government of Afghanistan	303		Taleban	-1	R, 2003-05-10 /(2)AFP 10 May 2003 "US soldier wounded, Afghan killed in fierce attack in eastern Afghanistan" /(3)Xinhua 10 May 2003 "Three killed in armed clash in east Afghanistan.				Afghan military commander	2	Khost town	Khost province	Khost district	33.335091	69.918411	POINT (69.918411 33.335091)	177620	Afghanistan	700	Asia	1	2	2003-05-09	2003-05-10	0	0	0	0	0	0	11
135943	2004	1	1	333	Afghanistan: Government	735	Government of Afghanistan - Taleban	130	700.0	Government of Afghanistan	303		Taleban	-1	BBC, 2004-06-03				spokesman for the governor of Kandahar,	3	Miya Nishin district	Kandahar province	Miya Nishin district	32.378207	66.335951	POINT (66.335951 32.378207)	176173	Afghanistan	700	Asia	1	2	2004-06-02	2004-06-03	0	17	0	0	17	17	17
135423	2005	1	1	333	Afghanistan: Government	735	Government of Afghanistan - Taleban	130	700.0	Government of Afghanistan	303		Taleban	-1	AFP 19 April 2005 "Nine Taliban rebels killed in southern Afghanistan gun battle				Officials	3	Daychopan district	Zabul province	Daychopan district	32.612577	66.688212	POINT (66.688212 32.612577)	176894	Afghanistan	700	Asia	1	2	2005-04-18	2005-04-19	0	9	0	0	9	9	9
93248	2005	1	1	364	India: Kashmir	792	Government of India - Kashmir insurgents	141	750.0	Government of India	325		Kashmir insurgents	-1	AFP				police	3	Doda district	Jammu and Kashmir State	Doda district	33.10081	75.6497	POINT (75.649700 33.100810)	177632	India	750	Asia	1	2	2005-05-15	2005-05-16	2	0	0	0	2	2	2
187847	2005	1	1	418	United States of America: Government	878	Government of United States of America - al-Qaida	3	2.0	Government of United States of America	769		al-Qaida	-1	Xinhua 2005-09-29				military	2	Miranshah Town	Federally Administered Tribal Areas	North Waziristan	33.008611	70.069722	POINT (70.069722 33.008611)	177621	Pakistan	770	Asia	1	2	2005-09-29	2005-09-30	7	25	0	0	32	32	51
135713	2005	1	1	333	Afghanistan: Government	735	Government of Afghanistan - Taleban	130	700.0	Government of Afghanistan	303		Taleban	-1	Reuters 2005-10-11 /(2)Afghan Islamic Press news agency, Peshawar, in Pashto 1746 gmt 10 Oct 05 /(3)AFP 11 Oct 2005 "Eighteen policemen killed in ambush in Afghanistan" /(4)Pajhwok Afghan News website, Kabul, in English 0948 gmt 12 Oct 05				government spokesman	3	Dishu district	Hilmand province	Dishu district	29.889044	63.129694	POINT (63.129694 29.889044)	172567	Afghanistan	700	Asia	1	2	2005-10-10	2005-10-11	18	3	0	0	21	21	23
135743	2005	1	1	333	Afghanistan: Government	735	Government of Afghanistan - Taleban	130	700.0	Government of Afghanistan	303		Taleban	-1	AP 26 Oct 2005 "U.S. and British air attacks kill suspected Taliban				US military	3	Dihrawud district	Uruzgan province	Dihrawud district	32.584696	65.465693	POINT (65.465693 32.584696)	176891	Afghanistan	700	Asia	1	2	2005-10-24	2005-10-25	0	6	0	0	6	6	6
135769	2005	1	1	333	Afghanistan: Government	735	Government of Afghanistan - Taleban	130	700.0	Government of Afghanistan	303		Taleban	-1	Reuters 2005-11-12 /(2)AFP 12 Nov 2005 "Three Afghan policemen, ex-official killed in "Taliban" attacks				officials	2	Bak district	Khost province	Bak district	33.530101	70.076616	POINT (70.076616 33.530101)	178341	Afghanistan	700	Asia	1	2	2005-11-11	2005-11-12	1	0	0	0	1	1	1
93313	2005	1	1	364	India: Kashmir	792	Government of India - Kashmir insurgents	141	750.0	Government of India	325		Kashmir insurgents	-1	PTI				police	2	Gool village	Jammu and Kashmir State	Udhampur district	33.275584	75.021236	POINT (75.021236 33.275584)	177631	India	750	Asia	1	2	2005-12-02	2005-12-03	0	1	0	0	1	1	1
32743	2006	1	1	413	Ethiopia: Oromiya	869	Government of Ethiopia - OLF	97	530.0	Government of Ethiopia	551		OLF	-1	BBC Monitoring Africa 6/5-06: Ethiopian opposition radio Voice of Oromo Liberation audio website on 3 May				OLA southern zonal commander	2	Moyale woreda	Oromiya state	Borana zone	3.874545	39.216166	POINT (39.216166 3.874545)	135079	Ethiopia	530	Africa	1	2	2006-04-11	2006-04-12	0	0	0	0	0	0	2
187910	2006	1	1	418	United States of America: Government	878	Government of United States of America - al-Qaida	3	2.0	Government of United States of America	769		al-Qaida	-1	Reuters 160506 "UPDATE 2-Eleven die in clashes in Pakistan's tribal region				security official	1	Miranshah Town	Federally Administered Tribal Areas	North Waziristan	33.008611	70.069722	POINT (70.069722 33.008611)	177621	Pakistan	770	Asia	1	2	2006-05-15	2006-05-16	2	0	0	0	2	2	2
127478	2006	1	1	333	Afghanistan: Government	735	Government of Afghanistan - Taleban	130	700.0	Government of Afghanistan	303		Taleban	-1	Pajhwok Afghan News website, Kabul, in English 0951 gmt 25 May 06 (BBC 25 May 2006 "At least two Afghan policemen, two Taleban dead in Helmand clash") /(2)AFP 26 May 2006 "10 Taliban, four police killed in fresh Afghan fighting				Officials	3	Sangin district	Hilmand province	Sangin district	32.120374	64.994325	POINT (64.994325 32.120374)	176170	Afghanistan	700	Asia	1	2	2006-05-24	2006-05-25	2	12	1	0	15	15	15
127550	2006	1	1	333	Afghanistan: Government	735	Government of Afghanistan - Taleban	130	700.0	Government of Afghanistan	303		Taleban	-1	X 150606 /(2)Pajhwok Afghan News website, Kabul, in English 0807 gmt 15 Jun 06 (BBC 15 June 2006 "At least 10 dead in clashes in Afghanistan's Zabol Province")				provincial police chief	1	Hassan Kariz Naw Abad village	Zabul province	Shahjoy district	32.6018	67.4925	POINT (67.492500 32.601800)	176895	Afghanistan	700	Asia	1	2	2006-06-14	2006-06-15	3	7	0	0	10	10	10
12133	2006	0	3	465	Government of Chad - Civilians	932	Government of Chad - Civilians	87	483.0	Government of Chad	1		Civilians	-1	BBC Monitoring Africa 2006-07-06 "Chad Alwihda Website News Digest 5-6 Jul 06				Alwihda website	2	Guereda	Wadi Fira region	Dar Tama department	14.516667	22.083333	POINT (22.083333 14.516667)	150885	Chad	483	Africa	1	2	2006-07-03	2006-07-04	0	0	0	0	0	0	17
127648	2006	1	1	333	Afghanistan: Government	735	Government of Afghanistan - Taleban	130	700.0	Government of Afghanistan	303		Taleban	-1	X 140706 /(2)Pajhwok Afghan News website, Kabul, in English 1315 gmt 14 Jul 06 (BBC 14 July 2006 "Afghan, coalition forces kill six insurgents in Helmand")				commander of Afghan army	1	Mirmandaw village	Hilmand province	Nahri Sarraj district (Greshk)	31.8768	64.7386	POINT (64.738600 31.876800)	175450	Afghanistan	700	Asia	1	2	2006-07-13	2006-07-14	0	3	0	0	3	3	3
127649	2006	1	1	333	Afghanistan: Government	735	Government of Afghanistan - Taleban	130	700.0	Government of Afghanistan	303		Taleban	-1	X 140706 /(2)Pajhwok Afghan News website, Kabul, in English 1315 gmt 14 Jul 06 (BBC 14 July 2006 "Afghan, coalition forces kill six insurgents in Helmand")				commander of Afghan army	1	Haydarabad village	Hilmand province	Nahri Sarraj district (Greshk)	31.9014	64.7449	POINT (64.744900 31.901400)	175450	Afghanistan	700	Asia	1	2	2006-07-13	2006-07-14	0	3	0	0	3	3	3
127722	2006	1	1	333	Afghanistan: Government	735	Government of Afghanistan - Taleban	130	700.0	Government of Afghanistan	303		Taleban	-1	X 060806 /(2)AFP 6 Aug 2006 "Afghan forces kill 17 insurgents in south, police say				Afghan official	3	Garmser district	Hilmand province	Garmser district	30.852922	64.131675	POINT (64.131675 30.852922)	174009	Afghanistan	700	Asia	1	2	2006-08-05	2006-08-06	0	17	0	0	17	17	17
127817	2006	1	1	333	Afghanistan: Government	735	Government of Afghanistan - Taleban	130	700.0	Government of Afghanistan	303		Taleban	-1	X 040906 /(2)AFP 4 Sep 2006 "Taliban attack Afghan town: 16 rebels, three police killed				provincial police chief	1	Garmser town	Hilmand province	Garmser district	31.1308	64.211029	POINT (64.211029 31.130800)	174729	Afghanistan	700	Asia	1	2	2006-09-03	2006-09-04	3	16	0	0	19	19	19
78113	2006	1	1	352	Sri Lanka (Ceylon): Eelam	776	Government of Sri Lanka - LTTE	145	780.0	Government of Sri Lanka	320		LTTE	-1	AFP 2006-09-30, Reuters 2006-09-30				The defence ministry, military spokesman	7	waters off Jaffna town	North Eastern	Jaffna	9.542383	79.972202	POINT (79.972202 9.542383)	143800	Sri Lanka	780	Asia	1	2	2006-09-29	2006-09-30	0	2	0	0	2	2	4
127962	2006	1	1	333	Afghanistan: Government	735	Government of Afghanistan - Taleban	130	700.0	Government of Afghanistan	303		Taleban	-1	X 181006 /(2)AP 18 Oct 2006 "22 civilians die during operations in Afghanistan, officials and resident say				local resident	1	Tajekan suburb	Hilmand province	Nahri Sarraj district (Greshk)	31.822432	64.579681	POINT (64.579681 31.822432)	175450	Afghanistan	700	Asia	1	2	2006-10-17	2006-10-18	0	1	13	0	14	14	14
77136	2007	1	1	352	Sri Lanka (Ceylon): Eelam	776	Government of Sri Lanka - LTTE	145	780.0	Government of Sri Lanka	320		LTTE	-1	Reuters, 9 mar 07				military official	3	Trincomalee	Eastern	Trincomalee	8.583333	81.083333	POINT (81.083333 8.583333)	142363	Sri Lanka	780	Asia	1	2	2007-03-08	2007-03-09	9	1	0	0	10	10	29
51064	2007	1	3	488	Government of Myanmar (Burma) - Civilians	955	Government of Myanmar (Burma) - Civilians	144	775.0	Government of Myanmar (Burma)	1		Civilians	-1	http://www.freeburmarangers.org/Reports/2007/20070715.html				Free Burma Rangers	3	Hpa-an District	Kayin State	Hpa-an District	17.7	97.7	POINT (97.700000 17.700000)	155356	Myanmar (Burma)	775	Asia	2	4	2007-05-01	2007-05-30	0	0	2	0	2	2	2
10052	2007	0	1	287	Burundi: Government	596	Government of Burundi - Palipehutu-FNL	93	516.0	Government of Burundi	432		Palipehutu-FNL	-1	Two killed, two wounded as Burundi army clashes with rebels 175 words 8 May 2007 14:34 BBC Monitoring Africa English (c) 2007 The British Broadcasting Corporation. All Rights Reserved. No material may be reproduced except with the express permission of The British Broadcasting Corporation. Excerpt from report by Burundi news agency ABP				administrative sources	2	Mugara town	Bururi province	Rumonge commune	-4.047222	29.525556	POINT (29.525556 -4.047222)	123540	Burundi	516	Africa	1	2	2007-05-05	2007-05-06	0	0	0	2	2	2	2
77331	2007	1	1	352	Sri Lanka (Ceylon): Eelam	776	Government of Sri Lanka - LTTE	145	780.0	Government of Sri Lanka	320		LTTE	-1	Reuters 3 jun 07				defence officials	3	Vavuniya	Northern	Vavuniya	8.8786	80.498	POINT (80.498000 8.878600)	142361	Sri Lanka	780	Asia	1	2	2007-06-02	2007-06-03	10	15	0	0	25	25	37
21783	1989	1	1	327	Angola: Government	714	Government of Angola - UNITA	99	540.0	Government of Angola	567		UNITA	-1	African Defence November 1989, p. 26				UNITA	4	Cabinda province	Cabinda province		-5.0	12.5	POINT (12.500000 -5.000000)	122786	Angola	540	Africa	1	1	1989-09-19	1989-09-19	0	1	0	0	1	1	11
77072	2007	1	1	352	Sri Lanka (Ceylon): Eelam	776	Government of Sri Lanka - LTTE	145	780.0	Government of Sri Lanka	320		LTTE	-1	Xinhua 9 jun 07				military	2	Thoppigala area	Eastern	Batticaloa	7.866667	81.533333	POINT (81.533333 7.866667)	140924	Sri Lanka	780	Asia	1	2	2007-06-08	2007-06-09	1	20	0	0	21	21	21
2431	2007	1	1	386	Algeria: Government	830	Government of Algeria - AQIM	109	615.0	Government of Algeria	539		AQIM	-1	BBC Monitoring Middle East 24/7-07: Liberte website, Algiers, in French 24 Jul 07				Algerian newspaper Liberte	2	Yakouren village	Tizi Ouzou province	Azazga commune	36.730537	4.436456	POINT (4.436456 36.730537)	182529	Algeria	615	Africa	1	2	2007-07-21	2007-07-24	0	0	0	0	0	0	12
126849	2007	1	1	333	Afghanistan: Government	735	Government of Afghanistan - Taleban	130	700.0	Government of Afghanistan	303		Taleban	-1	Pajhwok Afghan News website, Kabul, in English 1142 gmt 13 Aug 07 (BBC 13 Aug 2007 "Conflicting reports on casualty figures for Afghan east operation")				Officials /Taleban	3	Pachir Wa Agam district	Nangarhar province	Pachir Wa Agam district	34.087763	70.280585	POINT (70.280585 34.087763)	179061	Afghanistan	700	Asia	1	2	2007-08-12	2007-08-13	0	0	0	0	0	0	7
23601	2007	1	1	283	DR Congo (Zaire): Government	588	Government of DR Congo (Zaire) - CNDP	89	490.0	Government of DR Congo (Zaire)	426		CNDP	-1	Congo army retakes several villages amid fighting in east, more than 100 dead By EDDY ISANGO Associated Press Writer 522 words 10 October 2007 21:11 Associated Press Newswires English (c) 2007. The Associated Press. All Rights Reserved. Congo rebel leader calls for cease-fire, army says 122 dead By EDDY ISANGO Associated Press Writer 537 words 11 October 2007 15:03 Associated Press Newswires Engl…				Regional army commander Col. Delphin Kahindi	1	Karuba location	Nord Kivu province	Masisi territory	-1.582778	28.986111	POINT (28.986111 -1.582778)	127138	DR Congo (Zaire)	490	Africa	1	2	2007-10-07	2007-10-10	18	104	0	0	122	122	122
127186	2007	1	1	333	Afghanistan: Government	735	Government of Afghanistan - Taleban	130	700.0	Government of Afghanistan	303		Taleban	-1	AP, 2007-12-02, "40 Taliban Killed in Afghan Clashes				provincial police chief	3	Shah Wali Kot district	Kandahar province	Shah Wali Kot district	32.080455	66.007358	POINT (66.007358 32.080455)	176173	Afghanistan	700	Asia	1	2	2007-11-29	2007-12-01	0	35	0	0	35	35	35
127198	2007	1	1	333	Afghanistan: Government	735	Government of Afghanistan - Taleban	130	700.0	Government of Afghanistan	303		Taleban	-1	AP, 2007-12-08, "Afghan, NATO operation leaves 14 dead, including 2 children				Aghan Defence Ministry, NATO/Coalition sources	1	Musa Qala town	Hilmand province	Musa Qala district	32.350174	64.772322	POINT (64.772322 32.350174)	176170	Afghanistan	700	Asia	1	2	2007-12-07	2007-12-08	0	12	2	0	14	14	14
82600	2008	1	1	364	India: Kashmir	792	Government of India - Kashmir insurgents	141	750.0	Government of India	325		Kashmir insurgents	-1	SATP, 2008-1-21				SATP	1	Mandigam village	Jammu and Kashmir State	Kupwara district	34.350278	74.365833	POINT (74.365833 34.350278)	179069	India	750	Asia	1	2	2008-01-20	2008-01-21	0	3	0	0	3	3	3
10770	2008	1	1	287	Burundi: Government	596	Government of Burundi - Palipehutu-FNL	93	516.0	Government of Burundi	432		Palipehutu-FNL	-1	Burundi: Army kills about 20 rebels near capital 184 words 1 March 2008 14:15 BBC Monitoring Africa English (c) 2008 The British Broadcasting Corporation. All Rights Reserved. No material may be reproduced except with the express permission of The British Broadcasting Corporation. Excerpt from report by Burundi Radio Publique Africaine on 1 March Burundi army and rebels clash, 20 killed - army 29…				Army spokesman Colonel Adolphe Manirakiza	2	Gatumba town	Bujumbura Rural province	Mutimbuzi commune	-3.3222	29.2442	POINT (29.244200 -3.322200)	124979	Burundi	516	Africa	1	2	2008-02-28	2008-03-01	1	17	2	0	20	20	20
10489	2008	1	1	287	Burundi: Government	596	Government of Burundi - Palipehutu-FNL	93	516.0	Government of Burundi	432		Palipehutu-FNL	-1	Fourteen killed as Burundi rebels, army clash 103 words 18 April 2008 10:59 Reuters News English (c) 2008 Reuters Limited UPDATE 2-Fourteen killed as Burundi rebels, army clash By Patrick Nduwimana 445 words 18 April 2008 11:14 Reuters News English (c) 2008 Reuters Limited Fresh fighting in Burundi after 17 die in overnight attack By ERIC MANIRAKIZA 378 words 18 April 2008 15:51 Associated Press …				spokesman Colonel Adolphe Manirakiza	3	Bubanza commune	Bubanza province	Bubanza commune	-3.083333	29.394444	POINT (29.394444 -3.083333)	124979	Burundi	516	Africa	1	2	2008-04-17	2008-04-19	20	6	0	0	26	26	26
10058	2008	1	1	287	Burundi: Government	596	Government of Burundi - Palipehutu-FNL	93	516.0	Government of Burundi	432		Palipehutu-FNL	-1	Burundi army says kills 11 rebels in clash 253 words 28 April 2008 17:36 Reuters News Seventeen rebels killed in recent fighting - Burundi army 297 words 30 April 2008 08:56 BBC Monitoring Africa English (c) 2008 The British Broadcasting Corporation. All Rights Reserved. No material may be reproduced except with the express permission of The British Broadcasting Corporation.				army spokesman Colonel Adolphe Manirakiza.	1	Isale	Bujumbura Rural province	Isale commune	-3.3489	29.4839	POINT (29.483900 -3.348900)	124979	Burundi	516	Africa	1	2	2008-04-28	2008-04-29	1	17	2	0	20	20	20
82663	2008	1	1	364	India: Kashmir	792	Government of India - Kashmir insurgents	141	750.0	Government of India	325		Kashmir insurgents	-1	PTI via BBC, 2008-8-22				police	1	Machil sector	Jammu and Kashmir State	Kupwara district	34.69238	74.35925	POINT (74.359250 34.692380)	179789	India	750	Asia	1	2	2008-08-22	2008-08-23	3	12	0	0	15	15	17
82670	2008	1	1	364	India: Kashmir	792	Government of India - Kashmir insurgents	141	750.0	Government of India	325		Kashmir insurgents	-1	AFP, 2008-8-27				police	1	Chanore village	Jammu and Kashmir State	Jammu district	32.703346	74.627777	POINT (74.627777 32.703346)	176910	India	750	Asia	1	2	2008-08-26	2008-08-27	1	3	0	0	4	4	4
187978	2008	1	1	418	United States of America: Government	878	Government of United States of America - al-Qaida	3	2.0	Government of United States of America	769		al-Qaida	-1	Reuters, 2008-09-28, "UPDATE 2-Top woman police officer in Afghan south killed				US army	3	Bar Kunar district (Asmar)	Kunar province	Bar Kunar district (Asmar)	35.072275	71.373837	POINT (71.373837 35.072275)	180503	Afghanistan	700	Asia	1	2	2008-09-27	2008-09-28	0	0	0	2	2	2	4
158359	2008	1	1	354	Turkey: Kurdistan	781	Government of Turkey - PKK	115	640.0	Government of Turkey	323		PKK	-1	AFP 2008-10-04 "38 killed in fighting between Turkish army, Kurdish rebels"; 2008-10-06 "Kurdish rebels claim taking two bodies of Turkish soldiers"; "Death toll climbs to 17 after rebel attack on Turkish army				army	1	Şemdinli town	Hakkari province	Şemdinli district	37.305144	44.5742	POINT (44.574200 37.305144)	183330	Turkey	640	Middle East	1	2	2008-10-03	2008-10-04	17	23	0	0	28	40	85
82691	2008	1	1	364	India: Kashmir	792	Government of India - Kashmir insurgents	141	750.0	Government of India	325		Kashmir insurgents	-1	PTI via BBC, 2008-10-6				police	1	Kail village	Jammu and Kashmir State	Udhampur district	32.657252	75.236701	POINT (75.236701 32.657252)	176911	India	750	Asia	1	2	2008-10-05	2008-10-06	0	2	0	0	2	2	2
133626	2008	1	1	333	Afghanistan: Government	735	Government of Afghanistan - Taleban	130	700.0	Government of Afghanistan	303		Taleban	-1	Reuters, 2008-10-15, "Afghan violence kills 22 insurgents, 6 police", Reuters, 2008-10-15, "UPDATE 3-Taliban in second attack on south Afghan city				police chief, British army	1	Lashkar Gah town	Hilmand province	Lashkar Gah district	31.579996	64.377396	POINT (64.377396 31.579996)	175449	Afghanistan	700	Asia	1	2	2008-10-14	2008-10-15	0	18	0	0	18	18	18
82989	2008	1	1	364	India: Kashmir	792	Government of India - Kashmir insurgents	141	750.0	Government of India	325		Kashmir insurgents	-1	Tankel, Stephen. Storming the World Stage: The Story of Lashkar-e-Taiba. Pp 208-211.				confessions of Mumbai attacks survivors, witnesses	1	Mumbai town	Maharashtra State	Mumbai district	19.017587	72.856248	POINT (72.856248 19.017587)	157466	India	750	Asia	1	2	2008-11-27	2008-11-28	1	2	0	0	3	3	3
124500	2008	1	1	308	Philippines: Mindanao	657	Government of Philippines - MILF	154	840.0	Government of Philippines	276		MILF	-1	Philippine Daily Inquirer 1 Dec 2008 "MILF confirms deaths of 3 members				military spokesman / rebel spokesman	1	Baguindan village	Basilan province	Tipo-Tipo municipality	6.471944	122.171944	POINT (122.171944 6.471944)	138845	Philippines	840	Asia	1	2	2008-11-30	2008-12-01	0	3	0	0	3	3	3
76323	2009	1	1	352	Sri Lanka (Ceylon): Eelam	776	Government of Sri Lanka - LTTE	145	780.0	Government of Sri Lanka	320		LTTE	-1	Agence France Presse, 2009-01-22, Sri Lanka seize rebel command centre				pro-rebel Tamilnet.com	1	Mullaittivu town	Northern	Mullaittivu	9.268	80.815	POINT (80.815000 9.268000)	143082	Sri Lanka	780	Asia	1	2	2009-01-20	2009-01-22	0	0	46	0	46	46	46
35039	2009	1	1	329	Ethiopia: Ogaden	719	Government of Ethiopia - ONLF	97	530.0	Government of Ethiopia	497		ONLF	-1	BBC Monitoring Africa 20/2-09, "Ethiopian rebel group claims killing 140 government forces in southeast"; Ogaden National Liberation Front website, in English 20 Feb 09				ONLF	2	Fik town	Somali state	Fiq zone	8.13333	42.3	POINT (42.300000 8.133330)	141565	Ethiopia	530	Africa	1	2	2009-02-16	2009-02-20	0	14	0	0	14	14	85
74467	2009	1	1	352	Sri Lanka (Ceylon): Eelam	776	Government of Sri Lanka - LTTE	145	780.0	Government of Sri Lanka	320		LTTE	-1	BBC Monitoring South Asia, 2009-02-22, Heavy fighting continues between troops, Tamil Tigers in north Sri Lanka				Ministry of Defence	2	Ampalavanpokanai locality	Northern	Mullaittivu	9.3447	80.7376	POINT (80.737600 9.344700)	143082	Sri Lanka	780	Asia	1	2	2009-02-20	2009-02-21	0	6	0	0	6	6	6
76926	2009	1	1	352	Sri Lanka (Ceylon): Eelam	776	Government of Sri Lanka - LTTE	145	780.0	Government of Sri Lanka	320		LTTE	-1	BBC Monitoring South Asia, 2009-02-22, Heavy fighting continues between troops, Tamil Tigers in north Sri Lanka				Ministry of Defence	2	Puthukkudiyiruppu town	Northern	Mullaittivu	9.3106	80.6946	POINT (80.694600 9.310600)	143082	Sri Lanka	780	Asia	1	2	2009-02-20	2009-02-21	0	15	0	0	15	15	15
76928	2009	1	1	352	Sri Lanka (Ceylon): Eelam	776	Government of Sri Lanka - LTTE	145	780.0	Government of Sri Lanka	320		LTTE	-1	BBC Monitoring South Asia, 2009-02-22, Heavy fighting continues between troops, Tamil Tigers in north Sri Lanka				Ministry of Defence	2	Puthukkudiyiruppu town	Northern	Mullaittivu	9.3106	80.6946	POINT (80.694600 9.310600)	143082	Sri Lanka	780	Asia	1	2	2009-02-20	2009-02-21	0	10	0	0	10	10	10
77201	2009	1	1	352	Sri Lanka (Ceylon): Eelam	776	Government of Sri Lanka - LTTE	145	780.0	Government of Sri Lanka	320		LTTE	-1	BBC Monitoring South Asia, 2009-02-22, Heavy fighting continues between troops, Tamil Tigers in north Sri Lanka				Ministry of Defence	2	Udayarkaddu locality	Northern	Mullaittivu	9.379645	80.614532	POINT (80.614532 9.379645)	143082	Sri Lanka	780	Asia	1	2	2009-02-20	2009-02-21	0	5	0	0	5	5	5
27183	2009	1	1	337	Somalia: Government	750	Government of Somalia - Al-Shabaab	95	520.0	Government of Somalia	717		Al-Shabaab	-1	Shabelle Media Network/All Africa Global Media via COMTEX, in All Africa 2009-02-24, Shabelle Media Network/All Africa Global Media via COMTEX, in All Africa 2009-02-25; X 2009-02-24; X2; R 2009-02-24; Somali website Somaliweyn on 24 February, in BBC Mon				witnesses, resident; Dahir Mohamed, the deputy director of Medina hospital (confirming wounded); Sheikh Hassan Dahir Aweys; Elman human right centre	1	Mogadishu city	Banaadir region	Mogadishu district	2.066667	45.366667	POINT (45.366667 2.066667)	132931	Somalia	520	Africa	1	2	2009-02-24	2009-02-25	6	15	48	12	40	81	81
76253	2009	1	1	352	Sri Lanka (Ceylon): Eelam	776	Government of Sri Lanka - LTTE	145	780.0	Government of Sri Lanka	320		LTTE	-1	Agence France Presse, 2009-03-10, Civilians killed in Sri Lankan army shelling: pro-rebel website				the pro-rebel Tamilnet website	3	Mullaittivu	Northern	Mullaittivu	9.25	80.5499	POINT (80.549900 9.250000)	143082	Sri Lanka	780	Asia	1	2	2009-03-09	2009-03-10	0	0	74	0	74	74	74
158377	2009	1	1	354	Turkey: Kurdistan	781	Government of Turkey - PKK	115	640.0	Government of Turkey	323		PKK	-1	AFP 2009-03-15 Kurdish rebels say four fighters killed in Turkish raids				PKK official	5	Zab river	Dahūk province		37.070152	43.65638	POINT (43.656380 37.070152)	183328	Iraq	645	Middle East	1	2	2009-03-11	2009-03-13	0	2	0	0	2	2	2
76936	2009	1	1	352	Sri Lanka (Ceylon): Eelam	776	Government of Sri Lanka - LTTE	145	780.0	Government of Sri Lanka	320		LTTE	-1	Agence France Presse, 2009-03-15, Sri Lanka troops smash Tiger post, kill 41 rebels: military				the defence ministry	2	Puthukkudiyiruppu town	Northern	Mullaittivu	9.3106	80.6946	POINT (80.694600 9.310600)	143082	Sri Lanka	780	Asia	1	2	2009-03-14	2009-03-15	0	41	0	0	41	41	41
164985	2009	1	1	333	Afghanistan: Government	735	Government of Afghanistan - Taleban	130	700.0	Government of Afghanistan	303		Taleban	-1	Reuters, 2009-03-18, "FACTBOX-Security developments in Afghanistan, March 18				NATO	2	Alasay valley	Kapisa province	Alasay district	34.912834	69.736866	POINT (69.736866 34.912834)	179780	Afghanistan	700	Asia	1	2	2009-03-14	2009-03-16	0	29	0	0	29	29	29
189396	2009	1	1	432	Russia (Soviet Union): Caucasus Emirate	899	Government of Russia (Soviet Union) - Forces of the Caucasus Emirate	57	365.0	Government of Russia (Soviet Union)	367		Forces of the Caucasus Emirate	-1	RIA Novosti 2009-03-21 Daghestan special operation over, 12 militants killed - police - 2				Dagestan's interior ministry	1	Makhachkala	Dagestan	Makhachkala municipality	42.9849	47.5046	POINT (47.504600 42.984900)	191256	Russia (Soviet Union)	365	Europe	1	2	2009-03-18	2009-03-20	5	12	0	0	17	17	17
165031	2009	1	1	333	Afghanistan: Government	735	Government of Afghanistan - Taleban	130	700.0	Government of Afghanistan	303		Taleban	-1	AP, 2009-03-31, "30 Taliban fighters killed in clashes in southern Afghanistan; mayor dies in blast ", BBC Monitoring SA, 2009-03-31, "Thirty Afghan, foreign insurgents said killed in operation in southern district				Interior Ministry, ISAF	3	Dihrawud district	Uruzgan province	Dihrawud district	32.584696	65.465693	POINT (65.465693 32.584696)	176891	Afghanistan	700	Asia	1	2	2009-03-30	2009-03-31	0	30	0	0	0	30	30
165045	2009	1	1	333	Afghanistan: Government	735	Government of Afghanistan - Taleban	130	700.0	Government of Afghanistan	303		Taleban	-1	AFP 3 April 2009 "Afghan labourers killed by roadside bomb				US military	3	Nad Ali district (Marja)	Hilmand province	Nad Ali district (Marja)	31.625941	63.861445	POINT (63.861445 31.625941)	175448	Afghanistan	700	Asia	1	2	2009-04-02	2009-04-03	0	4	0	0	4	4	4
76277	2009	1	1	352	Sri Lanka (Ceylon): Eelam	776	Government of Sri Lanka - LTTE	145	780.0	Government of Sri Lanka	320		LTTE	-1	BBC Monitoring South Asia, 2009-04-14, Pro-Tamil website says 23 killed in Sri Lanka army firing 12-13 April				TamilNet website	3	Mullaittivu	Northern	Mullaittivu	9.25	80.5499	POINT (80.549900 9.250000)	143082	Sri Lanka	780	Asia	1	2	2009-04-12	2009-04-13	0	0	23	0	23	23	23
90562	2009	1	1	227	India: Government	453	Government of India - CPI-Maoist	141	750.0	Government of India	195		CPI-Maoist	-1	Xinhua 2009-04-13 "2nd LD Writethru: Seven Indian troopers, four rebels killed in fighting at bauxite mine"; AFP 2009-04-13 "15 dead in Indian Maoist attack				official	1	Panchpatmali bauxite mine	Orissa State	Koraput District	18.8563	83.02072	POINT (83.020720 18.856300)	156767	India	750	Asia	1	2	2009-04-12	2009-04-13	11	5	0	0	16	16	16
165077	2009	1	1	333	Afghanistan: Government	735	Government of Afghanistan - Taleban	130	700.0	Government of Afghanistan	303		Taleban	-1	Reuters, 2009-04-13, "UPDATE 2-Afghan villagers say NATO strike killed civilians ", AP, 2009-04-13, "Afghan villagers say NATO strike killed 6 civilians, but alliance says only militants died ", Reuters, 2009-04-16, "Western troops concede more Afghan civilian deaths				US army, district police	1	Sangar village	Uruzgan province	Khas Uruzgan district	32.7758	66.5384	POINT (66.538400 32.775800)	176894	Afghanistan	700	Asia	1	2	2009-04-12	2009-04-13	0	4	6	0	10	10	10
165095	2009	1	1	333	Afghanistan: Government	735	Government of Afghanistan - Taleban	130	700.0	Government of Afghanistan	303		Taleban	-1	AFP 17 April 2009 "Three killed in attack targeting Afghan minister				ISAF	3	Maywand district	Kandahar province	Maywand district	31.5819	64.99308	POINT (64.993080 31.581900)	175450	Afghanistan	700	Asia	1	2	2009-04-16	2009-04-17	0	6	0	0	6	6	6
12132	2009	1	1	288	Chad: Government	621	Government of Chad - UFR	87	483.0	Government of Chad	1069		UFR	-1	AFP 2009-04-21 "Chadian official denies deadly rebel raid				Abderaman Koulamallah, spokesman for the Union of Forces of the Resistance (UFR),	2	Birak town	Wadi Fira region	Dar Tama department	14.216667	22.416667	POINT (22.416667 14.216667)	150165	Chad	483	Africa	1	2	2009-04-18	2009-04-19	0	1	0	0	1	1	17
76285	2009	1	1	352	Sri Lanka (Ceylon): Eelam	776	Government of Sri Lanka - LTTE	145	780.0	Government of Sri Lanka	320		LTTE	-1	Reuters News, 2009-04-21, WRAPUP 3-Sri Lanka troops move in on Tigers, 52,000 flee				The International Committee of the Red Cross (ICRC)	3	Mullaittivu	Northern	Mullaittivu	9.25	80.5499	POINT (80.549900 9.250000)	143082	Sri Lanka	780	Asia	1	2	2009-04-19	2009-04-20	0	0	132	0	132	132	132
165114	2009	1	1	333	Afghanistan: Government	735	Government of Afghanistan - Taleban	130	700.0	Government of Afghanistan	303		Taleban	-1	AP, 2009-04-20, "Insurgent attacks in south Afghanistan kill 3 Afghan police; roadside bombs kill 3 civilians " /AFP 20 April 2009 "Three civilians, three police dead in latest Afghan violence				police /Taleban	1	Kafir Tschah police post	Zabul province	Shamulzayi district	31.728989	67.975433	POINT (67.975433 31.728989)	175456	Afghanistan	700	Asia	1	2	2009-04-19	2009-04-20	2	1	0	0	3	3	17
76286	2009	1	1	352	Sri Lanka (Ceylon): Eelam	776	Government of Sri Lanka - LTTE	145	780.0	Government of Sri Lanka	320		LTTE	-1	Agence France Presse, 2009-04-21, Tigers ignore surrender deadline, accuse Sri Lanka of carnage				the defence ministry	3	Mullaittivu	Northern	Mullaittivu	9.25	80.5499	POINT (80.549900 9.250000)	143082	Sri Lanka	780	Asia	1	2	2009-04-20	2009-04-21	0	29	0	0	29	29	29
76289	2009	1	1	352	Sri Lanka (Ceylon): Eelam	776	Government of Sri Lanka - LTTE	145	780.0	Government of Sri Lanka	320		LTTE	-1	Agence France Presse, 2009-04-22, Sri Lanka presses final attack on Tamil Tigers				Sri Lanka's government	3	Mullaittivu	Northern	Mullaittivu	9.25	80.5499	POINT (80.549900 9.250000)	143082	Sri Lanka	780	Asia	1	2	2009-04-21	2009-04-22	3	8	0	0	11	11	19
165168	2009	1	1	333	Afghanistan: Government	735	Government of Afghanistan - Taleban	130	700.0	Government of Afghanistan	303		Taleban	-1	Reuters, 2009-05-04, "At least 30 civilians die in Afghan battle -official ", AP, 2009-05-05, "Afghan officials say bombing runs called in by US forces kills dozens of civilians ", AP, 2009-05-07, "Afghan official: 147 dead in fighting ", AP, 2009-05-20, "US says only 30 Afghan civilians died in bombing " /Xinhua 6 May 2009 "Afghan president orders probe into reported killing of civilians				provincial officials	1	Gerani village	Farah province	Bala Buluk district	32.622498	62.431198	POINT (62.431198 32.622498)	176885	Afghanistan	700	Asia	1	2	2009-05-04	2009-05-05	5	25	50	0	60	80	135
76488	2009	1	1	352	Sri Lanka (Ceylon): Eelam	776	Government of Sri Lanka - LTTE	145	780.0	Government of Sri Lanka	320		LTTE	-1	Reuters News, 2009-05-11, U.N. blasts Sri Lanka weekend attack as 'bloodbath', Agence France Presse, 2009-05-10, Sri Lanka rebels say 250 civilians dead in govt attack				U.N. spokesman Gordon Weiss/Tamilnet/government	2	NFZ2	Northern	Mullaittivu	9.321175	80.771919	POINT (80.771919 9.321175)	143082	Sri Lanka	780	Asia	1	2	2009-05-09	2009-05-10	0	0	1000	0	1000	1000	1000
93661	2009	1	1	364	India: Kashmir	792	Government of India - Kashmir insurgents	141	750.0	Government of India	325		Kashmir insurgents	-1	Xinhua 2009-05-27 "3 militants killed in gun fighting in India-controlled Kashmir				defense spokesman	3	Kishtwar district	Jammu and Kashmir State	Kishtwar district	33.52958	76.01462	POINT (76.014620 33.529580)	178353	India	750	Asia	1	2	2009-05-26	2009-05-27	0	2	0	0	2	2	2
93662	2009	1	1	364	India: Kashmir	792	Government of India - Kashmir insurgents	141	750.0	Government of India	325		Kashmir insurgents	-1	Xinhua 2009-05-27 "3 militants killed in gun fighting in India-controlled Kashmir				defense spokesman	3	Kishtwar district	Jammu and Kashmir State	Kishtwar district	33.52958	76.01462	POINT (76.014620 33.529580)	178353	India	750	Asia	1	2	2009-05-26	2009-05-27	0	1	0	0	1	1	1
165282	2009	1	1	333	Afghanistan: Government	735	Government of Afghanistan - Taleban	130	700.0	Government of Afghanistan	303		Taleban	-1	Reuters, 2009-05-30, "FACTBOX-Security developments in Afghanistan, May 30 ", AP, 2009-05-30, "56 die in spate of violence; roadside bomb in northern Afghanistan slightly wounds governor				Afghan general	3	Murghab district	Badghis province	Murghab district	35.462075	63.469625	POINT (63.469625 35.462075)	180487	Afghanistan	700	Asia	1	2	2009-05-29	2009-05-30	9	30	0	0	39	39	39
165336	2009	1	1	333	Afghanistan: Government	735	Government of Afghanistan - Taleban	130	700.0	Government of Afghanistan	303		Taleban	-1	AP, 2009-06-10, "US kills militant said linked to Iran's Quds Force				provincial police chief	3	Shahidi Hossas district (Charchino)	Uruzgan province	Shahidi Hossas district (Charchino)	32.920909	65.474153	POINT (65.474153 32.920909)	176891	Afghanistan	700	Asia	1	2	2009-06-08	2009-06-10	2	0	0	0	2	2	32
165475	2009	1	1	333	Afghanistan: Government	735	Government of Afghanistan - Taleban	130	700.0	Government of Afghanistan	303		Taleban	-1	AP, 2009-07-08, "1 US service member killed in western Afghanistan; 6 police killed in the east ", Reuters, 2009-07-09, "WRAPUP 3-Blast outside school in Afghanistan kills 25				Afghan officials	1	Bargi Matal village	Nuristan province	Bargi Matal district	35.67416	71.337212	POINT (71.337212 35.674160)	181223	Afghanistan	700	Asia	1	2	2009-07-07	2009-07-08	8	21	0	0	8	29	29
165485	2009	1	1	333	Afghanistan: Government	735	Government of Afghanistan - Taleban	130	700.0	Government of Afghanistan	303		Taleban	-1	AP, 2009-07-10, "Taliban clash with U.S.-led forces in central Afghanistan, up to 22 militants killed				police, US army	3	Giro district	Ghazni province	Giro district	33.063712	68.344562	POINT (68.344562 33.063712)	177617	Afghanistan	700	Asia	1	2	2009-07-09	2009-07-10	0	2	0	0	2	2	22
165573	2009	1	1	333	Afghanistan: Government	735	Government of Afghanistan - Taleban	130	700.0	Government of Afghanistan	303		Taleban	-1	AP, 2009-07-31, "US service member killed in Afghanistan ", BBC Monitoring SA, 2009-07-31, "Afghan police, Taleban suffer casualties in clashes in west - agency				Herat police chief	3	Kushk district (Rabat Sangi)	Hirat province	Kushk district (Rabat Sangi)	35.005598	62.236137	POINT (62.236137 35.005598)	180485	Afghanistan	700	Asia	1	2	2009-07-30	2009-07-31	1	9	0	0	10	10	12
45345	2009	1	1	374	Rwanda: Government	12102	Government of Rwanda - FDLR	94	517.0	Government of Rwanda	528		FDLR	-1	Rwandan militia continue carrying out "atrocities" in eastern DRCongo 284 words 22 August 2009 15:45 BBC Monitoring Africa BBCAP English (c) 2009 The British Broadcasting Corporation. All Rights Reserved. No material may be reproduced except with the express permission of The British Broadcasting Corporation.				MONUC The mission's 19 August press communique	2	Sange village	Sud Kivu province	Uvira territory	-3.083333	29.116667	POINT (29.116667 -3.083333)	124979	DR Congo (Zaire)	490	Africa	1	2	2009-08-10	2009-08-11	7	0	0	0	7	7	7
165718	2009	1	1	333	Afghanistan: Government	735	Government of Afghanistan - Taleban	130	700.0	Government of Afghanistan	303		Taleban	-1	Xinhua 30 Aug 2009 "35 Taliban insurgents killed in E. Afghanistan				Police	3	Spera district	Khost province	Spera district	33.15664	69.491204	POINT (69.491204 33.156640)	177619	Afghanistan	700	Asia	1	2	2009-08-29	2009-08-30	0	0	0	0	0	0	35
26253	2009	1	1	337	Somalia: Government	750	Government of Somalia - Al-Shabaab	95	520.0	Government of Somalia	717		Al-Shabaab	-1	Shabelle Media Network/All Africa Global Media via COMTEX in All Africa 2009-09-08; Garowe Online/All Africa Global Media via COMTEX 2009-09-09; Shabelle Media Network/All Africa Global Media via COMTEX 2009-09-09; Shabelle Media Network/All Africa Global				witness; emergency workers	1	Mogadishu city	Banaadir region	Mogadishu district	2.066667	45.366667	POINT (45.366667 2.066667)	132931	Somalia	520	Africa	1	2	2009-09-07	2009-09-08	0	0	6	10	16	16	16
165838	2009	1	1	333	Afghanistan: Government	735	Government of Afghanistan - Taleban	130	700.0	Government of Afghanistan	303		Taleban	-1	BBC Monitoring SA, 2009-09-27, "Afghan officials claim killing over 50 Taleban in latest clashes" /AFP 26 Sep 2009 "Afghan army says 18 Taliban killed in clashes				governor	3	Kang district	Nimroz province	Kang district	31.308072	61.838348	POINT (61.838348 31.308072)	174724	Afghanistan	700	Asia	1	2	2009-09-26	2009-09-27	2	8	0	0	10	10	22
165877	2009	1	1	333	Afghanistan: Government	735	Government of Afghanistan - Taleban	130	700.0	Government of Afghanistan	303		Taleban	-1	BBC Monitoring SA, 2009-10-06, "NATO forces kill 13 Taleban in Afghan east" /Xinhua 5 Oct 2009 "Troops kill 13 insurgents, detain 20 in E. Afghanistan				NATO	3	Urgun district	Paktika province	Urgun district	32.97518	69.192429	POINT (69.192429 32.975180)	176899	Afghanistan	700	Asia	1	2	2009-10-05	2009-10-06	0	3	0	0	3	3	3
165965	2009	1	1	333	Afghanistan: Government	735	Government of Afghanistan - Taleban	130	700.0	Government of Afghanistan	303		Taleban	-1	Xinhua 29 Oct 2009 "Afghan troops kill 25 militants				Military	2	Dara-i Bom village	Badghis province	Qadis district	35.133797	63.467003	POINT (63.467003 35.133797)	180487	Afghanistan	700	Asia	1	2	2009-10-26	2009-10-28	0	12	0	0	12	12	12
165978	2009	1	1	333	Afghanistan: Government	735	Government of Afghanistan - Taleban	130	700.0	Government of Afghanistan	303		Taleban	-1	Afghan Islamic Press news agency, Peshawar, in Pashto 1220 gmt 31 Oct 09 (BBC 31 Oct 2009 "Twenty-nine Taleban said killed in southern province")				police	3	Dihrawud district	Uruzgan province	Dihrawud district	32.584696	65.465693	POINT (65.465693 32.584696)	176891	Afghanistan	700	Asia	1	2	2009-10-30	2009-10-31	0	0	0	0	0	0	15
165979	2009	1	1	333	Afghanistan: Government	735	Government of Afghanistan - Taleban	130	700.0	Government of Afghanistan	303		Taleban	-1	Afghan Islamic Press news agency, Peshawar, in Pashto 1220 gmt 31 Oct 09 (BBC 31 Oct 2009 "Twenty-nine Taleban said killed in southern province")				police	3	Shahidi Hossas district (Charchino)	Uruzgan province	Shahidi Hossas district (Charchino)	32.920909	65.474153	POINT (65.474153 32.920909)	176891	Afghanistan	700	Asia	1	2	2009-10-30	2009-10-31	0	0	0	0	0	0	14
165990	2009	1	1	333	Afghanistan: Government	735	Government of Afghanistan - Taleban	130	700.0	Government of Afghanistan	303		Taleban	-1	Reuters, 2009-11-04, "FACTBOX-Security developments in Afghanistan, Nov 4 ", BBC Monitoring SA, 2009-11-06, "Taleban governor wounded in north Afghan operation - paper				Afghan officials	3	Chahar Dara district	Kunduz province	Chahar Dara district	36.654765	68.566036	POINT (68.566036 36.654765)	182658	Afghanistan	700	Asia	1	2	2009-11-02	2009-11-04	0	4	0	0	4	4	4
165991	2009	1	1	333	Afghanistan: Government	735	Government of Afghanistan - Taleban	130	700.0	Government of Afghanistan	303		Taleban	-1	Reuters, 2009-11-04, "FACTBOX-Security developments in Afghanistan, Nov 4 ", BBC Monitoring SA, 2009-11-06, "Taleban governor wounded in north Afghan operation - paper				Afghan officials	2	Gor Tepa village	Kunduz province	Kunduz district	36.818665	68.685173	POINT (68.685173 36.818665)	182658	Afghanistan	700	Asia	1	2	2009-11-02	2009-11-04	0	4	0	0	4	4	4
166029	2009	1	1	333	Afghanistan: Government	735	Government of Afghanistan - Taleban	130	700.0	Government of Afghanistan	303		Taleban	-1	AP, 2009-11-14, "NATO says insurgents killed during search operation; local governor says civilians killed ", BBC Monitoring SA, 2009-11-14, "Eleven said killed in coalition, Afghan raids on houses in Afghan west				ISAF, governor	1	Bakhtabad village	Hirat province	Shindand district	33.240272	62.217169	POINT (62.217169 33.240272)	177605	Afghanistan	700	Asia	1	2	2009-11-13	2009-11-14	0	0	0	4	4	4	11
22856	2009	1	1	416	Central African Republic: Government	876	Government of Central African Republic - CPJP	86	482.0	Government of Central African Republic	1053		CPJP	-1	AFP 2009-12-09 "'Several dead' in Central Africa attack on rebels				.	1	N'délé town	Bamingui-Bangoran province	Ndélé region	8.409167	20.653056	POINT (20.653056 8.409167)	141522	Central African Republic	482	Africa	1	2	2009-11-26	2009-11-30	0	0	0	7	7	7	7
166128	2009	1	1	333	Afghanistan: Government	735	Government of Afghanistan - Taleban	130	700.0	Government of Afghanistan	303		Taleban	-1	BBC monitoring SA, 2009-12-15, "Four Taleban killed in northern Afghanistan				police	3	Baharak district (Takhar)	Takhar province	Baharak district (Takhar)	36.834964	69.389269	POINT (69.389269 36.834964)	182659	Afghanistan	700	Asia	1	2	2009-12-14	2009-12-15	0	4	0	0	0	4	4
166162	2009	1	1	333	Afghanistan: Government	735	Government of Afghanistan - Taleban	130	700.0	Government of Afghanistan	303		Taleban	-1	BBC Monitoring SA, 2009-12-23, "Police kill 17 insurgents in Afghan north				police	3	Baghlani Jadid district	Baghlan province	Baghlani Jadid district	36.324882	68.6234	POINT (68.623400 36.324882)	181938	Afghanistan	700	Asia	1	2	2009-12-22	2009-12-23	1	0	0	0	1	1	18
166189	2010	1	1	333	Afghanistan: Government	735	Government of Afghanistan - Taleban	130	700.0	Government of Afghanistan	303		Taleban	-1	Reuters 9 April 2010 "FACTBOX-Security developments in Afghanistan, April 9" /Afghan Islamic Press news agency, Peshawar, in English 1315 gmt 9 Apr 10				Local official	1	Gulbagh village	Kunduz province	Chahar Dara district	36.6303	68.8223	POINT (68.822300 36.630300)	182658	Afghanistan	700	Asia	1	2	2010-04-08	2010-04-09	0	3	0	0	3	3	3
166853	2010	1	1	333	Afghanistan: Government	735	Government of Afghanistan - Taleban	130	700.0	Government of Afghanistan	303		Taleban	-1	Tolo TV, Kabul, in Dari 0500 gmt 13 May 10 //AP 13 May 2010 "Police: NATO, Afghan forces kill at least 3 dozen suspected insurgents in raids across nation				Nato statement /Police spokesman	2	Gor Tepa village	Kunduz province	Kunduz district	36.818665	68.685173	POINT (68.685173 36.818665)	182658	Afghanistan	700	Asia	1	2	2010-05-12	2010-05-13	0	27	0	0	27	27	31
25607	2010	1	1	337	Somalia: Government	750	Government of Somalia - Al-Shabaab	95	520.0	Government of Somalia	717		Al-Shabaab	-1	Reuters 23 May 2010 "Update 1-Fighting in Somali capital kills 20, rights group				human rights group	1	Mogadishu city	Banaadir region	Mogadishu district	2.066667	45.366667	POINT (45.366667 2.066667)	132931	Somalia	520	Africa	1	2	2010-05-22	2010-05-23	0	0	0	21	21	21	21
167206	2010	1	1	333	Afghanistan: Government	735	Government of Afghanistan - Taleban	130	700.0	Government of Afghanistan	303		Taleban	-1	AP 27 June 2010 "NATO: Afghan ops not slowed despite command change" /Tolo TV, Kabul, in Dari 0900 gmt 28 Jun 10 /Afghan Islamic Press news agency, Peshawar, in Pashto 1337 gmt 29 Jun 10 /AP 30 June 2010 "Military says St. Petersburg soldier killed in Afghanistan after unit attacked" /http://www.longwarjournal.org/archives/2010/12/al_qaeda_taliban_create_female_suicides_cell_in_pakistan_and_afgha…				Nato statement /Taleban /Local official	2	Marawara district	Kunar province	Marawara district	34.861777	71.228891	POINT (71.228891 34.861777)	179783	Afghanistan	700	Asia	1	2	2010-06-27	2010-06-28	3	150	4	0	157	157	157
167302	2010	1	1	333	Afghanistan: Government	735	Government of Afghanistan - Taleban	130	700.0	Government of Afghanistan	303		Taleban	-1	Afghan Islamic Press news agency, Peshawar, in Pashto 1715 gmt 8 Jul 10				Police spokesman	3	Murghab district	Badghis province	Murghab district	35.462075	63.469625	POINT (63.469625 35.462075)	180487	Afghanistan	700	Asia	1	2	2010-07-07	2010-07-08	0	3	1	0	4	4	4
167438	2010	1	1	333	Afghanistan: Government	735	Government of Afghanistan - Taleban	130	700.0	Government of Afghanistan	303		Taleban	-1	Ariana TV, Kabul, in Dari 1530 gmt 24 Jul 10 /Afghan Islamic Press news agency, Peshawar, in Pashto 1525 gmt 24 Jul 10 /Reuters 25 July 2010 "Taliban seize key district in Afghan east				Local official /Afghan Ministry of Defence	3	Bargi Matal district	Nuristan province	Bargi Matal district	35.774604	71.253447	POINT (71.253447 35.774604)	181223	Afghanistan	700	Asia	1	2	2010-07-24	2010-07-25	6	50	0	0	56	56	56
167492	2010	1	1	333	Afghanistan: Government	735	Government of Afghanistan - Taleban	130	700.0	Government of Afghanistan	303		Taleban	-1	AP 2 Aug 2010 "Suicide car bomb apparently aimed at Afghan official kills 6 children; official unharmed				Nato statement	1	Badmuk village	Nuristan province	Bargi Matal district	35.632804	71.330716	POINT (71.330716 35.632804)	181223	Afghanistan	700	Asia	1	2	2010-08-01	2010-08-02	1	15	0	0	16	16	16
34670	2010	1	1	329	Ethiopia: Ogaden	719	Government of Ethiopia - ONLF	97	530.0	Government of Ethiopia	497		ONLF	-1	O.N.L.F Military Communique' 21/9-10, at http://www.ogadennet.com/english/news.php?readmore=178				ONLF	2	Shebelle	Somali state	Jijiga zone	9.26111	42.66444	POINT (42.664440 9.261110)	143006	Ethiopia	530	Africa	1	2	2010-09-19	2010-09-21	0	0	0	0	0	0	26
35018	2010	1	1	329	Ethiopia: Ogaden	719	Government of Ethiopia - ONLF	97	530.0	Government of Ethiopia	497		ONLF	-1	O.N.L.F Military Communique' 21/9-10, at http://www.ogadennet.com/english/news.php?readmore=178				ONLF	3	Fiq zone	Somali state	Fiq zone	8.13333	42.3	POINT (42.300000 8.133330)	141565	Ethiopia	530	Africa	1	2	2010-09-19	2010-09-21	0	0	0	0	0	0	26
39032	2010	1	1	442	Mauritania: Government	909	Government of Mauritania - AQIM	74	435.0	Government of Mauritania	539		AQIM	-1	AFP, 2010-09-18, Mauritanian troops battle Al-Qaeda-linked fighters in Mali; Reuters, 2010-09-20, Mauritania kills two civilians in Mali Qaeda raid; AFP, 2010-09-20, Eight Mauritanian soldiers killed in Al-Qaeda raids; AFP, 2010-09-200, Al-Qaeda claims to have killed 19 Mauritanian soldiers				Mauritanian Army, Algerian Security Officials, Malian Army, Eyewitnesses, Local Autorities, AQIM	1	Raz el Ma location	Tombouctou region	Goundam cercle	16.605592	-4.459817	POINT (-4.459817 16.605592)	153712	Mali	432	Africa	1	2	2010-09-17	2010-09-18	8	12	2	0	20	22	33
34649	2010	1	1	329	Ethiopia: Ogaden	719	Government of Ethiopia - ONLF	97	530.0	Government of Ethiopia	497		ONLF	-1	O.N.L.F Military Communique' 21/9-10, at http://www.ogadennet.com/english/news.php?readmore=178				ONLF	1	Dolo town	Gedo region	Dolo district	4.166388	42.078611	POINT (42.078611 4.166388)	135805	Somalia	520	Africa	1	2	2010-09-19	2010-09-21	0	0	0	0	0	0	26
35040	2010	1	1	329	Ethiopia: Ogaden	719	Government of Ethiopia - ONLF	97	530.0	Government of Ethiopia	497		ONLF	-1	O.N.L.F Military Communique' 21/9-10, at http://www.ogadennet.com/english/news.php?readmore=178				ONLF	3	Korahe zone	Somali state	Korahe zone	6.74	44.27806	POINT (44.278060 6.740000)	139409	Ethiopia	530	Africa	1	2	2010-09-19	2010-09-21	0	0	0	0	0	0	26
35061	2010	1	1	329	Ethiopia: Ogaden	719	Government of Ethiopia - ONLF	97	530.0	Government of Ethiopia	497		ONLF	-1	O.N.L.F Military Communique' 21/9-10, at http://www.ogadennet.com/english/news.php?readmore=178				ONLF	3	Shinile zone	Somali state	Shinile zone	10.17097	41.83748	POINT (41.837480 10.170970)	144444	Ethiopia	530	Africa	1	2	2010-09-19	2010-09-21	0	0	0	0	0	0	26
168116	2010	1	1	333	Afghanistan: Government	735	Government of Afghanistan - Taleban	130	700.0	Government of Afghanistan	303		Taleban	-1	AP 23 Oct 2010 "Suicide attackers assault United Nations compound in western Afghanistan; no UN staff harmed				Nato statement	3	Dara-i-Pech district (Manogai)	Kunar province	Dara-i-Pech district (Manogai)	34.95455	70.914272	POINT (70.914272 34.954550)	179782	Afghanistan	700	Asia	1	2	2010-10-17	2010-10-20	0	10	0	0	10	10	10
168360	2010	1	1	333	Afghanistan: Government	735	Government of Afghanistan - Taleban	130	700.0	Government of Afghanistan	303		Taleban	-1	Tolo TV, Kabul, in Dari 0830 gmt 21 Nov 10 /Voice of Jihad website, in Pashto 21 Nov 10				Taleban /Military spokesman	1	Taqcha village	Hirat province	Pashtun Zarghun district	34.085	62.9482	POINT (62.948200 34.085000)	179046	Afghanistan	700	Asia	1	2	2010-11-19	2010-11-21	1	6	0	0	2	7	7
168577	2010	1	1	333	Afghanistan: Government	735	Government of Afghanistan - Taleban	130	700.0	Government of Afghanistan	303		Taleban	-1	Afghan Islamic Press news agency, Peshawar, in Pashto 0958 gmt 20 Dec 10				Taleban /Local security official	1	Awmar village	Kunar province	Dara-i-Pech district (Manogai)	34.9286	70.944	POINT (70.944000 34.928600)	179782	Afghanistan	700	Asia	1	2	2010-12-19	2010-12-20	0	9	0	0	9	9	9
168578	2010	1	1	333	Afghanistan: Government	735	Government of Afghanistan - Taleban	130	700.0	Government of Afghanistan	303		Taleban	-1	Afghan Islamic Press news agency, Peshawar, in Pashto 1220 gmt 20 Dec 10				Taleban /Local official	1	Gor Tepa village	Kunduz province	Kunduz district	36.818665	68.685173	POINT (68.685173 36.818665)	182658	Afghanistan	700	Asia	1	2	2010-12-19	2010-12-20	0	15	0	0	3	15	15
168655	2010	1	1	333	Afghanistan: Government	735	Government of Afghanistan - Taleban	130	700.0	Government of Afghanistan	303		Taleban	-1	Afghan Islamic Press news agency, Peshawar, in Pashto 0527 gmt 31 Dec 10 /AP 31 Dec 2010 "Afghan officials say Taliban shadow governor killed in joint Afghan-NATO raid in the north				Taleban /Local official	2	Dadil village	Wardak province	Nirkh district	34.36848	68.74179	POINT (68.741790 34.368480)	179058	Afghanistan	700	Asia	1	2	2010-12-30	2010-12-31	0	5	1	0	6	6	6
77858	1989	1	3	511	JVP - Civilians	978	JVP - Civilians	281		JVP	1		Civilians	-1	Reuters, 24 October 1989				police	4	Central	Central		7.333333	80.75	POINT (80.750000 7.333333)	140202	Sri Lanka	780	Asia	1	1	1989-10-22	1989-10-22	0	0	13	0	13	13	13
168924	2011	1	1	333	Afghanistan: Government	735	Government of Afghanistan - Taleban	130	700.0	Government of Afghanistan	303		Taleban	-1	Afghan Islamic Press news agency, Peshawar, in Pashto 0642 gmt 10 Jan 11				ISAF statement /Military /Taleban spokesman	2	Shahrwan locality	Kunduz province	Archi district	37.086645	69.227514	POINT (69.227514 37.086645)	183379	Afghanistan	700	Asia	1	2	2011-01-09	2011-01-10	0	10	0	0	10	10	15
169037	2011	1	1	333	Afghanistan: Government	735	Government of Afghanistan - Taleban	130	700.0	Government of Afghanistan	303		Taleban	-1	Afghan Islamic Press news agency, Peshawar, in Pashto 0555 gmt 22 Jan 11				Eyewitnesses	1	Guldar village	Khost province	Sabari district	33.519096	69.894791	POINT (69.894791 33.519096)	178340	Afghanistan	700	Asia	1	2	2011-01-21	2011-01-22	0	0	0	14	14	14	14
169245	2011	1	1	333	Afghanistan: Government	735	Government of Afghanistan - Taleban	130	700.0	Government of Afghanistan	303		Taleban	-1	Reuters 18 Feb 2011 "UPDATE 2-Suicide attack in east Afghanistan kills 9 " /(2)Afghan Islamic Press news agency, Peshawar, in Pashto 1620 gmt 18 Feb 11 /(3)Department of Defense 18 Feb 2011 "Airstrike Kills More Than 35 Insurgents in Kunar Province				ISAF Statement	3	Ghaziabad district	Kunar province	Ghaziabad district	35.233837	71.33074	POINT (71.330740 35.233837)	180503	Afghanistan	700	Asia	1	2	2011-02-17	2011-02-18	0	0	0	30	30	30	35
169393	2011	1	1	333	Afghanistan: Government	735	Government of Afghanistan - Taleban	130	700.0	Government of Afghanistan	303		Taleban	-1	Voice of Jihad website, in Pashto 10 Mar 11 /Pajhwok News 10 March 2011 "Police kill, arrest insurgents in Heart" /Ariana TV, Kabul, in Dari 1530 gmt 10 Mar 11				Local officials /Taleban	1	Parenjan village	Hirat province	Pashtun Zarghun district	34.244	62.7822	POINT (62.782200 34.244000)	179046	Afghanistan	700	Asia	1	2	2011-03-09	2011-03-10	1	0	0	0	1	1	1
169394	2011	1	1	333	Afghanistan: Government	735	Government of Afghanistan - Taleban	130	700.0	Government of Afghanistan	303		Taleban	-1	Voice of Jihad website, in Pashto 10 Mar 11 /Pajhwok News 10 March 2011 "Police kill, arrest insurgents in Heart" /Ariana TV, Kabul, in Dari 1530 gmt 10 Mar 11				Local officials /Taleban	2	Mir Abad-i-Sufla village	Hirat province	Pashtun Zarghun district	34.244099	62.761505	POINT (62.761505 34.244099)	179046	Afghanistan	700	Asia	1	2	2011-03-09	2011-03-10	1	1	0	0	2	2	2
169395	2011	1	1	333	Afghanistan: Government	735	Government of Afghanistan - Taleban	130	700.0	Government of Afghanistan	303		Taleban	-1	Voice of Jihad website, in Pashto 10 Mar 11 /Pajhwok News 10 March 2011 "Police kill, arrest insurgents in Heart" /Ariana TV, Kabul, in Dari 1530 gmt 10 Mar 11				Local officials /Taleban	3	Pashtun Zarghun district	Hirat province	Pashtun Zarghun district	34.183466	62.756055	POINT (62.756055 34.183466)	179046	Afghanistan	700	Asia	1	2	2011-03-09	2011-03-10	0	1	0	0	1	1	1
169451	2011	1	1	333	Afghanistan: Government	735	Government of Afghanistan - Taleban	130	700.0	Government of Afghanistan	303		Taleban	-1	Reuters 17 March 2011 "FACTBOX-Security developments in Afghanistan, March 17				ISAF Statement	3	Reg district (Hilmand)	Hilmand province	Reg district (Hilmand)	30.15106	63.879346	POINT (63.879346 30.151060)	173288	Afghanistan	700	Asia	1	2	2011-03-15	2011-03-17	0	30	0	0	30	30	30
169613	2011	1	1	333	Afghanistan: Government	735	Government of Afghanistan - Taleban	130	700.0	Government of Afghanistan	303		Taleban	-1	Reuters 6 April 2011 "Afghan, foreign troops kill more than 130 insurgents - governor				ISAF Statement /Local official	2	Marawara district	Kunar province	Marawara district	34.861777	71.228891	POINT (71.228891 34.861777)	179783	Afghanistan	700	Asia	2	4	2011-03-29	2011-04-06	1	0	0	0	1	1	16
169606	2011	1	1	333	Afghanistan: Government	735	Government of Afghanistan - Taleban	130	700.0	Government of Afghanistan	303		Taleban	-1	Tolo TV, Kabul, in Dari 0430 gmt 5 Apr 11				Police spokesman	3	Dara-i-Pech district (Manogai)	Kunar province	Dara-i-Pech district (Manogai)	34.95455	70.914272	POINT (70.914272 34.954550)	179782	Afghanistan	700	Asia	1	2	2011-04-04	2011-04-05	0	90	0	0	90	90	90
169861	2011	1	1	333	Afghanistan: Government	735	Government of Afghanistan - Taleban	130	700.0	Government of Afghanistan	303		Taleban	-1	Afghan Islamic Press news agency, Peshawar, in Pashto 0516 gmt 4 May 11 /(2)Afghan Islamic Press news agency, Peshawar, in Pashto 0634 gmt 4 May 11				Local official	1	Kala Khail (Baloc Koruna) village	Nangarhar province	Chaparhar district	34.309765	70.328079	POINT (70.328079 34.309765)	179061	Afghanistan	700	Asia	1	2	2011-05-03	2011-05-04	0	1	0	3	4	4	7
169869	2011	1	1	333	Afghanistan: Government	735	Government of Afghanistan - Taleban	130	700.0	Government of Afghanistan	303		Taleban	-1	Afghan Islamic Press news agency, Peshawar, in Pashto 0501 gmt 5 May 11				Local official	3	Reg district (Kandahar)	Kandahar province	Reg district (Kandahar)	30.120517	65.181021	POINT (65.181021 30.120517)	173291	Afghanistan	700	Asia	1	2	2011-05-04	2011-05-05	0	4	0	0	4	4	4
946	2011	1	1	230	Yemen (North Yemen): Government	459	Government of Yemen (North Yemen) - AQAP	123	678.0	Government of Yemen (North Yemen)	881		AQAP	-1	Agence France Presse, 2011-06-07, 15 killed in clashes between army, Qaeda in south Yemen, Agence France Presse, 2011-06-07, Yemen forces kill 30 'Qaeda' fighters in Abyan				The military and medics	1	Zinjibār town	Abyan governorate	Zinjibār district	13.128712	45.380728	POINT (45.380728 13.128712)	148771	Yemen (North Yemen)	678	Middle East	1	2	2011-06-06	2011-06-07	9	30	0	0	39	39	39
1034	2011	1	1	230	Yemen (North Yemen): Government	459	Government of Yemen (North Yemen) - AQAP	123	678.0	Government of Yemen (North Yemen)	881		AQAP	-1	Agence France Presse, 2011-06-20, Six Yemen troops killed in clashes with 'Qaeda				An officer	2	Zinjibār town	Abyan governorate	Zinjibār district	13.128712	45.380728	POINT (45.380728 13.128712)	148771	Yemen (North Yemen)	678	Middle East	1	2	2011-06-19	2011-06-20	6	0	0	0	6	6	6
40709	2011	1	1	442	Mauritania: Government	909	Government of Mauritania - AQIM	74	435.0	Government of Mauritania	539		AQIM	-1	AFP, 2011-06-26, Mauritania army keeps up pressure on al-Qaeda camp. AFP, 2011-06-26, Mauritania troops kill 15 Qaeda suspects: army				army officials	1	Wagadou	Koulikoro region	Nara cercle	15.3	-7.466667	POINT (-7.466667 15.300000)	151546	Mali	432	Africa	1	2	2011-06-24	2011-06-25	2	15	0	0	17	17	17
170455	2011	1	1	333	Afghanistan: Government	735	Government of Afghanistan - Taleban	130	700.0	Government of Afghanistan	303		Taleban	-1	Afghan Islamic Press news agency, Peshawar, in Pashto 1545 gmt 4 Jul 11				ISAF /Local officials	2	Kakaran village (2)	Kandahar province	Zhari district	31.55416	65.41981	POINT (65.419810 31.554160)	175451	Afghanistan	700	Asia	1	2	2011-07-03	2011-07-04	0	10	0	0	10	10	10
955	2011	1	1	230	Yemen (North Yemen): Government	459	Government of Yemen (North Yemen) - AQAP	123	678.0	Government of Yemen (North Yemen)	881		AQAP	-1	Agence France Presse, 2011-07-17, Four soldiers among 14 dead in Zinjibar clash: army				A military source	1	Zinjibār town	Abyan governorate	Zinjibār district	13.128712	45.380728	POINT (45.380728 13.128712)	148771	Yemen (North Yemen)	678	Middle East	1	2	2011-07-16	2011-07-17	4	10	0	0	14	14	14
170609	2011	1	1	333	Afghanistan: Government	735	Government of Afghanistan - Taleban	130	700.0	Government of Afghanistan	303		Taleban	-1	Afghan Islamic Press news agency, Peshawar, in Pashto 0917 gmt 20 Jul 11				ISAF /Residents	1	Wadisar village	Nangarhar province	Sherzad district	34.17894	70.0692	POINT (70.069200 34.178940)	179061	Afghanistan	700	Asia	1	2	2011-07-19	2011-07-20	0	3	1	0	4	4	8
170774	2011	1	1	333	Afghanistan: Government	735	Government of Afghanistan - Taleban	130	700.0	Government of Afghanistan	303		Taleban	-1	Afghan Islamic Press news agency, Peshawar, in Pashto 0642 gmt 8 Aug 11				ISAF /Residents	1	Ghundi village	Ghazni province	Wali Muhammadi Shahid district	33.5531	68.3356	POINT (68.335600 33.553100)	178337	Afghanistan	700	Asia	1	2	2011-08-07	2011-08-08	0	0	0	2	2	2	2
170775	2011	1	1	333	Afghanistan: Government	735	Government of Afghanistan - Taleban	130	700.0	Government of Afghanistan	303		Taleban	-1	Afghan Islamic Press news agency, Peshawar, in Pashto 0636 gmt 8 Aug 11				Local official	1	Sawa village	Hirat province	Injil district	34.283401	62.288128	POINT (62.288128 34.283401)	179045	Afghanistan	700	Asia	1	2	2011-08-07	2011-08-08	1	0	0	0	1	1	1
367	2011	1	1	230	Yemen (North Yemen): Government	459	Government of Yemen (North Yemen) - AQAP	123	678.0	Government of Yemen (North Yemen)	881		AQAP	-1	Reuters News, 2011-08-24, Fifty soldiers, militants killed in south Yemen				Residents and officials	1	Ja‘ār town	Abyan governorate	Khanfir district	13.223003	45.305585	POINT (45.305585 13.223003)	148771	Yemen (North Yemen)	678	Middle East	1	2	2011-08-23	2011-08-24	11	39	0	0	50	50	50
1046	2011	1	1	230	Yemen (North Yemen): Government	459	Government of Yemen (North Yemen) - AQAP	123	678.0	Government of Yemen (North Yemen)	881		AQAP	-1	Agence France Presse, 2011-08-29, Six Yemeni soldiers killed in clashes with 'Qaeda				A military officer	2	Zinjibār town	Abyan governorate	Zinjibār district	13.128712	45.380728	POINT (45.380728 13.128712)	148771	Yemen (North Yemen)	678	Middle East	1	2	2011-08-28	2011-08-29	6	23	0	0	29	29	29
1049	2011	1	1	230	Yemen (North Yemen): Government	459	Government of Yemen (North Yemen) - AQAP	123	678.0	Government of Yemen (North Yemen)	881		AQAP	-1	Reuters News, 2011-09-01, Three soldiers, six militants killed in south Yemen				A security official	2	Zinjibār town	Abyan governorate	Zinjibār district	13.128712	45.380728	POINT (45.380728 13.128712)	148771	Yemen (North Yemen)	678	Middle East	1	2	2011-08-31	2011-09-01	3	6	0	0	9	9	9
171168	2011	1	1	333	Afghanistan: Government	735	Government of Afghanistan - Taleban	130	700.0	Government of Afghanistan	303		Taleban	-1	Afghan Islamic Press news agency, Peshawar, in Pashto 0713 gmt 17 Sep 11 /(2)Reuters 18 Sep 2011 "FACTBOX-Security developments in Afghanistan, Sept 1(				Local officials /taleban	1	Poul Rustam village	Nuristan province	Kamdesh district	35.5696	71.3181	POINT (71.318100 35.569600)	181223	Afghanistan	700	Asia	1	2	2011-09-16	2011-09-17	0	12	0	0	12	12	12
171478	2011	1	1	333	Afghanistan: Government	735	Government of Afghanistan - Taleban	130	700.0	Government of Afghanistan	303		Taleban	-1	Pajhwok News 17 Oct 2011 "3 militants killed, 2 wounded				Military spokesman	3	Dih Yak district	Ghazni province	Dih Yak district	33.472932	68.657758	POINT (68.657758 33.472932)	177618	Afghanistan	700	Asia	1	2	2011-10-16	2011-10-17	0	2	0	0	2	2	2
171479	2011	1	1	333	Afghanistan: Government	735	Government of Afghanistan - Taleban	130	700.0	Government of Afghanistan	303		Taleban	-1	Pajhwok News 17 Oct 2011 "3 militants killed, 2 wounded				Military spokesman	1	Laghawat village	Ghazni province	Dih Yak district	33.4619	68.5362	POINT (68.536200 33.461900)	177618	Afghanistan	700	Asia	1	2	2011-10-16	2011-10-17	0	1	0	0	1	1	1
171504	2011	1	1	333	Afghanistan: Government	726	Government of Afghanistan - Hizb-i Islami-yi Afghanistan	130	700.0	Government of Afghanistan	299		Hizb-i Islami-yi Afghanistan	-1	Afghan Islamic Press news agency, Peshawar, in Pashto 1430 gmt 25 Oct 11				HIG spokesman	2	Adi Ghar mountain	Kandahar province	Spin Boldak district	31.316991	66.328573	POINT (66.328573 31.316991)	174733	Afghanistan	700	Asia	1	2	2011-10-18	2011-10-19	0	2	0	0	2	2	2
171823	2011	1	1	333	Afghanistan: Government	735	Government of Afghanistan - Taleban	130	700.0	Government of Afghanistan	303		Taleban	-1	Afghan Islamic Press news agency, Peshawar, in Pashto 0546 gmt 29 Nov 11				ISAF /Local official	1	Dand village	Nangarhar province	Surkh Rod district	34.4112	70.3094	POINT (70.309400 34.411200)	179061	Afghanistan	700	Asia	1	2	2011-11-28	2011-11-29	0	0	0	2	2	2	2
1058	2011	1	1	230	Yemen (North Yemen): Government	459	Government of Yemen (North Yemen) - AQAP	123	678.0	Government of Yemen (North Yemen)	881		AQAP	-1	Agence France Presse, 2011-12-22, Qaeda leader's brother among 11 dead in Yemen				A local official	2	Zinjibār town	Abyan governorate	Zinjibār district	13.128712	45.380728	POINT (45.380728 13.128712)	148771	Yemen (North Yemen)	678	Middle East	1	2	2011-12-21	2011-12-22	5	6	0	0	11	11	11
172030	2011	1	1	333	Afghanistan: Government	735	Government of Afghanistan - Taleban	130	700.0	Government of Afghanistan	303		Taleban	-1	Pajhwok News 31 Dec 2011 "4 militants killed, 5 wounded in Kapisa				Police spokesman	1	Karam Khail village	Kapisa province	Tagab district (Kapisa)	34.841	69.6532	POINT (69.653200 34.841000)	179780	Afghanistan	700	Asia	1	2	2011-12-30	2011-12-31	0	4	0	0	4	4	4
30027	2012	1	1	372	Mali: Azawad	11985	Government of Mali - CMA	72	432.0	Government of Mali	1158		CMA	-1	http://www.stratfor.com/weekly/mali-besieged-fighters-fleeing-libya, AFP 19/1-12, "47 die in clashes between Malian troops, rebels: ministry", MNLA Pressrelease no 3, BBC Monitoring Middle East 21/1-12, "Tuareg rebel leader says holding 10 Mali soldiers after recent clashes - agency"; Al-Akhbar website, in Arabic gmt 20 Jan 12				Bilal Ag Sharif, the secretary of the National Movement for the Liberation of Azawad [MNLA]	1	Menaka town	Gao region	Menaka cercle	15.9182	2.4022	POINT (2.402200 15.918200)	152285	Mali	432	Africa	1	2	2012-01-16	2012-01-17	1	0	0	0	1	1	26
970	2012	1	1	230	Yemen (North Yemen): Government	459	Government of Yemen (North Yemen) - AQAP	123	678.0	Government of Yemen (North Yemen)	881		AQAP	-1	Agence France Presse, 2012-01-28, Violence in south Yemen kills six: officials				A local official	1	Zinjibār town	Abyan governorate	Zinjibār district	13.128712	45.380728	POINT (45.380728 13.128712)	148771	Yemen (North Yemen)	678	Middle East	1	2	2012-01-27	2012-01-28	1	4	0	0	5	5	5
58933	2012	1	1	404	Pakistan: Government	857	Government of Pakistan - TTP	142	770.0	Government of Pakistan	356		TTP	-1	AP 31/1 2012 "Fighting over strategic mountaintop in NW Pakistan kills more than 60 soldiers, militants				Government officials	2	Mamuzai locality	Federally Administered Tribal Areas	Kurram Agency	33.62915	70.58834	POINT (70.588340 33.629150)	178342	Pakistan	770	Asia	1	2	2012-01-27	2012-01-30	8	35	0	0	43	43	43
190	2012	1	1	230	Yemen (North Yemen): Government	459	Government of Yemen (North Yemen) - AQAP	123	678.0	Government of Yemen (North Yemen)	881		AQAP	-1	Agence France Presse, 2012-01-31, Air raids on Qaeda bases in Yemen kill 15: tribes				A local military official	3	Al Waḑī‘ district	Abyan governorate	Al Waḑī‘ district	13.719918	46.012205	POINT (46.012205 13.719918)	149493	Yemen (North Yemen)	678	Middle East	1	2	2012-01-30	2012-01-31	0	3	0	0	3	3	3
465	2012	1	1	230	Yemen (North Yemen): Government	459	Government of Yemen (North Yemen) - AQAP	123	678.0	Government of Yemen (North Yemen)	881		AQAP	-1	Agence France Presse, 2012-01-31, Air raids on Qaeda bases in Yemen kill 15: tribes				A local military official	2	Lawdar town	Abyan governorate	Lawdar district	13.882824	45.868586	POINT (45.868586 13.882824)	149492	Yemen (North Yemen)	678	Middle East	1	2	2012-01-30	2012-01-31	0	12	0	0	12	12	12
172667	2012	1	1	333	Afghanistan: Government	735	Government of Afghanistan - Taleban	130	700.0	Government of Afghanistan	303		Taleban	-1	Afghan Islamic Press news agency, Peshawar, in Pashto 0600 gmt 27 Mar 12 (BBC 27 March 2012 "Four mine planters killed in foreign air raid in Afghan east")				Security commander	2	Gurbuz district	Khost province	Gurbuz district	33.214845	69.958707	POINT (69.958707 33.214845)	177620	Afghanistan	700	Asia	1	2	2012-03-26	2012-03-27	0	4	0	0	4	4	4
172866	2012	1	1	333	Afghanistan: Government	735	Government of Afghanistan - Taleban	130	700.0	Government of Afghanistan	303		Taleban	-1	Voice of Jihad website, in Pashto 11 Apr 12 (BBC 11 April 2012 "Taleban report fighting with government soldiers in Afghan west")				Taleban	2	Bokan area	Badghis province	Murghab district	35.618848	63.595443	POINT (63.595443 35.618848)	181208	Afghanistan	700	Asia	1	2	2012-04-10	2012-04-11	0	2	0	0	2	2	2
173128	2012	1	1	333	Afghanistan: Government	735	Government of Afghanistan - Taleban	130	700.0	Government of Afghanistan	303		Taleban	-1	Afghan Islamic Press news agency, Peshawar, in Pashto 0229 gmt 7 May 12 (BBC 7 May 2012 "Four suicide attackers killed in Sharan city in Afghan east")				Officials /Taleban	1	Sharan town	Paktika province	Sharan district	33.1725	68.788611	POINT (68.788611 33.172500)	177618	Afghanistan	700	Asia	1	2	2012-05-06	2012-05-07	0	4	0	0	4	4	4
173211	2012	1	1	333	Afghanistan: Government	735	Government of Afghanistan - Taleban	130	700.0	Government of Afghanistan	303		Taleban	-1	Afghan Islamic Press news agency, Peshawar, in Pashto 0836 gmt 15 May 12 (BBC 15 May 2012 "Two civilians killed in joint operation in Afghan east - official")				Officials /Taleban	1	Pirakhel village	Nangarhar province	Khogyani district	34.176594	70.164391	POINT (70.164391 34.176594)	179061	Afghanistan	700	Asia	1	2	2012-05-14	2012-05-15	0	0	0	2	2	2	2
376	2012	1	1	230	Yemen (North Yemen): Government	459	Government of Yemen (North Yemen) - AQAP	123	678.0	Government of Yemen (North Yemen)	881		AQAP	-1	Reuters News, 2012-05-27, At least 22 militants killed in Yemeni fighting				A local official and residents	1	Ja‘ār town	Abyan governorate	Khanfir district	13.223003	45.305585	POINT (45.305585 13.223003)	148771	Yemen (North Yemen)	678	Middle East	1	2	2012-05-26	2012-05-27	0	8	0	0	8	8	8
377	2012	1	1	230	Yemen (North Yemen): Government	459	Government of Yemen (North Yemen) - AQAP	123	678.0	Government of Yemen (North Yemen)	881		AQAP	-1	Agence France Presse, 2012-05-28, Six killed as Yemeni troops advance on Qaeda bastion				Military and local officials	1	Ja‘ār town	Abyan governorate	Khanfir district	13.223003	45.305585	POINT (45.305585 13.223003)	148771	Yemen (North Yemen)	678	Middle East	1	2	2012-05-27	2012-05-28	0	5	1	0	6	6	6
173422	2012	1	1	333	Afghanistan: Government	735	Government of Afghanistan - Taleban	130	700.0	Government of Afghanistan	303		Taleban	-1	Afghan Islamic Press news agency, Peshawar, in Pashto 0601 gmt 30 May 12 (BBC 30 May 2012 "One soldier killed, four others injured in Taleban attack in Afghan west")				Military	1	Darzak Now Abad village	Hirat province	Kushki Kuhna district	34.9038	62.4754	POINT (62.475400 34.903800)	179765	Afghanistan	700	Asia	1	2	2012-05-29	2012-05-30	1	4	0	0	5	5	5
173571	2012	1	1	333	Afghanistan: Government	735	Government of Afghanistan - Taleban	130	700.0	Government of Afghanistan	303		Taleban	-1	Voice of Jihad website, in Pashto 11 Jun 12 (BBC 11 June 2012 "Taleban say 12 of their fighters killed in fighting in Afghan south ")				Taleban	1	Chahel Gazi village	Kandahar province	Spin Boldak district	31.2074	66.6903	POINT (66.690300 31.207400)	174734	Afghanistan	700	Asia	1	2	2012-06-10	2012-06-11	0	6	0	0	6	6	6
173572	2012	1	1	333	Afghanistan: Government	735	Government of Afghanistan - Taleban	130	700.0	Government of Afghanistan	303		Taleban	-1	Voice of Jihad website, in Pashto 11 Jun 12 (BBC 11 June 2012 "Taleban say 12 of their fighters killed in fighting in Afghan south ")				Taleban	1	Sarkar Waleh village	Kandahar province	Spin Boldak district	31.241095	66.603798	POINT (66.603798 31.241095)	174734	Afghanistan	700	Asia	1	2	2012-06-10	2012-06-11	0	6	0	0	6	6	6
799	2012	1	1	230	Yemen (North Yemen): Government	459	Government of Yemen (North Yemen) - AQAP	123	678.0	Government of Yemen (North Yemen)	881		AQAP	-1	Agence France Presse, 2012-06-15, Yemen army seizes third city after Qaeda pullout				A military official	1	Shuqrah town	Abyan governorate	Khanfir district	13.35677	45.697085	POINT (45.697085 13.356770)	148772	Yemen (North Yemen)	678	Middle East	1	2	2012-06-14	2012-06-15	0	27	0	0	27	27	27
90843	2012	1	1	227	India: Government	453	Government of India - CPI-Maoist	141	750.0	Government of India	195		CPI-Maoist	-1	New Indian Express (4 July 2012): "6 Minors Killed in Anti-Maoist Op: Cong Panel". Indian Express (1 July 2012): "Day after encounter, villagers say no Maoist among those killed". Indian Government News (29 June 2012): "FIRING IN BIJAPUR: SOME CASUALITIES IN OPERATION". Press Trust of India (29 June 2012): "(Reopens DEL 82)". The Hindu (30 June 2012): "20 ‘Maoists’ killed in police operation in C…				police, local reporters	1	Sarkeguda village	Chhattisgarh State	Bijapur District	18.532138	80.944671	POINT (80.944671 18.532138)	156762	India	750	Asia	1	2	2012-06-28	2012-06-29	0	2	12	3	17	17	17
59106	2012	1	1	404	Pakistan: Government	857	Government of Pakistan - TTP	142	770.0	Government of Pakistan	356		TTP	-1	Pakistan Timeline 2012				SATP	3	Upper Dir District	Khyber Pakhtunkwa Province	Upper Dir District	35.308785	72.046918	POINT (72.046918 35.308785)	180505	Pakistan	770	Asia	1	2	2012-06-29	2012-07-01	0	14	0	0	14	14	14
41522	2012	1	1	297	Nigeria: Government	640	Government of Nigeria - Jama'atu Ahlis Sunna Lidda'awati wal-Jihad	84	475.0	Government of Nigeria	1051		Jama'atu Ahlis Sunna Lidda'awati wal-Jihad	-1	Nigeria: Domestic Media Monitoring Report, 22 July - 4 August 2012, citing Nigerian Tribune website on 28 July, AFP 28/7-12, "26 arrested, 2 dead in raid after Indians killed in Nigeria", Nigeria Watch , "JTF raid BH hideouts after several attacks, Borno				The Nation (11 )	1	Maiduguri town	Borno state	Maiduguri lga	11.84644	13.160274	POINT (13.160274 11.846440)	146547	Nigeria	475	Africa	1	2	2012-07-26	2012-07-27	0	2	0	0	2	2	2
51362	1989	1	1	221	Myanmar (Burma): Karen	428	Government of Myanmar (Burma) - KNU	144	775.0	Government of Myanmar (Burma)	180		KNU	-1	X 25/7, The Independent - London 25/7				Thai border sources	1	Kaw Moo Ra	Kayin State	Myawaddy District	16.796917	98.515339	POINT (98.515339 16.796917)	153918	Myanmar (Burma)	775	Asia	1	2	1989-07-22	1989-07-23	12	2	0	0	14	14	44
162064	1990	1	1	333	Afghanistan: Government	726	Government of Afghanistan - Hizb-i Islami-yi Afghanistan	130	700.0	Government of Afghanistan	299		Hizb-i Islami-yi Afghanistan	-1	Reuters 12 Oct 1990 "FIERCE FIGHTING IN AFGHAN CAPITAL." /The Independent 13 Oct 1990 "Kabul under fire from mujahedin on two sides." /The New York Times 16 Oct 1990 "U.S. Renews Hope for Afghan Peace				Gov spokesman /Rebel spokesman	3	Khaki Jabbar district	Kabul province	Khaki Jabbar district	34.364943	69.433654	POINT (69.433654 34.364943)	179059	Afghanistan	700	Asia	1	2	1990-10-10	1990-10-12	0	35	0	100	135	135	136
134435	1991	1	1	333	Afghanistan: Government	727	Government of Afghanistan - Hizb-i Islami-yi Afghanistan - Khalis faction	130	700.0	Government of Afghanistan	294		Hizb-i Islami-yi Afghanistan - Khalis faction	-1	Reuters 5 Aug 1991 "AFGHAN REBELS SAY SOME TROOPS HOLDING OUT AT GOVERNMENT POST." /R 6 Aug 1991 "AFGHAN GOVERNMENT, REBELS BOTH CLAIM BATTLE VICTORIES.				Rebel spokesman /Kabul radio	2	Mashala Kamar area	Laghman province	Qarghayi district	34.512796	70.189906	POINT (70.189906 34.512796)	179781	Afghanistan	700	Asia	1	2	1991-08-04	1991-08-06	24	5	0	0	29	29	29
144857	1992	0	1	333	Afghanistan: Government	727	Government of Afghanistan - Hizb-i Islami-yi Afghanistan - Khalis faction	130	700.0	Government of Afghanistan	294		Hizb-i Islami-yi Afghanistan - Khalis faction	-1	Reuters 3 April 1992 "AFGHAN PRESIDENT CALLS FOR PEACE, ROCKETS HIT KABUL.				Kabul radio	1	Gardez town	Paktya province	Gardez district	33.589794	69.232445	POINT (69.232445 33.589794)	178339	Afghanistan	700	Asia	1	2	1992-04-02	1992-04-03	0	0	0	6	6	6	6
221075	1992	1	1	289	Colombia: Government	623	Government of Colombia - FARC	17	100.0	Government of Colombia	743		FARC	-1	Reuters 3 May 1992 "COLOMBIAN ARMY CLASH WITH REBELS, AT LEAST 14 DEAD				Rebel spokesman / Military spokesman	4	Meta department	Meta department		3.5	-73.0	POINT (-73.000000 3.500000)	134855	Colombia	100	Americas	1	2	1992-05-02	1992-05-03	5	4	0	0	9	9	9
20617	1993	1	1	327	Angola: Government	714	Government of Angola - UNITA	99	540.0	Government of Angola	567		UNITA	-1	Reuters 1993-01-05 "Fighting breaks out in Angolan port city of Benguela"; BBC 1993-01-06 "calm returns to Lubango; clashes in Benguela, Lobito and Namibe"; Reuters 1993-01-07 "UNITA stronghold said captured in Angolan fighting				diplomatic sources, radio reports	2	Benguela town	Benguela province		-12.578333	13.407222	POINT (13.407222 -12.578333)	111267	Angola	540	Africa	1	2	1993-01-05	1993-01-07	1	0	0	999	1000	1000	1000
21202	1993	1	1	327	Angola: Government	714	Government of Angola - UNITA	99	540.0	Government of Angola	567		UNITA	-1	Reuters 1993-01-05 "Fighting in Angola spreads to two more cities"; 1993-01-07 "Angolan troops crush UNITA in cities -- diplomats				diplomatic sources	1	Namibe town	Namibe province		-15.196111	12.152222	POINT (12.152222 -15.196111)	107665	Angola	540	Africa	1	2	1993-01-05	1993-01-07	0	0	0	0	0	0	50
21784	1993	1	1	327	Angola: Government	714	Government of Angola - UNITA	99	540.0	Government of Angola	567		UNITA	-1	Reuters 1993-01-05 "Fighting in Angola spreads to two more cities"; 1993-01-07 "Angolan troops crush UNITA in cities -- diplomats				diplomatic sources	1	Caxito town	Bengo province		-8.58	13.664167	POINT (13.664167 -8.580000)	117028	Angola	540	Africa	1	2	1993-01-05	1993-01-07	0	0	0	0	0	0	50
22049	1993	1	1	327	Angola: Government	714	Government of Angola - UNITA	99	540.0	Government of Angola	567		UNITA	-1	Reuters 1993-05-06 "Military row holds up Angolan peace talks.				UNITA	2	Saurimo town	Lunda Sul province	Saurimo municipality	-9.65	20.4	POINT (20.400000 -9.650000)	115601	Angola	540	Africa	1	2	1993-05-04	1993-05-06	0	0	0	0	0	0	19
20859	1993	1	1	327	Angola: Government	714	Government of Angola - UNITA	99	540.0	Government of Angola	567		UNITA	-1	Reuters 1993-05-06 "Military row holds up Angolan peace talks.				UNITA	1	Kuito town	Bie province	Kuito municipality	-12.383333	16.933333	POINT (16.933333 -12.383333)	111994	Angola	540	Africa	1	2	1993-05-04	1993-05-06	0	0	0	0	0	0	6
20822	1993	1	1	327	Angola: Government	714	Government of Angola - UNITA	99	540.0	Government of Angola	567		UNITA	-1	Reuters 1993-05-13 "UNITA reports fresh fighting in Cabinda enclave.				UNITA	4	Cabinda province	Cabinda province		-5.0	12.5	POINT (12.500000 -5.000000)	122786	Angola	540	Africa	1	2	1993-05-10	1993-05-12	0	0	0	0	0	0	24
21581	1993	1	1	327	Angola: Government	714	Government of Angola - UNITA	99	540.0	Government of Angola	567		UNITA	-1	Reuters 1993-06-13 "Angola may declare state of emergency - Portuguese radio				state radio	3	Menongue municipality	Cuando Cubango province	Menongue municipality	-15.0	17.666667	POINT (17.666667 -15.000000)	108396	Angola	540	Africa	1	2	1993-06-12	1993-06-13	0	0	25	0	25	25	25
20891	1993	1	1	327	Angola: Government	714	Government of Angola - UNITA	99	540.0	Government of Angola	567		UNITA	-1	BBC 1993-08-09 "UNITA SPOKESMAN SAYS SAVIMBI STILL IN HUAMBO; FIGHTING CONTINUES"; Reuters 1993-08-09 "Angola says fighting kills 150 in besieged city				Radio Renascenca (Lisbon)	1	Huambo town	Huambo province		-12.776111	15.739167	POINT (15.739167 -12.776111)	111272	Angola	540	Africa	1	2	1993-08-06	1993-08-08	0	0	0	250	250	250	250
38567	1993	1	1	382	Sierra Leone: Government	818	Government of Sierra Leone - RUF	80	451.0	Government of Sierra Leone	532		RUF	-1	BBC Monitoring, Freetown & AFP 1993-11-10/ BBC 1993-11-12 "ARMY ANNOUNCES CAPTURE OF SEVERAL TOWNS				military source	1	Sandialu town	Eastern province	Kailahun district	8.29889	-10.46083	POINT (-10.460830 8.298890)	141460	Sierra Leone	451	Africa	1	2	1993-11-08	1993-11-09	1	0	0	0	1	1	21
38717	1993	1	1	382	Sierra Leone: Government	818	Government of Sierra Leone - RUF	80	451.0	Government of Sierra Leone	532		RUF	-1	BBC Monitoring, Freetown & AFP 1993-11-10/ BBC 1993-11-12 "ARMY ANNOUNCES CAPTURE OF SEVERAL TOWNS				military source	1	Buedu town	Eastern province	Kailahun district	8.280278	-10.371944	POINT (-10.371944 8.280278)	141460	Sierra Leone	451	Africa	1	2	1993-11-08	1993-11-09	1	0	0	0	1	1	21
38746	1993	1	1	382	Sierra Leone: Government	818	Government of Sierra Leone - RUF	80	451.0	Government of Sierra Leone	532		RUF	-1	BBC Monitoring, Freetown & AFP 1993-11-10/ BBC 1993-11-12 "ARMY ANNOUNCES CAPTURE OF SEVERAL TOWNS				military source	1	Yengema town	Eastern province	Kailahun district	8.33333	-10.63333	POINT (-10.633330 8.333330)	141459	Sierra Leone	451	Africa	1	2	1993-11-08	1993-11-09	1	0	0	0	1	1	21
38862	1993	1	1	382	Sierra Leone: Government	818	Government of Sierra Leone - RUF	80	451.0	Government of Sierra Leone	532		RUF	-1	BBC Monitoring, Freetown & AFP 1993-11-10/ BBC 1993-11-12 "ARMY ANNOUNCES CAPTURE OF SEVERAL TOWNS				military source	1	Dodo village	Eastern province	Kailahun district	8.25306	-10.41778	POINT (-10.417780 8.253060)	141460	Sierra Leone	451	Africa	1	2	1993-11-08	1993-11-09	1	0	0	0	1	1	21
146130	1994	1	1	333	Afghanistan: Government	732	Government of Afghanistan - Hizb-i Wahdat	130	700.0	Government of Afghanistan	300		Hizb-i Wahdat	-1	Reuters 15 Sep 1994 "Thirty-five killed in heavy Kabul fighting.				Hospital sources and witnesses	1	Kabul city	Kabul province	Kabul district	34.531094	69.162796	POINT (69.162796 34.531094)	179779	Afghanistan	700	Asia	1	2	1994-09-14	1994-09-15	0	0	0	31	31	31	31
22283	1994	1	1	327	Angola: Government	714	Government of Angola - UNITA	99	540.0	Government of Angola	567		UNITA	-1	Reuters 1994-10-27 "Angola reports fighting of outskirts of oil town				state daily Jornal de Angola	1	Soyo town	Zaire province		-6.133333	12.366667	POINT (12.366667 -6.133333)	120625	Angola	540	Africa	1	2	1994-10-24	1994-10-25	0	0	0	2	2	2	2
22359	1994	1	1	327	Angola: Government	714	Government of Angola - UNITA	99	540.0	Government of Angola	567		UNITA	-1	Reuters 1994-10-26 "Angolan negotiator told to sign peace accord				UNITA	4	Huila province	Huila province		-15.333333	15.0	POINT (15.000000 -15.333333)	107671	Angola	540	Africa	1	2	1994-10-24	1994-10-25	0	0	0	0	0	0	28
146187	1995	1	1	333	Afghanistan: Government	726	Government of Afghanistan - Hizb-i Islami-yi Afghanistan	130	700.0	Government of Afghanistan	299		Hizb-i Islami-yi Afghanistan	-1	Voice of the Islamic Republic of Iran Network 1, Tehran, in Persian 1630 gmt 27 Jan 95 /Conflict in Afghanistan: A historical encyclopedia, Clements Frank 2003, Santa Barbara ABC-Clio, p. 307				Kabul Radio	4	Ghazni province	Ghazni province		33.33333	67.75	POINT (67.750000 33.333330)	177616	Afghanistan	700	Asia	1	2	1995-01-26	1995-01-27	0	26	0	0	26	26	26
221317	1995	1	1	289	Colombia: Government	623	Government of Colombia - FARC	17	100.0	Government of Colombia	743		FARC	-1	Inravision TV-A, Bogota, in Spanish 1800 gmt 18 Feb 95				Police spokesman	1	Támara town	Casanare department	Támara municipality	5.829722	-72.163333	POINT (-72.163333 5.829722)	137736	Colombia	100	Americas	1	2	1995-02-17	1995-02-18	2	0	0	0	2	2	2
221321	1995	1	1	289	Colombia: Government	623	Government of Colombia - FARC	17	100.0	Government of Colombia	743		FARC	-1	Inravision TV-A, Bogota, in Spanish 1800 gmt 18 Feb 95				Military spokesman	1	La Uribe town	Meta department	Uribe municipality	3.240895	-74.354969	POINT (-74.354969 3.240895)	134132	Colombia	100	Americas	1	2	1995-02-17	1995-02-18	0	3	0	0	3	3	3
146223	1995	1	1	333	Afghanistan: Government	732	Government of Afghanistan - Hizb-i Wahdat	130	700.0	Government of Afghanistan	300		Hizb-i Wahdat	-1	Reuters 26 Feb 1995 "Rockets kill eight in Kabul, state radio says." /Voice of the Islamic Republic of Iran, Mashhad, in Dari 1430 gmt 27 Feb 95				Kabul Radio	1	Kabul city	Kabul province	Kabul district	34.531094	69.162796	POINT (69.162796 34.531094)	179779	Afghanistan	700	Asia	1	2	1995-02-25	1995-02-26	0	0	0	8	8	8	8
193775	1989	1	1	233	Guatemala: Government	469	Government of Guatemala - URNG	11	90.0	Government of Guatemala	732		URNG	-1	Memoria de los Caídos, Fundación Guillermo Toriello 2006					1	Puerto San José town	Escuintla department	San José municipality	13.9274	-90.82166	POINT (-90.821660 13.927400)	149219	Guatemala	90	Americas	1	5	1989-01-01	1989-12-31	0	1	0	0	1	1	1
193776	1989	1	1	233	Guatemala: Government	469	Government of Guatemala - URNG	11	90.0	Government of Guatemala	732		URNG	-1	Memoria de los Caídos, Fundación Guillermo Toriello 2006					3	Chisec municipality	Alta Verapaz department	Chisec municipality	15.878557	-90.273607	POINT (-90.273607 15.878557)	152100	Guatemala	90	Americas	1	5	1989-01-01	1989-12-31	0	1	0	0	1	1	1
110985	1995	1	1	300	Cambodia (Kampuchea): Government	644	Government of Cambodia (Kampuchea) - KR	148	811.0	Government of Cambodia (Kampuchea)	270		KR	-1	r 24/3				KR	4	Battambang Province	Battambang Province		12.91667	103.08333	POINT (103.083330 12.916670)	148167	Cambodia (Kampuchea)	811	Asia	1	2	1995-03-22	1995-03-23	0	0	0	6	6	6	6
10329	1995	1	3	471	Government of Burundi - Civilians	938	Government of Burundi - Civilians	93	516.0	Government of Burundi	1		Civilians	-1	Reuter: 1995-11-18, "New ethnic killings in Burundi before Carter visit.				diplomats and aid workers	1	Bujumbura city	Bujumbura Mairie province	Bujumbura commune	-3.3822	29.3644	POINT (29.364400 -3.382200)	124979	Burundi	516	Africa	1	2	1995-11-15	1995-11-17	0	0	20	0	20	20	20
146454	1996	1	1	333	Afghanistan: Government	735	Government of Afghanistan - Taleban	130	700.0	Government of Afghanistan	303		Taleban	-1	Reuters 2 Feb 1996 "Two said killed by rebel rocketing of Kabul.				official Kabul Radio	1	Kabul city	Kabul province	Kabul district	34.531094	69.162796	POINT (69.162796 34.531094)	179779	Afghanistan	700	Asia	1	2	1996-02-01	1996-02-02	0	0	0	2	2	2	2
146463	1996	1	1	333	Afghanistan: Government	735	Government of Afghanistan - Taleban	130	700.0	Government of Afghanistan	303		Taleban	-1	Radio Afghanistan, Kabul, in Dari 1600 gmt 13 Feb 96 "GOVERNMENT AND TALEBAN EXCHANGE ARTILLERY FIRE AROUND KABUL.				Afghan pro-government radio	1	Kabul city	Kabul province	Kabul district	34.531094	69.162796	POINT (69.162796 34.531094)	179779	Afghanistan	700	Asia	1	2	1996-02-12	1996-02-13	0	0	0	1	1	1	1
146435	1996	1	1	333	Afghanistan: Government	735	Government of Afghanistan - Taleban	130	700.0	Government of Afghanistan	303		Taleban	-1	Radio Afghanistan, Kabul, in Pashto 1530 gmt 15 Feb 96 "TWO KILLED IN ROCKET ATTACK ON KABUL.				Bakhtar Information Agency	1	Kabul city	Kabul province	Kabul district	34.531094	69.162796	POINT (69.162796 34.531094)	179779	Afghanistan	700	Asia	1	2	1996-02-14	1996-02-15	0	0	0	2	2	2	2
10484	1996	1	1	287	Burundi: Government	594	Government of Burundi - CNDD	93	516.0	Government of Burundi	431		CNDD	-1	Reuters, 1996-02-26, "Burundi opposition claims military successes.				CNDD	1	Gatabo town	Makamba province	Kayogoro commune	-4.0737	30.0896	POINT (30.089600 -4.073700)	123541	Burundi	516	Africa	2	3	1996-02-19	1996-02-25	12	0	0	0	0	12	12
263533	2016	1	3	467	Government of DR Congo (Zaire) - Civilians	934	Government of DR Congo (Zaire) - Civilians	89	490.0	Government of DR Congo (Zaire)	1		Civilians	1	"OHCHR Team of international experts on the situation in Kasaï,2018-07-03,Rapport détaillé de l’Equipe d’experts internationaux sur la situation au Kasaï"	OHCHR Team of international experts on the situation in Kasaï	2018-07-03	Rapport détaillé de l’Equipe d’experts internationaux sur la situation au Kasaï	OHCHR Team of international experts on the situation in Kasaï	1	Mupompa village	Kasaï Oriental province	Kabeya-Kamwanga territory	-6.020253	22.983632	POINT (22.983632 -6.020253)	120646	DR Congo (Zaire)	490	Africa	1	5	2016-10-01	2016-12-31	0	0	0	0	0	0	2
15684	1989	1	2	4841	Supporters of IFP - Supporters of UDF	5451	Supporters of IFP - Supporters of UDF	620		Supporters of IFP	983		Supporters of UDF	-1	TRC Report					1	Mpumalanga town	Natal province		-29.812919	30.636458	POINT (30.636458 -29.812919)	86822	South Africa	560	Africa	1	1	1989-01-06	1989-01-06	1	0	0	0	1	1	1
146506	1996	1	1	333	Afghanistan: Government	735	Government of Afghanistan - Taleban	130	700.0	Government of Afghanistan	303		Taleban	-1	Reuters 7 April 1996 "Rebel rockets kill seven in Afghan capital.				official Kabul Radio	1	Kabul city	Kabul province	Kabul district	34.531094	69.162796	POINT (69.162796 34.531094)	179779	Afghanistan	700	Asia	1	2	1996-04-06	1996-04-07	0	0	7	0	7	7	7
146504	1996	1	1	333	Afghanistan: Government	735	Government of Afghanistan - Taleban	130	700.0	Government of Afghanistan	303		Taleban	-1	Radio Afghanistan, Kabul, in Pashto 1430 gmt 10 Apr 96 "TALEBAN ROCKETS KILL ONE PERSON IN KABUL.				official Kabul Radio	1	Kabul city	Kabul province	Kabul district	34.531094	69.162796	POINT (69.162796 34.531094)	179779	Afghanistan	700	Asia	1	2	1996-04-09	1996-04-10	0	0	0	1	1	1	1
146675	1996	1	1	333	Afghanistan: Government	736	Government of Afghanistan - UIFSA	130	700.0	Government of Afghanistan	304		UIFSA	-1	Radio Voice of Shari'ah, Kabul, in Dari 1530 gmt 29 Nov 96 "TALEBAN FORCES REPULSE ATTACKS NORTH OF KABUL.				Bakhtar Information Agency (pro-Taleban)	3	Kalakan district	Kabul province	Kalakan district	34.767816	69.171915	POINT (69.171915 34.767816)	179779	Afghanistan	700	Asia	1	2	1996-11-28	1996-11-29	0	0	0	6	6	6	6
225825	1989	1	1	289	Colombia: Government	624	Government of Colombia - ELN	17	100.0	Government of Colombia	744		ELN	-1	Reuters 12 Nov 1989 "COLOMBIAN ATTORNEY GENERAL SAYS ARMY INFILTRATED BY TRAFFICKERS.					4	Córdoba department	Córdoba department		8.333333	-75.666667	POINT (-75.666667 8.333333)	141329	Colombia	100	Americas	1	1	1989-11-11	1989-11-11	1	5	0	0	6	6	6
23150	1996	1	3	467	Government of DR Congo (Zaire) - Civilians	934	Government of DR Congo (Zaire) - Civilians	89	490.0	Government of DR Congo (Zaire)	1		Civilians	-1	E/CN.4/1997/6				UN Economic and Social Council	1	Bunia town	Haut-Zaïre region	Irumu zone	1.5625	30.248417	POINT (30.248417 1.562500)	132181	DR Congo (Zaire)	490	Africa	1	2	1996-12-01	1996-12-02	0	0	2	0	2	2	2
24420	1997	1	1	283	DR Congo (Zaire): Government	584	Government of DR Congo (Zaire) - AFDL	89	490.0	Government of DR Congo (Zaire)	422		AFDL	-1	BBC: Radio of the People, Bukavu: Zaire: Rebel - conrolled radio says 700 government soldiers killed KABILA - OVER 2,000 KILLED, OFFENSIVE CRUSHED; "NO" MILITARY OBJECTIVES. 586 words 1 February 1997 BBC Monitoring Service: Africa English (c) 1997 The British Broadcasting Corporation [date of publication]. All Rights Reserved. No material may be reproduced except with the express permission of Th…				Kabila	1	Oso river	Maniema region	Lubutu zone	-1.02	27.27	POINT (27.270000 -1.020000)	127855	DR Congo (Zaire)	490	Africa	1	2	1997-01-26	1997-01-30	2363	0	0	0	2363	2363	2363
134600	1997	1	1	333	Afghanistan: Government	736	Government of Afghanistan - UIFSA	130	700.0	Government of Afghanistan	304		UIFSA	-1	Voice of the Islamic Republic of Iran, Tehran, in Persian 1930 gmt 19 Jun 97 "- Iranian radio reports fall of Konduz, Aliabad to anti-Taleban forces." /R 21 June 1997 "Afghan rivals claim northern town.				Rabbani spokesman / Taleban spokesman	1	Aliabad town	Kunduz province	Aliabad district	36.521149	68.899849	POINT (68.899849 36.521149)	182658	Afghanistan	700	Asia	1	2	1997-06-18	1997-06-19	0	0	0	1	1	1	250
39528	1997	1	1	374	Rwanda: Government	805	Government of Rwanda - ALiR	94	517.0	Government of Rwanda	1128		ALiR	-1	Reuters 1997-10-09 Rwanda says it retakes villages after fighting. And BBC 1997-10-13 Calm returns to Gisenyi.				Rwandan government official	2	Gisenyi town	Gisenyi prefecture	Rubavu commune	-1.702778	29.256389	POINT (29.256389 -1.702778)	127139	Rwanda	517	Africa	1	2	1997-10-08	1997-10-09	4	80	0	0	84	84	84
38679	1998	1	1	382	Sierra Leone: Government	819	Government of Sierra Leone - AFRC	80	451.0	Government of Sierra Leone	533		AFRC	-1	Reuters 1998-05-12 "Sierra Leone rebels lose key town - peacekeepers				ECOMOG	1	Koindu town	Eastern province	Kailahun district	8.463333	-10.338611	POINT (-10.338611 8.463333)	141460	Sierra Leone	451	Africa	2	4	1998-05-04	1998-05-12	0	33	0	32	65	65	65
8509	1998	1	1	309	Sudan: Government	663	Government of Sudan - SPLM/A	112	625.0	Government of Sudan	466		SPLM/A	-1	BBC Monitoring Service: Middle East 1998-12-09 "Opposition radio reports government suffers "heavy losses" in Nuba Mountains area				Voice of Sudan, Voice of the National Democratic Alliance,	3	Nuba Mountains district	Southern Kordofan state	Nuba Mountains district	12.0	30.75	POINT (30.750000 12.000000)	147302	Sudan	625	Africa	1	2	1998-11-27	1998-12-01	18	0	0	0	18	18	18
94793	1989	1	1	351	India: Punjab/Khalistan	775	Government of India - Sikh insurgents	141	750.0	Government of India	319		Sikh insurgents	-1	SvD 3/1-89 Pärm 6.1 All India Radio 1/2/1989					4	Punjab State	Punjab State		30.91667	75.41667	POINT (75.416670 30.916670)	174031	India	750	Asia	1	1	1989-01-02	1989-01-02	0	1	0	0	1	1	1
94307	1999	1	1	335	India: Tripura	740	Government of India - NLFT	141	750.0	Government of India	307		NLFT	2	"Agence France-Presse,1999-10-03,11 killed in bloody start to final round of Indian elections ATTENTION - ADDS higher toll, police quote ///";"BBC Monitoring South Asia - Political,1999-10-03,Thirteen killed in election violence in Tripura, Assam, Bihar."	Agence France-Presse;BBC Monitoring South Asia - Political	1999-10-03;1999-10-03	11 killed in bloody start to final round of Indian elections ATTENTION - ADDS higher toll, police quote ///;Thirteen killed in election violence in Tripura, Assam, Bihar.	PTI, CRPF (paramilitary police)	3	Dhalai district	Tripura State	Dhalai district	23.916667	91.5	POINT (91.500000 23.916667)	163984	India	750	Asia	1	1	1999-10-03	1999-10-03	0	0	0	0	6	0	6
20384	1989	1	1	327	Angola: Government	714	Government of Angola - UNITA	99	540.0	Government of Angola	567		UNITA	-1	African Defence March 1989, p. 28				UNITA	4	Cuanza Norte province	Cuanza Norte province		-8.833333	14.5	POINT (14.500000 -8.833333)	117030	Angola	540	Africa	1	1	1989-01-06	1989-01-06	0	0	0	0	0	0	19
20913	1999	1	1	327	Angola: Government	714	Government of Angola - UNITA	99	540.0	Government of Angola	567		UNITA	-1	Lusa news agency web site 1999-02-24, reported by BBC mon 1999-02-26 "Four killed in UNITA shelling of Malanje				army source	1	Malanje town	Malanje province	Malanje municipality	-9.544722	16.345278	POINT (16.345278 -9.544722)	115593	Angola	540	Africa	1	2	1999-02-22	1999-02-23	0	0	0	4	4	4	4
20681	1999	1	1	327	Angola: Government	714	Government of Angola - UNITA	99	540.0	Government of Angola	567		UNITA	-1	Lusa news agency web site 1999-04-06, reported by BBC mon 1999-04-08 "UNITA shells Kuito, one person killed				local hospital source	1	Kuito town	Bie province	Kuito municipality	-12.383333	16.933333	POINT (16.933333 -12.383333)	111994	Angola	540	Africa	1	2	1999-04-03	1999-04-04	0	0	0	1	1	1	1
61971	2000	1	1	415	Uzbekistan: Government	871	Government of Uzbekistan - IMU	133	704.0	Government of Uzbekistan	359		IMU	-1	Kabar news agency, Bishkek, in Russian 1000 gmt 07 Sep 00."Kyrgyz troops kill two militants in ambush, beat off attack				press service of the Kyrgyz Ministry of Defence	2	Batken Oblasty	Batken Oblasty	Batken	39.833333	71.0	POINT (71.000000 39.833333)	186983	Kyrgyzstan	703	Asia	1	2	2000-09-05	2000-09-07	0	7	0	0	7	7	7
92470	2000	1	1	364	India: Kashmir	792	Government of India - Kashmir insurgents	141	750.0	Government of India	325		Kashmir insurgents	-1	Press Trust of India (23 September 2000): "Major infiltration bid foiled, five intruders killed.". Press Trust of India (23 September 2000): "Pakistan bids to push ultras foiled, 23 killed in J K.".				military	2	Tangdhar village	Jammu and Kashmir State	Kupwara district	34.357933	73.739723	POINT (73.739723 34.357933)	179068	India	750	Asia	1	2	2000-09-21	2000-09-22	0	5	0	0	5	5	5
92483	2000	1	1	364	India: Kashmir	792	Government of India - Kashmir insurgents	141	750.0	Government of India	325		Kashmir insurgents	-1	Press Trust of India (24 September 2000): "Eleven ultras, Pakistani intruder among 16 killed in J&K.".				officials	2	Surankote village	Jammu and Kashmir State	Poonch district	33.590951	74.307262	POINT (74.307262 33.590951)	178349	India	750	Asia	1	2	2000-09-22	2000-09-23	0	8	3	0	11	11	11
124834	2000	1	1	308	Philippines: Mindanao	658	Government of Philippines - ASG	154	840.0	Government of Philippines	277		ASG	-1	AP 1 Oct 2000 "Three Muslim rebels die in fierce assault by Philippine troops				military spokesman	5	Mount Daho	Sulu province	Talipao municipality	6.012925	121.058364	POINT (121.058364 6.012925)	138843	Philippines	840	Asia	1	2	2000-09-30	2000-10-01	0	3	0	0	3	3	3
10044	2000	1	1	287	Burundi: Government	596	Government of Burundi - Palipehutu-FNL	93	516.0	Government of Burundi	432		Palipehutu-FNL	-1	AP, 2000-10-04, "Many government troops wounded, killed in battle with rebels; three arrested in Italian's death", AFP, 2000-10-09, "Life for civilians around Burundi's capital 'shocking': top MP				army reports	2	Tenga forest area	Bujumbura Rural province	Mutimbuzi commune	-3.3065	29.4168	POINT (29.416800 -3.306500)	124979	Burundi	516	Africa	1	2	2000-09-30	2000-10-04	30	0	0	0	10	30	80
10155	2000	1	1	287	Burundi: Government	597	Government of Burundi - CNDD-FDD	93	516.0	Government of Burundi	434		CNDD-FDD	-1	AP, 2000-10-11, "Fighting in Burundi leaves at least 13 dead				local officials	1	Buraza town	Gitega province	Buraza commune	-3.751389	29.906389	POINT (29.906389 -3.751389)	124260	Burundi	516	Africa	1	2	2000-10-09	2000-10-11	0	7	0	6	13	13	13
10425	2000	1	3	471	Government of Burundi - Civilians	938	Government of Burundi - Civilians	93	516.0	Government of Burundi	1		Civilians	-1	AFP, 2000-11-26, "Burundi group accuses army and rebels of killings.				Iteka League	3	Ryansoro commune	Gitega province	Ryansoro commune	-3.713889	29.794167	POINT (29.794167 -3.713889)	124260	Burundi	516	Africa	1	2	2000-10-12	2000-10-13	0	0	175	0	175	175	175
92630	2000	1	1	364	India: Kashmir	792	Government of India - Kashmir insurgents	141	750.0	Government of India	325		Kashmir insurgents	-1	Press Trust of India (28 October 2000): "Militants storm SOG camp, 12 killed in J&K.".				officials	1	Surankote village	Jammu and Kashmir State	Poonch district	33.590951	74.307262	POINT (74.307262 33.590951)	178349	India	750	Asia	1	2	2000-10-27	2000-10-28	1	1	0	0	2	2	2
92685	2000	1	1	364	India: Kashmir	792	Government of India - Kashmir insurgents	141	750.0	Government of India	325		Kashmir insurgents	-1	Press Trust of India (3 November 2000): "Two armymen killed in encounter.". Press Trust of India (3 November 2000): "Five militants, four security personnel killed in gunbattles.". Press Trust of India (4 November 2000): "Operation against ultras in Badgam continues, five killed.". Press Trust of India (4 November 2000): "25 militants, eight securitymen among 44 killed in J-K.". Times of India (4…				officials	2	Bata Pora village	Jammu and Kashmir State	Badgam district	33.949698	74.646572	POINT (74.646572 33.949698)	178350	India	750	Asia	1	2	2000-11-02	2000-11-05	3	4	2	0	9	9	9
10428	2002	1	1	287	Burundi: Government	597	Government of Burundi - CNDD-FDD	93	516.0	Government of Burundi	434		CNDD-FDD	-1	BBC Monitoring, 2002-01-31, "Government forces kill four rebels in Cankuzo Province.				army	3	Musigati commune	Bubanza province	Musigati commune	-3.067778	29.460556	POINT (29.460556 -3.067778)	124979	Burundi	516	Africa	1	2	2002-01-25	2002-01-26	0	3	0	0	3	3	3
10021	2002	1	1	287	Burundi: Government	597	Government of Burundi - CNDD-FDD	93	516.0	Government of Burundi	434		CNDD-FDD	-1	BBC monitoring, 2002-03-12, "Seventeen killed since last week during fighting in western Burundi.", AFP, 2002-03-14, "New wave of rebel attacks leaves 19 dead in Burundi				administrative sources	3	Kabezi commune	Bujumbura Rural province	Kabezi commune	-3.520833	29.350833	POINT (29.350833 -3.520833)	124259	Burundi	516	Africa	2	4	2002-03-06	2002-03-13	6	0	11	0	17	17	17
10867	2002	1	1	287	Burundi: Government	596	Government of Burundi - Palipehutu-FNL	93	516.0	Government of Burundi	432		Palipehutu-FNL	-1	BBC Monitoring, 2002-03-20, "Sixty said to have been killed in last three days near capital. ", AFP, 2002-03-21, "60 killed in Burundi clashes, thousands flee				local sources, army	3	Kanyosha commune	Bujumbura Rural province	Kanyosha commune	-3.4148	29.4082	POINT (29.408200 -3.414800)	124979	Burundi	516	Africa	1	2	2002-03-18	2002-03-20	0	0	0	17	17	17	17
10912	2002	1	1	287	Burundi: Government	596	Government of Burundi - Palipehutu-FNL	93	516.0	Government of Burundi	432		Palipehutu-FNL	-1	BBC Monitoring, 2002-03-20, "Sixty said to have been killed in last three days near capital. ", AFP, 2002-03-21, "60 killed in Burundi clashes, thousands flee				local sources, army	1	Gasarara town	Bujumbura Rural province	Kanyosha commune	-3.4114	29.4785	POINT (29.478500 -3.411400)	124979	Burundi	516	Africa	1	2	2002-03-18	2002-03-20	0	0	0	11	11	11	11
11029	2002	1	1	287	Burundi: Government	596	Government of Burundi - Palipehutu-FNL	93	516.0	Government of Burundi	432		Palipehutu-FNL	-1	BBC Monitoring, 2002-03-20, "Sixty said to have been killed in last three days near capital. ", AFP, 2002-03-21, "60 killed in Burundi clashes, thousands flee				local sources, army	2	Muyira area	Bujumbura Rural province	Kanyosha commune	-3.4013	29.4035	POINT (29.403500 -3.401300)	124979	Burundi	516	Africa	1	2	2002-03-18	2002-03-20	0	0	0	17	17	17	17
219914	2002	1	1	289	Colombia: Government	623	Government of Colombia - FARC	17	100.0	Government of Colombia	743		FARC	-1	Reuters 3-june 2002 "At least 49 killed in Colombian fighting. "/Xinhua 4 June 2002 "Clashes Leave 50 Dead, 35 Injured in Colombia.				Military	2	El Doncello town	Caquetá department	El Doncello municipality	1.678168	-75.284655	POINT (-75.284655 1.678168)	131970	Colombia	100	Americas	1	2	2002-06-01	2002-06-02	4	30	0	0	34	34	34
147465	2003	1	2	4714	Jam'iyyat-i Islami-yi Afghanistan - Junbish-i Milli-yi Islami	5324	Jam'iyyat-i Islami-yi Afghanistan - Junbish-i Milli-yi Islami	292		Jam'iyyat-i Islami-yi Afghanistan	302		Junbish-i Milli-yi Islami	-1	Voice of the Islamic Republic of Iran, Mashhad, in Dari 0530 gmt 28 Jan 03.				Local commander	1	Almar town	Faryab province	Almar district	35.836769	64.535454	POINT (64.535454 35.836769)	181210	Afghanistan	700	Asia	1	2	2003-01-26	2003-01-27	0	0	0	5	5	5	5
144218	1989	1	1	336	Nicaragua: Government	742	Government of Nicaragua - Contras/FDN	14	93.0	Government of Nicaragua	759		Contras/FDN	1	"Managua home service,1989-01-05,Defence Ministry statement on contra and Honduran actions."	Managua home service	1989-01-05	Defence Ministry statement on contra and Honduran actions.	Defence ministry	2	La Gateada villlage	Chontales department	Villa Sandino municipality	11.998513	-84.779085	POINT (-84.779085 11.998513)	146351	Nicaragua	93	Americas	1	1	1989-01-03	1989-01-03	2	0	0	0	2	2	2
231559	2016	1	1	13902	Turkey: Islamic State	14701	Government of Turkey - IS	115	640.0	Government of Turkey	234		IS	1	"Agence France Presse,2016-10-02,One killed after rockets from Syria hit Turkish town"	Agence France Presse	2016-10-02	One killed after rockets from Syria hit Turkish town	provincial governor's office	1	Kilis town	Kilis province	Kilis district	36.71611	37.115	POINT (37.115000 36.716110)	182595	Turkey	640	Middle East	1	1	2016-10-02	2016-10-02	1	0	0	0	1	1	1
231561	2016	1	1	354	Turkey: Kurdistan	781	Government of Turkey - PKK	115	640.0	Government of Turkey	323		PKK	1	"Reuters News,2016-10-03,Fighting in Turkey's Kurdish southeast kills 20 militants, two soldiers: sources"	Reuters News	2016-10-03	Fighting in Turkey's Kurdish southeast kills 20 militants, two soldiers: sources	Security sources	2	Dağlıca town	Hakkari province	Yüksekova district	37.366581	44.085284	POINT (44.085284 37.366581)	183329	Turkey	640	Middle East	1	1	2016-10-02	2016-10-02	2	0	0	0	2	2	2
144913	2002	1	2	4622	Forces of Amanullah Khan - Forces of Ismail Khan	5232	Forces of Amanullah Khan - Forces of Ismail Khan	377		Forces of Amanullah Khan	379		Forces of Ismail Khan	-1	Reuters: 2002-12-01 "UPDATE 1-Fighting erupts in west Afghanistan, 13 said dead.", FEER (2002-12-12, conflict data folder) /(2)AFP 1 Dec 2002 "Eleven killed in fighting in western Afghanistan: commander [Corrected 12/01/02]" /(3)Afghan Islamic Press news agency, Peshawar, in Pashto 1111 gmt 3 Dec 02.				Local commander	2	Zer Koh sub-district	Hirat province	Shindand district	33.192284	62.164119	POINT (62.164119 33.192284)	177605	Afghanistan	700	Asia	1	2	2002-11-30	2002-12-02	0	0	0	4	4	4	54
23090	2003	1	2	4689	Mayi Mayi - RCD	5299	Mayi Mayi - RCD	648		Mayi Mayi	424		RCD	-1	AFP 2003-04-08 http://www.congoned.dds.nl/chroni48.html				RCD-spokesman: Jean-Pierre Lola Kisanga said the numbers were according to Red Cross	1	Bukavu town	Sud Kivu province	Bukavu territory	-2.508333	28.860833	POINT (28.860833 -2.508333)	125698	DR Congo (Zaire)	490	Africa	1	2	2003-04-05	2003-04-06	7	3	2	0	12	12	16
23164	2003	1	3	583	FNI - Civilians	1050	FNI - Civilians	606		FNI	1		Civilians	-1	Amnesty International: AFR 62/032/2007, REuters2003-05-14 S/2004/573 p.25-16 DEMOCRATIC REPUBLIC OF THE CONGO, 19932003 Report of the Mapping Exercise documenting the most serious violations of human rights and international humanitarian law committed within the territory of the Democratic Republic of the Congo between March 1993 and June 2003 June 2010 p.227 section 422				UN-official	1	Bunia town	Ituri province	Irumu territory	1.5625	30.248417	POINT (30.248417 1.562500)	132181	DR Congo (Zaire)	490	Africa	2	3	2003-05-06	2003-05-12	0	0	287	0	287	287	287
147535	2003	1	2	4714	Jam'iyyat-i Islami-yi Afghanistan - Junbish-i Milli-yi Islami	5324	Jam'iyyat-i Islami-yi Afghanistan - Junbish-i Milli-yi Islami	292		Jam'iyyat-i Islami-yi Afghanistan	302		Junbish-i Milli-yi Islami	-1	AFP 16 May 2003 "Seven dead as factions fight over northern Afghanistan				Atta and Dostum spokesmen	3	Dara-I- Suf district	Samangan province	Dara-I- Suf district	35.8635	67.351702	POINT (67.351702 35.863500)	181215	Afghanistan	700	Asia	1	2	2003-05-15	2003-05-16	0	0	0	5	5	5	5
24291	2003	1	3	583	FNI - Civilians	1050	FNI - Civilians	606		FNI	1		Civilians	-1	A/58/534 DEMOCRATIC REPUBLIC OF THE CONGO, 19932003 Report of the Mapping Exercise documenting the most serious violations of human rights and international humanitarian law committed within the territory of the Democratic Republic of the Congo between March 1993 and June 2003 June 2010 p.229 section 426 S/2004/573 p.33				NGOs	1	Nioka village	Ituri province	Mahagi territory	2.163917	30.652194	POINT (30.652194 2.163917)	132902	DR Congo (Zaire)	490	Africa	1	2	2003-06-10	2003-06-11	0	0	40	0	40	40	200
147547	2003	1	2	4714	Jam'iyyat-i Islami-yi Afghanistan - Junbish-i Milli-yi Islami	5324	Jam'iyyat-i Islami-yi Afghanistan - Junbish-i Milli-yi Islami	292		Jam'iyyat-i Islami-yi Afghanistan	302		Junbish-i Milli-yi Islami	-1	Pakistan Press International Information Service, 2003-06-29 "Dostum, Atta armies clash continues" /(2)AP 29 June 2003 "Security commission sends mediators to halt factional fighting in northern Afghanistan" /(3)Voice of the Islamic Republic of Iran, Mashhad, in Dari 1330 gmt 29 Jun 03.				UN spokesman	1	Barikee village	Samangan province	Dara-I- Suf district	36.0079	67.4575	POINT (67.457500 36.007900)	181935	Afghanistan	700	Asia	1	2	2003-06-27	2003-06-28	1	2	1	0	4	4	4
26256	2003	1	2	4610	Dir clan - Sa'ad subclan of Habar Gidir clan (Hawiye)	5220	Dir clan - Sa'ad subclan of Habar Gidir clan (Hawiye)	600		Dir clan	680		Sa'ad subclan of Habar Gidir clan (Hawiye)	-1	AP, 2003-07-09, "Fighting between rival factions in northwestern Somalia kills more than 40 people, clan members say, By OSMAN HASSAN, 2003 10 July (IRIN)				clan leaders, IRIN,	2	Cawle village	Mudug region	Hobyo district	6.5	48.666667	POINT (48.666667 6.500000)	139418	Somalia	520	Africa	1	2	2003-07-08	2003-07-09	18	25	0	0	43	43	43
23312	2003	1	3	583	FNI - Civilians	1050	FNI - Civilians	606		FNI	1		Civilians	-1	AFP 2003-07-26 http://hrw.org/reports/2005/drc0505/drc0505text.pdf				AFP journalist	2	Drodro location	Ituri province	Djugu territory	1.766667	30.533333	POINT (30.533333 1.766667)	132182	DR Congo (Zaire)	490	Africa	1	2	2003-07-25	2003-07-26	0	0	0	204	43	204	204
66791	2005	1	3	608	al-Qaida - Civilians	1075	al-Qaida - Civilians	769		al-Qaida	1		Civilians	3	"Reuters News,2005-07-07,UPDATE 1-CHRONOLOGY-Worst bomb attacks on mainland Britain";"Reuters News,2005-07-11,Death toll in London bomb blasts rises to 52";"House of common,2006-05-11,eport of the Official Account of the Bombings in London on 7th July 2005 "	Reuters News;Reuters News;House of common	2005-07-07;2005-07-11;2006-05-11	UPDATE 1-CHRONOLOGY-Worst bomb attacks on mainland Britain;Death toll in London bomb blasts rises to 52;eport of the Official Account of the Bombings in London on 7th July 2005	police/security sources/Al-Qaida statement/House of commons	1	London city	England	Greater London	51.50853	-0.12574	POINT (-0.125740 51.508530)	204120	United Kingdom	200	Europe	1	1	2005-07-07	2005-07-07	0	0	52	0	52	52	52
21566	1989	1	1	327	Angola: Government	714	Government of Angola - UNITA	99	540.0	Government of Angola	567		UNITA	-1	African Defence March 1989, p. 28				UNITA	1	Cambulo town	Lunda Norte province	Cambulo municipality	-7.75	21.25	POINT (21.250000 -7.750000)	118483	Angola	540	Africa	1	1	1989-01-06	1989-01-06	0	0	0	0	0	0	5
14961	1989	1	2	4841	Supporters of IFP - Supporters of UDF	5451	Supporters of IFP - Supporters of UDF	620		Supporters of IFP	983		Supporters of UDF	-1	Reuters 1989-12-03 "TEN DIE IN SOUTH AFRICAN BLACK VIOLENCE				police	1	Hammarsdale town	Natal province		-29.800827	30.651961	POINT (30.651961 -29.800827)	86822	South Africa	560	Africa	1	1	1989-12-02	1989-12-02	0	0	0	5	5	5	5
113922	2003	1	3	583	FNI - Civilians	1050	FNI - Civilians	606		FNI	1		Civilians	-1	AFP 2003-07-26 http://hrw.org/reports/2005/drc0505/drc0505text.pdf				AFP journalist	1	Largo Locality	Ituri province	Djugu territory	1.733878	30.541944	POINT (30.541944 1.733878)	132182	DR Congo (Zaire)	490	Africa	1	2	2003-07-25	2003-07-26	0	0	0	204	42	204	204
16158	2003	1	2	4643	Ijaw - Itsekiri	5253	Ijaw - Itsekiri	622		Ijaw	625		Itsekiri	-1	Reuters News, "At least 10 dead in fresh Niger Delta violence." 3 August 2003 Agence France Presse, "At least 20 killed in fresh clashes near Nigerian oil city." 4 August 2003				Local NGO, Police	2	Warri town	Delta state	Warri South lga	5.5167	5.75	POINT (5.750000 5.516700)	137892	Nigeria	475	Africa	1	2	2003-08-02	2003-08-03	0	0	0	20	20	20	20
147614	2003	1	2	4714	Jam'iyyat-i Islami-yi Afghanistan - Junbish-i Milli-yi Islami	5324	Jam'iyyat-i Islami-yi Afghanistan - Junbish-i Milli-yi Islami	292		Jam'iyyat-i Islami-yi Afghanistan	302		Junbish-i Milli-yi Islami	-1	DJIN, 2003-09-01 /(2)AP 1 Sep 2003 "One reported killed in factional fighting in northern Afghanistan				Atta and Dostum spokesmen	1	Zeraki village	Samangan province	Dara-I- Suf district	35.9646	67.499	POINT (67.499000 35.964600)	181215	Afghanistan	700	Asia	1	2	2003-08-31	2003-09-01	0	1	0	0	1	1	1
16796	2004	1	2	4895	Christians (Nigeria) - Muslims (Nigeria)	5505	Christians (Nigeria) - Muslims (Nigeria)	1020		Christians (Nigeria)	1021		Muslims (Nigeria)	-1	Reuters 3/5, AFP 5/5, 6/5, 10/5, HRW: 'Revenge in the Name of Religion - The Cycle of Violence in Plateau and Kano States' Vol 17, No 8, 23				Assistant police commissioner, Nigerian Red Cross Official, Spokesman for the National Emergency Management Agency	1	Yelwa village	Plateau state	Shendam lga	8.833333	9.633333	POINT (9.633333 8.833333)	142220	Nigeria	475	Africa	1	2	2004-05-02	2004-05-03	0	660	0	0	280	660	700
7938	2006	1	3	586	Janjaweed - Civilians	1053	Janjaweed - Civilians	630		Janjaweed	1		Civilians	-1	Amnesty International 2006-09-29 "Darfur crisis Testimonies from Eastern Chad				Testimonies given to Amnesty	3	Sila department	Ouaddai region	Sila department	12.216667	21.416667	POINT (21.416667 12.216667)	147283	Chad	483	Africa	1	2	2006-02-05	2006-02-07	0	0	5	0	5	5	5
35734	2006	1	2	4670	Majerteen subclan (Darod) - Marehan subclan of Sede clan (Darod)	5280	Majerteen subclan (Darod) - Marehan subclan of Sede clan (Darod)	711		Majerteen subclan (Darod)	644		Marehan subclan of Sede clan (Darod)	-1	Reuters 16/2-06, AFP 16/2-06, AFP 19/2-06, Peace Bulletin, A Newsletter of Intermediate Technology Development Group - Eastern Africa, Issue No. 9 April 2006				Kinsmen of the deceased, Somalian officials, Mohamoud Omar, a truck-owner who witnessed the clashes	3	Warder zone	Somali state	Warder zone	7.5	46.0	POINT (46.000000 7.500000)	140853	Ethiopia	530	Africa	1	2	2006-02-15	2006-02-17	0	0	0	100	100	100	100
8699	2006	1	3	586	Janjaweed - Civilians	1053	Janjaweed - Civilians	630		Janjaweed	1		Civilians	-1	Amnesty International 2006-09-29 "Darfur crisis Testimonies from Eastern Chad				Testimonies given to Amnesty	1	Wadi Kadjo	Ouaddai region	Sila department	11.343132	22.790658	POINT (22.790658 11.343132)	145846	Chad	483	Africa	2	4	2006-03-01	2006-03-31	0	0	3	0	3	3	3
39255	2006	1	2	4673	MFDC Front Nord - MD - MFDC - S	5283	MFDC Front Nord - MD - MFDC - S	650		MFDC Front Nord - MD	651		MFDC - S	-1	All Africa 15/6-06				Lang Djiba, leader of the political wing of the MFDC in Ziguinchor	3	Bignona department	Ziguinchor region	Bignona department	12.75	-16.5	POINT (-16.500000 12.750000)	147928	Senegal	433	Africa	2	3	2006-06-09	2006-06-15	0	0	0	100	100	100	100
23559	2008	1	3	550	CNDP - Civilians	1017	CNDP - Civilians	426		CNDP	1		Civilians	-1	Congo rebels massacred 30 during peace talks - UN By Joe Bavier 450 words 20 February 2008 12:01 Reuters News English (c) 2008 Reuters Limited				U.N. human rights team	2	Kalonge village	Nord Kivu province	Walikale territory	-1.3	28.416667	POINT (28.416667 -1.300000)	127857	DR Congo (Zaire)	490	Africa	1	2	2008-01-16	2008-01-17	0	0	30	0	30	30	30
43783	2008	1	2	4704	Pokot - Turkana	5314	Pokot - Turkana	670		Pokot	693		Turkana	-1	All Africa 2008-08-05 "Church Plans Peace Rallies After 70 are Killed in Attack" AND BBC Monitoring Africa 2008-08-05 "Death toll in Kenya's cattle raid attack climbs to 74" AND BBC Monitoring Africa 2008-08-01 "Over 30 feared killed in northern Kenya cattle raid				.	3	Turkana district	Rift Valley province	Turkana district	3.0	35.5	POINT (35.500000 3.000000)	134352	Kenya	501	Africa	2	3	2008-07-30	2008-08-05	0	0	0	74	74	74	74
58642	2011	1	2	4977	Laskhar of Masozai Qaumi tribe - TTP	5587	Laskhar of Masozai Qaumi tribe - TTP	1143		Laskhar of Masozai Qaumi tribe	356		TTP	-1	(1) Pakistani troops, tribesmen reportedly kill 13 militants in Kurram, Orakzai 23 July 2011 BBC Monitoring (2) Anti-Taliban militia kills 13 militants in clashes in northwest Pakistan 23 July 2011 Associated Press Newswires					3	Kurram Agency	Federally Administered Tribal Areas	Kurram Agency	33.710172	70.340096	POINT (70.340096 33.710172)	178341	Pakistan	770	Asia	1	2	2011-07-22	2011-07-23	0	13	0	0	13	13	13
58641	2011	1	2	4967	Lashkar-e-Islam - Lashkar of Zakakhel tribe	5577	Lashkar-e-Islam - Lashkar of Zakakhel tribe	399		Lashkar-e-Islam	1142		Lashkar of Zakakhel tribe	-1	Seven killed as militant groups clash in Pakistan tribal area - paper 25 July 2011 BBC Monitoring					2	Sandapal Town	Federally Administered Tribal Areas	Khyber Agency	33.825702	70.848035	POINT (70.848035 33.825702)	178342	Pakistan	770	Asia	1	2	2011-07-22	2011-07-24	0	0	0	7	7	7	7
20641	2009	1	2	4573	Ahlu Sunna Waljamaca - Al-Shabaab	5183	Ahlu Sunna Waljamaca - Al-Shabaab	894		Ahlu Sunna Waljamaca	717		Al-Shabaab	-1	R 2009-03-15; Somali Radio Simba website on 15 March, in BBC Mon 2009-03-15; Shabelle Media Network/All Africa Global Media via COMTEX, in All Africa 2009-03-15				residents; Ahlu Sunna Waljamaca spokesman; witnesses	1	Wabxo town	Galgudud region	El Bur district	4.516667	46.283333	POINT (46.283333 4.516667)	136533	Somalia	520	Africa	1	2	2009-03-14	2009-03-15	0	0	1	8	9	9	9
187984	2008	1	1	418	United States of America: Government	878	Government of United States of America - al-Qaida	3	2.0	Government of United States of America	769		al-Qaida	-1	Xinhua 2008-03-03; X2; Somaliweyn on 3 March 2008; All Africa 2008-03-03, Africa Confidential, 14 March 2008, Vol 49, No 6, p.5				local mayor; officials	1	Dhobley town	Lower Juba region	Afmadow district	0.40627	41.01238	POINT (41.012380 0.406270)	130043	Somalia	520	Africa	1	2	2008-03-02	2008-03-03	0	0	0	0	0	0	7
22329	2008	0	1	387	Angola: Cabinda	832	Government of Angola - FLEC-FAC	99	540.0	Government of Angola	541		FLEC-FAC	-1	Global Insight Daily Analysis 2008-03-10 "Renewed Unrest in Angola's Oil-Rich Enclave"; The Banker 2008-08-01 "Supplement: Angola - Land Of Hope And Caution - Thoko Kaime, Head Of The Africa Division Of Strategic Intelligence Company Exclusive Analysis, Evaluates The Opportunities And Risks Of Investment In Angola				FLEC-FAC, The Banker analyst	4	Cabinda province	Cabinda province		-5.0	12.5	POINT (12.500000 -5.000000)	122786	Angola	540	Africa	1	2	2008-03-08	2008-03-09	3	0	0	0	3	3	4
26166	2009	1	2	4573	Ahlu Sunna Waljamaca - Al-Shabaab	5183	Ahlu Sunna Waljamaca - Al-Shabaab	894		Ahlu Sunna Waljamaca	717		Al-Shabaab	-1	Radio Gaalkacyo on 27 August in BBC Mon 2009-08-27; Radio Gaalkacyo on 27 August in BBC Mon 2009-08-27				eyewitnesses	1	Galkayo town	Mudug region	Galkayo district	6.769722	47.430833	POINT (47.430833 6.769722)	139415	Somalia	520	Africa	1	2	2009-08-25	2009-08-27	0	0	0	7	7	7	7
16374	2010	1	2	4948	Birom - Fulani	5558	Birom - Fulani	589		Birom	607		Fulani	-1	NigeriaWatch				Independent (7Deaths) , Other newpapers (5Deaths)	2	Kizanche village	Kaduna state	Kaura lga	9.716667	8.583333	POINT (8.583333 9.716667)	143658	Nigeria	475	Africa	1	2	2010-07-03	2010-07-04	0	0	0	0	0	0	7
164635	2010	1	2	4713	Hizb-i Islami-yi Afghanistan - Taleban	5323	Hizb-i Islami-yi Afghanistan - Taleban	299		Hizb-i Islami-yi Afghanistan	303		Taleban	-1	Afghan Islamic Press news agency, Peshawar, in Pashto 0915 gmt 19 Jul 10 /Pajhwok Afghan News 19 July 2010 "4 Taliban, 1 HIA fighter killed in Wardak" /Pajhwok Afghan News 20 July 2010 "Taliban-HIA clash kills 17 combatants				Local official /Hizb spokesman /Taleban spokesman	1	Dadil village	Wardak province	Nirkh district	34.36848	68.74179	POINT (68.741790 34.368480)	179058	Afghanistan	700	Asia	1	2	2010-07-18	2010-07-19	1	3	0	0	4	4	4
164647	2010	1	2	4713	Hizb-i Islami-yi Afghanistan - Taleban	5323	Hizb-i Islami-yi Afghanistan - Taleban	299		Hizb-i Islami-yi Afghanistan	303		Taleban	-1	Afghan Islamic Press news agency, Peshawar, in Pashto 0915 gmt 19 Jul 10 /Pajhwok Afghan News 19 July 2010 "4 Taliban, 1 HIA fighter killed in Wardak" /Pajhwok Afghan News 20 July 2010 "Taliban-HIA clash kills 17 combatants				Local official /Hizb spokesman /Taleban spokesman	1	Pirdad village	Wardak province	Nirkh district	34.3591	68.7057	POINT (68.705700 34.359100)	179058	Afghanistan	700	Asia	1	2	2010-07-18	2010-07-19	0	3	0	0	3	3	3
164648	2010	1	2	4713	Hizb-i Islami-yi Afghanistan - Taleban	5323	Hizb-i Islami-yi Afghanistan - Taleban	299		Hizb-i Islami-yi Afghanistan	303		Taleban	-1	Afghan Islamic Press news agency, Peshawar, in Pashto 0915 gmt 19 Jul 10 /Pajhwok Afghan News 19 July 2010 "4 Taliban, 1 HIA fighter killed in Wardak" /Pajhwok Afghan News 20 July 2010 "Taliban-HIA clash kills 17 combatants				Local official /Hizb spokesman /Taleban spokesman	2	Tashlakh Omar Khail village	Wardak province	Nirkh district	34.3506	68.7046	POINT (68.704600 34.350600)	179058	Afghanistan	700	Asia	1	2	2010-07-18	2010-07-19	0	6	0	0	6	6	6
15997	2010	1	2	4945	Boje - Nsadop	5555	Boje - Nsadop	1094		Boje	1095		Nsadop	-1	Agence France Presse 26 October 2010 13 burnt corpses found after fighting over land in Nigeria NigeriaWatch All Africa 26 October 2010 Communal Clash Claims 30 in Cross River				police spokesman	1	Nsadup village	Cross River state	Boki lga	6.32438	8.75981	POINT (8.759810 6.324380)	138618	Nigeria	475	Africa	2	3	2010-10-24	2010-10-30	0	0	0	15	15	15	18
181241	2010	1	2	4945	Boje - Nsadop	5555	Boje - Nsadop	1094		Boje	1095		Nsadop	-1	Agence France Presse 26 October 2010 13 burnt corpses found after fighting over land in Nigeria NigeriaWatch All Africa 26 October 2010 Communal Clash Claims 30 in Cross River				police spokesman	1	Boje village	Cross River state	Boki lga	6.28428	8.92062	POINT (8.920620 6.284280)	138618	Nigeria	475	Africa	2	3	2010-10-24	2010-10-30	0	0	0	15	15	15	17
169728	2011	1	2	4713	Hizb-i Islami-yi Afghanistan - Taleban	5323	Hizb-i Islami-yi Afghanistan - Taleban	299		Hizb-i Islami-yi Afghanistan	303		Taleban	-1	Pajhwok News 17 April 2011 "7 dead as Taliban-Hezb clash continues				Local official	1	Samandar village	Wardak province	Nirkh district	34.325691	68.762323	POINT (68.762323 34.325691)	179058	Afghanistan	700	Asia	1	2	2011-04-16	2011-04-17	0	0	0	7	7	7	7
30558	2011	0	3	628	FRPI - Civilians	1095	FRPI - Civilians	1077		FRPI	1		Civilians	-1	(Radio Candip, community radio broadcasting funded by Belgian NGO, Bunia, 1730 GMT, 7 November, 2011, in French)				Ituri District's administrative leaders	3	Irumu territory	Orientale province	Irumu territory	1.45	29.866667	POINT (29.866667 1.450000)	131460	DR Congo (Zaire)	490	Africa	1	2	2011-11-04	2011-11-05	0	0	7	0	7	7	7
30524	2012	1	3	569	FDLR - Civilians	1036	FDLR - Civilians	528		FDLR	1		Civilians	-1	Rwandan Hutu rebels kill 45 in DR Congo: army 5 January 2012 Agence France Presse Rwandan Hutu rebels kill 26 in DR Congo: army 5 January 2012 Agence France Presse Update:APNewsNow. 4 January 2012 The Canadian Press - Broadcast wire (Le Potentiel, privately-owned daily, article dated 24 April, 2012, in French) “La Monusco appuie une mission d’enquête sur les attaques des FDLR à Shabunda” by L. Ca…				Colonel Sylvain Ekenge, spokesman for military operations in Nord and Sud Kivu, human rights groups	2	Ngolombe town	Sud Kivu province	Shabunda territory	-2.7	28.19	POINT (28.190000 -2.700000)	125697	DR Congo (Zaire)	490	Africa	1	2	2012-01-01	2012-01-03	0	0	15	0	15	15	15
88189	2012	1	2	10780	Bangladeshi Immigrants - Bodo	11390	Bangladeshi Immigrants - Bodo	3057		Bangladeshi Immigrants	814		Bodo	-1	Press Trust of India (27 July 2012): "Stray incidents of clashes in lower Assam, toll rises to 45".				police	3	Dhubri District	Assam State	Dhubri District	26.106243	89.997638	POINT (89.997638 26.106243)	167580	India	750	Asia	2	4	2012-07-20	2012-07-27	0	0	0	1	1	1	1
88372	2012	1	2	10780	Bangladeshi Immigrants - Bodo	11390	Bangladeshi Immigrants - Bodo	3057		Bangladeshi Immigrants	814		Bodo	-1	Press Trust of India (27 July 2012): "3RDLD-ATTACK 2".				police	3	Kokrajhar District	Assam State	Kokrajhar District	26.58175	90.167936	POINT (90.167936 26.581750)	168301	India	750	Asia	2	4	2012-07-20	2012-07-27	0	0	0	1	1	1	1
29160	2012	1	2	5041	CMA - MUJAO, Signed-in-Blood Battalion	5651	CMA - MUJAO, Signed-in-Blood Battalion	1158		CMA	3873		MUJAO, Signed-in-Blood Battalion	-1	dpa International Service 16/11-12, "Islamist and Tuareg rebels battle over city in northern Mali", BBC Monitoring Middle East 16/11-12, "North Mali clashes between MNLA, MUJAO leave dozens of dead, wounded", citing Tout sur l'Algerie website, in French 16 Nov 12, APA News 17/11-12, "Ten killed in clashes between Islamists, rebels in north-east Mali", BBC Monitoring Middle East 18/11-12, "Clashes…				MUJWA commander Oumar Ould Hamaha; Malian security sources, Hama Ag Sid Ahmed, the MNLA spokesman ; local sources	2	Gao town	Gao region	Gao cercle	16.271667	-0.044722	POINT (-0.044722 16.271667)	153000	Mali	432	Africa	1	2	2012-11-16	2012-11-19	0	0	0	5	5	5	5
29161	2012	1	2	5041	CMA - MUJAO, Signed-in-Blood Battalion	5651	CMA - MUJAO, Signed-in-Blood Battalion	1158		CMA	3873		MUJAO, Signed-in-Blood Battalion	-1	dpa International Service 16/11-12, "Islamist and Tuareg rebels battle over city in northern Mali", BBC Monitoring Middle East 16/11-12, "North Mali clashes between MNLA, MUJAO leave dozens of dead, wounded", citing Tout sur l'Algerie website, in French 16 Nov 12, APA News 17/11-12, "Ten killed in clashes between Islamists, rebels in north-east Mali", BBC Monitoring Middle East 18/11-12, "Clashes…				MUJWA commander Oumar Ould Hamaha; Malian security sources, Hama Ag Sid Ahmed, the MNLA spokesman ; local sources	1	Menaka town	Gao region	Menaka cercle	15.9182	2.4022	POINT (2.402200 15.918200)	152285	Mali	432	Africa	1	2	2012-11-16	2012-11-19	0	0	0	7	7	7	7
27743	1994	1	2	4822	Forces of Abdurahman Ahmed Ali 'Tur' - Republic of Somaliland	5432	Forces of Abdurahman Ahmed Ali 'Tur' - Republic of Somaliland	972		Forces of Abdurahman Ahmed Ali 'Tur'	675		Republic of Somaliland	-1	R 1994-11-16; R2; R 1994-11-17; BBC 1994-11-18 (Radio Mogadishu, Voice of the Somali People, in Somali 1700 gmt 16 Nov 94)				foreign aid officials; Ismail Buba, a spokesman in the southern capital Mogadishu for "Tur"; witnesses; Egal; spokesman of the Great National Reconciliation Conference for Somalis	1	Hargeysa town	Woqooyi Galbeed region	Hargeysa district	9.56	44.065	POINT (44.065000 9.560000)	143729	Somalia	520	Africa	1	2	1994-11-15	1994-11-16	0	2	0	68	70	70	70
24601	1997	1	3	547	AFDL - Civilians	1014	AFDL - Civilians	422		AFDL	1		Civilians	-1	BBC monitoring service: 1997-03-07 and AI 62/33/97, Zaire accepts U.N. ceasefire But advancing rebels not ready to support war's immediate end (AP-Reuter) 581 words 6 March 1997 The Toronto Star A23 English Copyright (c) 1997 The Toronto Star S/1998/581 DEMOCRATIC REPUBLIC OF THE CONGO, 19932003 Report of the Mapping Exercise documenting the most serious violations of human rights and internation…				Zairean radio on 4th March, Amnesty International	1	Tingi-Tingi refugee camp	Maniema region	Lubutu zone	-0.792084	26.645423	POINT (26.645423 -0.792084)	128574	DR Congo (Zaire)	490	Africa	1	2	1997-02-28	1997-03-01	0	0	20	0	20	20	25000
134732	1998	0	2	4714	Jam'iyyat-i Islami-yi Afghanistan - Junbish-i Milli-yi Islami	5324	Jam'iyyat-i Islami-yi Afghanistan - Junbish-i Milli-yi Islami	292		Jam'iyyat-i Islami-yi Afghanistan	302		Junbish-i Milli-yi Islami	-1	Radio Voice of Shari'ah, Kabul, in Pashto 1330 gmt 25 Jan 98 "Taleban radio reports internecine fighting in the north.				Bakhtar Information Agency (pro-Taleban)	3	Khulm district	Balkh province	Khulm district	37.079853	68.204772	POINT (68.204772 37.079853)	183377	Afghanistan	700	Asia	1	2	1998-01-24	1998-01-25	0	0	0	8	8	8	8
141597	1999	1	2	4929	Dayak, Malay (Indonesia) - Madurese	5539	Dayak, Malay (Indonesia) - Madurese	3825		Dayak, Malay (Indonesia)	820		Madurese	-1	Reuters, 1999-03-21, FOCUS-Ethnic groups burn homes in Borneo. 1999-03-21, Death Toll Rises to 96 in Indonesia's Sambas Violence				eye witnesses, Reuters reporters, local sources, police	3	Sambas Regency	Kalimantan Barat Province	Sambas Regency	1.32	109.32	POINT (109.320000 1.320000)	131619	Indonesia	850	Asia	1	2	1999-03-16	1999-03-21	0	0	0	17	17	17	32
141598	1999	1	2	4929	Dayak, Malay (Indonesia) - Madurese	5539	Dayak, Malay (Indonesia) - Madurese	3825		Dayak, Malay (Indonesia)	820		Madurese	-1	Reuters, 1999-03-23, FOCUS-Indonesia sends troops to Borneo.				officials	3	Sambas Regency	Kalimantan Barat Province	Sambas Regency	1.32	109.32	POINT (109.320000 1.320000)	131619	Indonesia	850	Asia	2	4	1999-03-16	1999-03-23	0	0	0	51	51	51	51
141620	1999	1	2	4929	Dayak, Malay (Indonesia) - Madurese	5539	Dayak, Malay (Indonesia) - Madurese	3825		Dayak, Malay (Indonesia)	820		Madurese	-1	BBC Monitoring Asia-Pacific, 1999-03-23, Mobs brutally attack refugees in West Kalimantan, Reuters, 1999-05-23, Indonesia army head goes to Borneo as toll mounts.				officials	3	Sambas Regency	Kalimantan Barat Province	Sambas Regency	1.32	109.32	POINT (109.320000 1.320000)	131619	Indonesia	850	Asia	2	4	1999-03-16	1999-03-25	0	0	0	0	0	0	11
37724	1999	1	3	1030	AFRC - Civilians	1503	AFRC - Civilians	533		AFRC	1		Civilians	-1	Reuters 1999-04-21				survivors and ECOMOG spokesman	1	Songo town	Northern province	Port Loko district	8.366667	-12.933333	POINT (-12.933333 8.366667)	141455	Sierra Leone	451	Africa	1	2	1999-04-16	1999-04-17	0	0	62	0	62	62	62
18370	1993	1	3	1909	IFP - Civilians	2391	IFP - Civilians	1117		IFP	1		Civilians	-1	TRC Report					1	Nqutu town	Natal province		-28.212162	30.675416	POINT (30.675416 -28.212162)	88982	South Africa	560	Africa	1	1	1993-11-07	1993-11-07	0	0	1	0	1	1	1
37999	1999	1	3	571	RUF - Civilians	1038	RUF - Civilians	532		RUF	1		Civilians	-1	Reuters 1999-04-21				survivors and ECOMOG spokesman	1	Songo town	Northern province	Port Loko district	8.366667	-12.933333	POINT (-12.933333 8.366667)	141455	Sierra Leone	451	Africa	1	2	1999-04-16	1999-04-17	0	0	63	0	63	63	63
222595	2000	1	2	4586	AUC - FARC	5196	AUC - FARC	771		AUC	743		FARC	-1	EFE 11 Oct 2000 "COLOMBIA-FIGHTING (1st lead) AT LEAST 15 COLOMBIA PARAMILITARIES KILLED IN CLASHES WITH REBELS" /Reuters 12 Oct 2000 "Colombia rebels kill 20 death squad members.				Military spokesman	1	Puerto Concordia town	Meta department	Puerto Concordia municipality	2.622059	-72.757242	POINT (-72.757242 2.622059)	133415	Colombia	100	Americas	1	2	2000-10-08	2000-10-09	15	0	0	0	15	15	20
35323	2002	1	1	413	Ethiopia: Oromiya	869	Government of Ethiopia - OLF	97	530.0	Government of Ethiopia	551		OLF	-1	BBC Monitoring Africa - Political 27/6-02; Voice of Oromo Liberation audio web site in English 25 Jun 02: "Oromo rebels claim killing 425 soldiers in separate battles					2	Abobo town	Gambella state	Administrative zone 2	7.85	34.55	POINT (34.550000 7.850000)	140830	Ethiopia	530	Africa	1	2	2002-06-22	2002-06-23	0	0	0	0	0	0	87
49096	2003	1	3	488	Government of Myanmar (Burma) - Civilians	955	Government of Myanmar (Burma) - Civilians	144	775.0	Government of Myanmar (Burma)	1		Civilians	-1	Burma Human Rights Yearbook 2003					5	Lai-Kha Township	Shan State	Loilen District	21.272245	97.668024	POINT (97.668024 21.272245)	160396	Myanmar (Burma)	775	Asia	1	2	2003-02-07	2003-02-08	0	0	3	0	3	3	3
49095	2003	1	3	488	Government of Myanmar (Burma) - Civilians	955	Government of Myanmar (Burma) - Civilians	144	775.0	Government of Myanmar (Burma)	1		Civilians	-1	Burma Human Rights Yearbook 2003					5	Lai-Kha Township	Shan State	Loilen District	21.272245	97.668024	POINT (97.668024 21.272245)	160396	Myanmar (Burma)	775	Asia	2	4	2003-05-01	2003-05-31	0	0	6	0	6	6	6
44459	2003	1	1	341	Liberia: Government	762	Government of Liberia - MODEL	79	450.0	Government of Liberia	510		MODEL	-1	TRC hearing Monrovia day 4, AFP 29/7-03, "US still mulling action in Liberia, as envoy assesses situation					1	Buchanan town	Grand Bassa county	District 3 district	5.880833	-10.046667	POINT (-10.046667 5.880833)	137860	Liberia	450	Africa	1	2	2003-07-28	2003-07-29	2	50	0	0	52	52	52
35495	2003	1	3	474	Government of Ethiopia - Civilians	941	Government of Ethiopia - Civilians	97	530.0	Government of Ethiopia	1		Civilians	-1	HRW: "Targeting the Anuak, 18					1	Gambella town	Gambella state	Administrative zone 1	8.25	34.583333	POINT (34.583333 8.250000)	141550	Ethiopia	530	Africa	1	2	2003-12-13	2003-12-15	0	0	424	0	424	424	424
122130	2004	1	1	259	Iraq: Government	13891	Government of Iraq - al-Mahdi Army	116	645.0	Government of Iraq	5659		al-Mahdi Army	-1	r 7/4					1	Karbalā’ town	Karbalā’ province	Qaḑā Karbalā’	32.597902	44.016482	POINT (44.016482 32.597902)	176849	Iraq	645	Middle East	1	2	2004-04-06	2004-04-07	0	1	0	8	9	9	16
121463	2004	1	1	259	Iraq: Government	13891	Government of Iraq - al-Mahdi Army	116	645.0	Government of Iraq	5659		al-Mahdi Army	-1	r 9/4					1	Karbalā’ town	Karbalā’ province	Qaḑā Karbalā’	32.597902	44.016482	POINT (44.016482 32.597902)	176849	Iraq	645	Middle East	1	2	2004-04-07	2004-04-08	0	0	6	15	21	21	21
121464	2004	1	1	259	Iraq: Government	13891	Government of Iraq - al-Mahdi Army	116	645.0	Government of Iraq	5659		al-Mahdi Army	-1	r 8/4					1	Karbalā’ town	Karbalā’ province	Qaḑā Karbalā’	32.597902	44.016482	POINT (44.016482 32.597902)	176849	Iraq	645	Middle East	1	2	2004-04-07	2004-04-08	0	0	0	4	4	4	4
122164	2004	1	1	259	Iraq: Government	13891	Government of Iraq - al-Mahdi Army	116	645.0	Government of Iraq	5659		al-Mahdi Army	-1	r 27/4					1	Al Kūfah town	An Najaf province	Qaḑā’ al Kūfah	32.034721	44.403332	POINT (44.403332 32.034721)	176129	Iraq	645	Middle East	1	2	2004-06-26	2004-06-27	0	6	0	0	6	6	43
75386	1989	1	1	313	Sri Lanka (Ceylon): Government	674	Government of Sri Lanka - JVP	145	780.0	Government of Sri Lanka	281		JVP	-1	R 12/26/1989 SRI LANKAN SECURITY FORCES KILL 11 LEFTWING REBELS.				government	1	Kandy town	Central	Kandy	7.2955	80.6356	POINT (80.635600 7.295500)	140202	Sri Lanka	780	Asia	1	1	1989-12-25	1989-12-25	0	4	0	0	4	4	4
121323	2004	1	1	259	Iraq: Government	13891	Government of Iraq - al-Mahdi Army	116	645.0	Government of Iraq	5659		al-Mahdi Army	-1	r 14/8					1	Al Ḩillah town	Bābil province	Qaḑā’ al Ḩillah	32.463672	44.41963	POINT (44.419630 32.463672)	176129	Iraq	645	Middle East	1	2	2004-08-12	2004-08-13	3	0	0	7	10	10	40
187881	2005	1	1	418	United States of America: Government	878	Government of United States of America - al-Qaida	3	2.0	Government of United States of America	769		al-Qaida	-1	AFP 4/4					1	Ar Rass town	Al-Qassim region	Ar Rass governorate	25.869441	43.497298	POINT (43.497298 25.869441)	166767	Saudi Arabia	670	Middle East	1	2	2005-04-03	2005-04-04	0	4	0	0	4	4	4
19279	2005	1	3	461	Government of Togo - Civilians	928	Government of Togo - Civilians	82	461.0	Government of Togo	1		Civilians	-1	Liste des deces de fevrier a juin 2005", collected by the Ligue togolaise des droits de l'homme LTDH, as presented in Annex 8 of "Togo: Retour sur la crise togolaise: l'exigence de justice demeure - Rapport de la Mission d'enquete internatioanle", Federation internationale des ligues des droits de l'homme FIDH, november 2005					1	Be neigborhood	Maritime region	Golfe prefecture	6.129894	1.216019	POINT (1.216019 6.129894)	138603	Togo	461	Africa	2	5	2005-04-26	2005-06-04	0	0	1	0	1	1	1
49450	2005	1	3	488	Government of Myanmar (Burma) - Civilians	955	Government of Myanmar (Burma) - Civilians	144	775.0	Government of Myanmar (Burma)	1		Civilians	-1	Shan Human Rights Foundation Montly Report March 2006					5	Mong Pan Township	Shan State	Langkho District	20.317697	98.3665	POINT (98.366500 20.317697)	158957	Myanmar (Burma)	775	Asia	2	4	2005-09-02	2005-09-12	0	0	3	0	3	3	3
23110	2007	1	3	467	Government of DR Congo (Zaire) - Civilians	934	Government of DR Congo (Zaire) - Civilians	89	490.0	Government of DR Congo (Zaire)	1		Civilians	-1	Monuc monthly Human Rights Assessments http://www.monuc.org/News.aspx?newsID=14386					1	Bukavu town	Sud Kivu province	Bukavu territory	-2.508333	28.860833	POINT (28.860833 -2.508333)	125698	DR Congo (Zaire)	490	Africa	1	2	2007-03-27	2007-03-28	0	0	2	0	2	2	2
50169	2007	1	3	488	Government of Myanmar (Burma) - Civilians	955	Government of Myanmar (Burma) - Civilians	144	775.0	Government of Myanmar (Burma)	1		Civilians	-1	Burma Human Rights Yearbook 2007					2	Pwee Kee town	Kayin State	Kawkareik District	19.0589	96.875358	POINT (96.875358 19.058900)	157514	Myanmar (Burma)	775	Asia	1	2	2007-05-01	2007-05-04	0	0	2	0	2	2	2
51357	2007	1	3	488	Government of Myanmar (Burma) - Civilians	955	Government of Myanmar (Burma) - Civilians	144	775.0	Government of Myanmar (Burma)	1		Civilians	-1	Burma Human Rights Yearbook 2007					3	Hpa-an District	Kayin State	Hpa-an District	17.7	97.7	POINT (97.700000 17.700000)	155356	Myanmar (Burma)	775	Asia	2	4	2007-06-01	2007-06-30	0	0	2	0	2	2	2
43785	2007	1	3	469	Government of Kenya - Civilians	936	Government of Kenya - Civilians	91	501.0	Government of Kenya	1		Civilians	-1	Kenya National Commission on Human Rights, Report on Extra-Judicial Killings and Disappearances, September 2008					1	Nairobi city	Nairobi province	Nairobi district	-1.283333	36.816667	POINT (36.816667 -1.283333)	127874	Kenya	501	Africa	1	2	2007-11-02	2007-11-07	0	0	3	0	3	3	3
59728	2010	1	1	404	Pakistan: Government	857	Government of Pakistan - TTP	142	770.0	Government of Pakistan	356		TTP	-1	(1) Pakistan forces kill 25 militants, seize eight suicide jackets in northwest 27 February 2010 BBC Monitoring (2) SATP Pakistan datasheet					3	FR Peshawar	Federally Administered Tribal Areas	FR Peshawar	33.740965	71.745991	POINT (71.745991 33.740965)	178344	Pakistan	770	Asia	1	2	2010-02-24	2010-02-27	1	25	0	0	26	26	26
58015	2010	1	1	404	Pakistan: Government	857	Government of Pakistan - TTP	142	770.0	Government of Pakistan	356		TTP	-1	(1) Pakistani army kills 54 militants in overnight airstrikes near Afghan border, official says 10 April 2010 Associated Press Newswires (2) Pakistan military reportedly establishes full control over lower Orakzai area 11 April 2010 BBC Monitoring					3	Orakzai Agency	Federally Administered Tribal Areas	Orakzai Agency	33.707767	71.00238	POINT (71.002380 33.707767)	178343	Pakistan	770	Asia	1	2	2010-04-09	2010-04-10	0	0	0	0	0	0	54
34600	1989	1	1	275	Ethiopia: Eritrea	571	Government of Ethiopia - EPLF	97	530.0	Government of Ethiopia	416		EPLF	-1	IONL, February 11, 1989, 5, The Globe and Mail 21/1-89, Reuters 22/1-89					4	Eritrea province	Eritrea province		15.0	39.0	POINT (39.000000 15.000000)	151639	Ethiopia	530	Africa	1	1	1989-01-19	1989-01-19	2285	0	0	0	2285	2285	2285
60200	2010	1	1	404	Pakistan: Government	857	Government of Pakistan - TTP	142	770.0	Government of Pakistan	356		TTP	-1	(1) Official sources say 30 terrorists killed in Pakistan tribal area 22 September 2010 BBC Monitoring (2) SATP					3	FR Peshawar	Federally Administered Tribal Areas	FR Peshawar	33.740965	71.745991	POINT (71.745991 33.740965)	178344	Pakistan	770	Asia	1	2	2010-09-18	2010-09-21	0	16	0	0	16	16	28
170649	2011	1	1	333	Afghanistan: Government	735	Government of Afghanistan - Taleban	130	700.0	Government of Afghanistan	303		Taleban	-1	Tolo TV, Kabul, in Dari 0630 gmt 26 Jul 11				Security commander	3	Qaysar district	Faryab province	Qaysar district	35.641366	64.279081	POINT (64.279081 35.641366)	181209	Afghanistan	700	Asia	1	2	2011-07-25	2011-07-26	0	16	0	0	16	16	16
34985	2010	1	1	329	Ethiopia: Ogaden	719	Government of Ethiopia - ONLF	97	530.0	Government of Ethiopia	497		ONLF	-1	BBC Monitoring Africa 25/11-10, "Ethiopian rebels claim victory over government forces in southeast					2	Degehabur town	Somali state	Degehabur zone	8.220556	43.557222	POINT (43.557222 8.220556)	141568	Ethiopia	530	Africa	1	2	2010-11-23	2010-11-25	0	0	0	0	0	0	41
7643	2010	0	1	309	Sudan: Government	668	Government of Sudan - SLM/A - MM	112	625.0	Government of Sudan	471		SLM/A - MM	-1	Reuters 2010-12-11 "Hundreds flee as Sudan army, Darfur rebels clash" AND 2010-12-12 "Sudan rebel chief ready to battle Khartoum					1	Khor Abeche town	Southern Darfur state	Sheiria district	12.633333	25.266667	POINT (25.266667 12.633333)	148011	Sudan	625	Africa	1	2	2010-12-10	2010-12-11	0	0	0	2	2	2	2
8505	2010	1	1	309	Sudan: Government	670	Government of Sudan - SSDM/A	112	625.0	Government of Sudan	1108		SSDM/A	-1	All Africa 2010-12-21 "Army Clash With Forces Loyal to General Athor, 12 Killed					3	Atar district	Jonglei state	Atar district	9.15	31.6	POINT (31.600000 9.150000)	142984	Sudan	625	Africa	1	2	2010-12-18	2010-12-19	0	0	0	12	12	12	12
25953	2010	1	1	337	Somalia: Government	750	Government of Somalia - Al-Shabaab	95	520.0	Government of Somalia	717		Al-Shabaab	-1	AllAfrica 31 December 2010 "Clashes Erupts Between Al Shabaab And Govt Forces in Mogadishu					1	Mogadishu city	Banaadir region	Mogadishu district	2.066667	45.366667	POINT (45.366667 2.066667)	132931	Somalia	520	Africa	1	2	2010-12-30	2010-12-31	0	0	0	1	1	1	1
30950	2011	1	1	337	Somalia: Government	750	Government of Somalia - Al-Shabaab	95	520.0	Government of Somalia	717		Al-Shabaab	-1	All Africa 22 Jan 2011 "22 People Killed in Mogadishu, Middle Shabelle Attacks					1	Mogadishu city	Banaadir region	Mogadishu district	2.066667	45.366667	POINT (45.366667 2.066667)	132931	Somalia	520	Africa	1	2	2011-01-21	2011-01-22	0	0	6	6	12	12	12
29215	2011	1	1	309	Sudan: Government	666	Government of Sudan - SLM/A	112	625.0	Government of Sudan	469		SLM/A	-1	AFP 2011-02-25 "Darfur rebels in heavy clashes with Sudan army					3	El Fasher district	Northern Darfur state	El Fasher district	13.633333	25.35	POINT (25.350000 13.633333)	149451	Sudan	625	Africa	1	2	2011-02-23	2011-02-25	0	0	0	25	25	25	25
58382	2011	1	1	404	Pakistan: Government	857	Government of Pakistan - TTP	142	770.0	Government of Pakistan	356		TTP	-1	Four soldiers, 57 militants killed in Pakistan tribal area clashes 8 April 2011 BBC Monitoring					2	Baizai Tehsil	Federally Administered Tribal Areas	Mohmand Agency	34.571175	71.208107	POINT (71.208107 34.571175)	179783	Pakistan	770	Asia	1	2	2011-04-06	2011-04-07	2	25	0	0	27	27	27
58383	2011	1	1	404	Pakistan: Government	857	Government of Pakistan - TTP	142	770.0	Government of Pakistan	356		TTP	-1	Four soldiers, 57 militants killed in Pakistan tribal area clashes 8 April 2011 BBC Monitoring					2	Safi Tehsil	Federally Administered Tribal Areas	Mohmand Agency	34.501375	71.271401	POINT (71.271401 34.501375)	179783	Pakistan	770	Asia	1	2	2011-04-06	2011-04-07	2	25	0	0	27	27	27
30943	2011	1	1	337	Somalia: Government	750	Government of Somalia - Al-Shabaab	95	520.0	Government of Somalia	717		Al-Shabaab	-1	All Africa 11 April 2011 "Govt Forces, Al Shabaab Fight in Mogadishu					1	Mogadishu city	Banaadir region	Mogadishu district	2.066667	45.366667	POINT (45.366667 2.066667)	132931	Somalia	520	Africa	1	2	2011-04-08	2011-04-09	0	0	0	2	2	2	2
58579	2011	1	1	404	Pakistan: Government	857	Government of Pakistan - TTP	142	770.0	Government of Pakistan	356		TTP	-1	Pakistan Army takes over control of militants' hideouts in Kurram Agency 7 July 2011 BBC Monitoring					3	Kurram Agency	Federally Administered Tribal Areas	Kurram Agency	33.710172	70.340096	POINT (70.340096 33.710172)	178341	Pakistan	770	Asia	1	2	2011-07-03	2011-07-04	0	35	0	0	35	35	35
58598	2011	1	1	404	Pakistan: Government	857	Government of Pakistan - TTP	142	770.0	Government of Pakistan	356		TTP	-1	People leave northwest Pakistan district as military operation intensifies 10 July 2011 BBC Monitoring					3	Upper Dir District	Khyber Pakhtunkwa Province	Upper Dir District	35.308785	72.046918	POINT (72.046918 35.308785)	180505	Pakistan	770	Asia	1	2	2011-07-06	2011-07-08	0	11	0	0	2	11	30
58829	2011	1	1	404	Pakistan: Government	857	Government of Pakistan - TTP	142	770.0	Government of Pakistan	356		TTP	-1	Taliban suicide bomber attacks home of senior Pakistani police officer in Karachi; 8 killed 19 September 2011 Associated Press Newswires					3	South Waziristan	Federally Administered Tribal Areas	South Waziristan	32.303972	69.682074	POINT (69.682074 32.303972)	176180	Pakistan	770	Asia	1	2	2011-09-18	2011-09-19	0	0	0	0	0	0	8
45281	2011	1	1	374	Rwanda: Government	12102	Government of Rwanda - FDLR	94	517.0	Government of Rwanda	528		FDLR	-1	Radio Okapi http://radiookapi.net/actualite/2011/11/17/maniema-la-population-deserte-saramabila-de-peur-dune-nouvelle-attaque-des-fdlr/					1	Saramabila location	Maniema province	Kabambare territory	-4.016667	27.5	POINT (27.500000 -4.016667)	123536	DR Congo (Zaire)	490	Africa	1	2	2011-11-05	2011-11-06	2	3	0	0	5	5	5
29950	2012	1	1	372	Mali: Azawad	11985	Government of Mali - CMA	72	432.0	Government of Mali	1158		CMA	-1	http://www.stratfor.com/weekly/mali-besieged-fighters-fleeing-libya, AFP 19/1-12, "47 die in clashes between Malian troops, rebels: ministry"; http://www.icc-cpi.int/en_menus/icc/situations%20and%20cases/situations/icc0112/Documents/SASMaliArticle53_1PublicReportENG16Jan2013.pdf					1	Aguelhok village	Kidal region	Tessalit cercle	19.461389	0.858889	POINT (0.858889 19.461389)	157322	Mali	432	Africa	1	2	2012-01-17	2012-01-20	6	6	0	0	12	12	35
30028	2012	1	1	372	Mali: Azawad	11985	Government of Mali - CMA	72	432.0	Government of Mali	1158		CMA	-1	http://www.stratfor.com/weekly/mali-besieged-fighters-fleeing-libya, AFP 19/1-12, "47 die in clashes between Malian troops, rebels: ministry"; http://www.icc-cpi.int/en_menus/icc/situations%20and%20cases/situations/icc0112/Documents/SASMaliArticle53_1PublicReportENG16Jan2013.pdf, , AI 16/2-12, "Violence in northern Mali causing a human rights crisis					1	Tessalit town	Kidal region	Tessalit cercle	20.198611	1.011389	POINT (1.011389 20.198611)	158763	Mali	432	Africa	1	2	2012-01-17	2012-01-20	1	0	0	0	1	1	20
30042	2012	1	1	11347	Mali: Government	11986	Government of Mali - Ansar Dine	72	432.0	Government of Mali	1157		Ansar Dine	-1	http://www.stratfor.com/weekly/mali-besieged-fighters-fleeing-libya, AFP 19/1-12, "47 die in clashes between Malian troops, rebels: ministry"; http://www.icc-cpi.int/en_menus/icc/situations%20and%20cases/situations/icc0112/Documents/SASMaliArticle53_1PublicReportENG16Jan2013.pdf					1	Tessalit town	Kidal region	Tessalit cercle	20.198611	1.011389	POINT (1.011389 20.198611)	158763	Mali	432	Africa	1	2	2012-01-17	2012-01-20	0	0	0	0	0	0	20
29933	2012	1	1	372	Mali: Azawad	11985	Government of Mali - CMA	72	432.0	Government of Mali	1158		CMA	-1	Reuters 8/2-12, "UPDATE 1-Malian rebels seize key border town, civilians flee					1	Ti-n-Zaouatene town	Kidal region	Abeïbara cercle	19.939288	2.974957	POINT (2.974957 19.939288)	158046	Mali	432	Africa	1	2	2012-02-06	2012-02-08	1	1	0	0	2	2	2
41498	2012	1	1	297	Nigeria: Government	640	Government of Nigeria - Jama'atu Ahlis Sunna Lidda'awati wal-Jihad	84	475.0	Government of Nigeria	1051		Jama'atu Ahlis Sunna Lidda'awati wal-Jihad	-1	HRW October 2012, “Spiraling Violence Boko Haram Attacks and Security Force Abuses in Nigeria”, 95					1	Damaturu town	Yobe state	Damaturu lga	11.747	11.9608	POINT (11.960800 11.747000)	146544	Nigeria	475	Africa	1	2	2012-06-18	2012-06-19	0	0	0	40	40	40	40
41560	2012	1	1	297	Nigeria: Government	640	Government of Nigeria - Jama'atu Ahlis Sunna Lidda'awati wal-Jihad	84	475.0	Government of Nigeria	1051		Jama'atu Ahlis Sunna Lidda'awati wal-Jihad	-1	Nigeria: Domestic Media Monitoring Report, 16 - 29 September 2012, citing Daily Trust website on 25 September, The Economist 29 September 2012, "Nigeria’s crisis. A threat to the entire country", AFP 24/9-12, "Nigerian military says 35 Islamists killed in crackdown" (for date)					1	Damaturu town	Yobe state	Damaturu lga	11.747	11.9608	POINT (11.960800 11.747000)	146544	Nigeria	475	Africa	1	2	2012-09-23	2012-09-24	2	35	0	0	37	37	37
49047	2012	1	3	488	Government of Myanmar (Burma) - Civilians	955	Government of Myanmar (Burma) - Civilians	144	775.0	Government of Myanmar (Burma)	1		Civilians	1	"HRW,2013-04-01,“All You Can Do is Pray” Crimes Against Humanity and Ethnic Cleansing of Rohingya Muslims in Burma’s Arakan State"	HRW	2013-04-01	“All You Can Do is Pray” Crimes Against Humanity and Ethnic Cleansing of Rohingya Muslims in Burma’s Arakan State	HRW	1	Kyaukpyu town	Rakhine State	Kyaukpyu District	19.43055	93.539136	POINT (93.539136 19.430550)	157508	Myanmar (Burma)	775	Asia	1	2	2012-10-23	2012-10-24	0	0	3	0	3	3	3
50316	2012	1	1	231	Myanmar (Burma): Kachin	461	Government of Myanmar (Burma) - KIO	144	775.0	Government of Myanmar (Burma)	201		KIO	-1	Mizzima News: KIA claims upper hand in Shan State clashes , 7 Nov 2012					4	Shan State	Shan State		22.0	98.0	POINT (98.000000 22.000000)	161837	Myanmar (Burma)	775	Asia	1	2	2012-11-04	2012-11-05	8	0	0	0	8	8	8
30076	2012	1	1	309	Sudan: Government	11988	Government of Sudan - SRF	112	625.0	Government of Sudan	1162		SRF	-1	All Africa 2012-12-24 "Darfur Battle in Golo Leaves Tens of Soldiers Killed					1	Golo town	Central Darfur state	Rokoro district	13.132653	24.284153	POINT (24.284153 13.132653)	148729	Sudan	625	Africa	1	2	2012-12-23	2012-12-24	0	7	0	0	7	7	97
71400	2013	1	1	264	Myanmar (Burma): Shan	11972	Government of Myanmar (Burma) - SSPP	144	775.0	Government of Myanmar (Burma)	1122		SSPP	-1	Shan Herald, Burma army, Shan rebels renew clashes during Myanmar New Year , 2013-04-17					1	Loi Ze village	Shan State	Lashio District	22.3553	98.4519	POINT (98.451900 22.355300)	161837	Myanmar (Burma)	775	Asia	1	2	2013-04-15	2013-04-16	4	0	0	0	4	4	4
111328	1991	0	3	732	Government of Cambodia (Kampuchea) - Civilians	1199	Government of Cambodia (Kampuchea) - Civilians	148	811.0	Government of Cambodia (Kampuchea)	1		Civilians	-1	Reuters, 1992-01-23, UN ECOSOC, Extrajudicial, Summary or Arbitrary executions Report, 1993-01-25, pg. 35					1	Phnom Penh city	Phnom Penh		11.56245	104.916006	POINT (104.916006 11.562450)	146730	Cambodia (Kampuchea)	811	Asia	1	2	1991-12-17	1991-12-21	0	0	10	0	10	10	11
146179	1995	1	1	333	Afghanistan: Government	734	Government of Afghanistan - Junbish-i Milli-yi Islami	130	700.0	Government of Afghanistan	302		Junbish-i Milli-yi Islami	-1	Voice of the Islamic Republic of Iran Network 1, Tehran, in Persian 1630 gmt 9 Jan 95.					1	Kunduz town	Kunduz province	Kunduz district	36.726131	68.865189	POINT (68.865189 36.726131)	182658	Afghanistan	700	Asia	1	2	1995-01-08	1995-01-09	0	0	0	5	5	5	5
146209	1995	1	1	333	Afghanistan: Government	726	Government of Afghanistan - Hizb-i Islami-yi Afghanistan	130	700.0	Government of Afghanistan	299		Hizb-i Islami-yi Afghanistan	-1	Voice of the Islamic Republic of Iran, Mashhad, in Dari 1430 gmt 14 Feb 95					1	Kabul city	Kabul province	Kabul district	34.531094	69.162796	POINT (69.162796 34.531094)	179779	Afghanistan	700	Asia	1	2	1995-02-14	1995-02-15	0	0	0	1	1	1	1
2931	1995	1	1	386	Algeria: Government	829	Government of Algeria - GIA	109	615.0	Government of Algeria	538		GIA	-1	BBC 3/27/1995 SECURITY FORCES KILL 22 "CRIMINALS" IN THREE DAYS. _F Source: Algerian radio, Algiers, in Arabic 1500 gmt 25 Mar 95					4	Bouira province	Bouira province		36.25	3.916667	POINT (3.916667 36.250000)	181808	Algeria	615	Africa	1	2	1995-03-22	1995-03-24	0	1	0	0	1	1	1
29591	2011	1	2	4969	CPJP - Seleka	5579	CPJP - Seleka	1053		CPJP	554		Seleka	-1	IHS Global Insight Daily Analysis 2011-09-14 "Clashes Between Former Militants and Rebel Group Kill 12 in CAR					1	Bria town	Haute-Kotto province	Bria region	6.54233	21.98633	POINT (21.986330 6.542330)	139364	Central African Republic	482	Africa	1	2	2011-09-11	2011-09-12	0	0	0	12	12	12	12
91366	1995	1	1	364	India: Kashmir	792	Government of India - Kashmir insurgents	141	750.0	Government of India	325		Kashmir insurgents	-1	R 4/25/1995 Indian army closes in on holy Kashmiri town - police.					1	Now Gam village, Sonawari sub-district	Jammu and Kashmir State	Baramulla district	34.198929	74.632278	POINT (74.632278 34.198929)	179070	India	750	Asia	2	4	1995-04-18	1995-04-25	0	0	0	32	32	32	32
111355	1995	1	1	300	Cambodia (Kampuchea): Government	644	Government of Cambodia (Kampuchea) - KR	148	811.0	Government of Cambodia (Kampuchea)	270		KR	-1	r 27/7					4	Battambang Province	Battambang Province		12.91667	103.08333	POINT (103.083330 12.916670)	148167	Cambodia (Kampuchea)	811	Asia	1	2	1995-07-21	1995-07-23	20	0	0	0	20	20	20
49364	1996	1	3	488	Government of Myanmar (Burma) - Civilians	955	Government of Myanmar (Burma) - Civilians	144	775.0	Government of Myanmar (Burma)	1		Civilians	-1	South, Ashley (2003) "Mon nationalism and civil war in Burma", London and New York:Routledge					4	Mon State	Mon State		16.25	97.75	POINT (97.750000 16.250000)	153196	Myanmar (Burma)	775	Asia	2	5	1996-01-01	1996-03-30	0	0	9	0	9	9	9
73379	1996	1	1	352	Sri Lanka (Ceylon): Eelam	776	Government of Sri Lanka - LTTE	145	780.0	Government of Sri Lanka	320		LTTE	-1	R 7/19/1996 Sri Lankan rebels show still a force to reckon with. // AP 19 July 2003 "Tamil rebels celebrate key military victory in northeastern Sri Lanka					2	Alampil town	North Eastern	Mullaittivu	9.15	80.85	POINT (80.850000 9.150000)	143082	Sri Lanka	780	Asia	1	2	1996-07-18	1996-07-20	1200	314	0	0	1514	1514	1514
91502	1996	1	1	364	India: Kashmir	792	Government of India - Kashmir insurgents	141	750.0	Government of India	325		Kashmir insurgents	-1	BBC 9/25/1996 INDIAN TROOPS LAUNCH SEARCH, SIEGE OPERATION. F Source: Pakistan TV, Islamabad, in English 1300 gmt 23 Sep 96					3	Baramulla district	Jammu and Kashmir State	Baramulla district	34.19287	74.3692	POINT (74.369200 34.192870)	179069	India	750	Asia	1	2	1996-09-22	1996-09-23	4	1	0	0	5	5	5
75511	1996	1	1	352	Sri Lanka (Ceylon): Eelam	776	Government of Sri Lanka - LTTE	145	780.0	Government of Sri Lanka	320		LTTE	-1	R 9/25/1996 Sri Lanka forces step up strikes on Tamil rebels.					1	Kilinochchi town	North Eastern	Kilinochchi	9.3961	80.3982	POINT (80.398200 9.396100)	143081	Sri Lanka	780	Asia	1	2	1996-09-22	1996-09-24	37	110	0	0	147	147	390
50101	1997	1	3	488	Government of Myanmar (Burma) - Civilians	955	Government of Myanmar (Burma) - Civilians	144	775.0	Government of Myanmar (Burma)	1		Civilians	-1	Burma Human Rights yearbook 1997					5	Namsang Township	Shan State	Loilen District	20.89184	97.71672	POINT (97.716720 20.891840)	159676	Myanmar (Burma)	775	Asia	2	4	1997-04-10	1997-04-20	0	0	4	0	4	4	4
50324	1997	1	3	488	Government of Myanmar (Burma) - Civilians	955	Government of Myanmar (Burma) - Civilians	144	775.0	Government of Myanmar (Burma)	1		Civilians	-1	Burma Human Rights yearbook 1997					4	Shan State	Shan State		22.0	98.0	POINT (98.000000 22.000000)	161837	Myanmar (Burma)	775	Asia	2	4	1997-07-01	1997-07-31	0	0	5	0	5	5	5
4597	1997	1	1	386	Algeria: Government	829	Government of Algeria - GIA	109	615.0	Government of Algeria	538		GIA	-1	Reuters, 8/10/1997 Forty Algerians die in latest rebel attacks					3	Larbaa commune	Blida province	Larbaa commune	36.565022	3.153867	POINT (3.153867 36.565022)	182527	Algeria	615	Africa	1	2	1997-08-08	1997-08-10	0	18	0	0	18	18	18
23012	1998	1	3	467	Government of DR Congo (Zaire) - Civilians	934	Government of DR Congo (Zaire) - Civilians	89	490.0	Government of DR Congo (Zaire)	1		Civilians	-1	DEMOCRATIC REPUBLIC OF THE CONGO, 19932003 Report of the Mapping Exercise documenting the most serious violations of human rights and international humanitarian law committed within the territory of the Democratic Republic of the Congo between March 1993 and June 2003, June 2010 p.130 section 280					3	Beni zone	Nord Kivu region	Beni zone	0.5	29.466667	POINT (29.466667 0.500000)	130739	DR Congo (Zaire)	490	Africa	2	4	1998-01-01	1998-01-15	0	0	2	0	2	2	2
3907	1998	1	1	386	Algeria: Government	829	Government of Algeria - GIA	109	615.0	Government of Algeria	538		GIA	-1	Reuters, 10/21/1998 Troops kill 40 rebels in Algerian forest					1	Mizrana forest	Tizi Ouzou province	Mizrana commune	36.863837	4.065418	POINT (4.065418 36.863837)	182529	Algeria	615	Africa	1	2	1998-10-19	1998-10-21	0	40	0	0	40	40	40
38357	1998	1	1	382	Sierra Leone: Government	819	Government of Sierra Leone - AFRC	80	451.0	Government of Sierra Leone	533		AFRC	-1	Radio Kudirat Nigeria, Voice of Democracy, 1998-12-28, reported by BBC mon 1998-12-31 "About 60 Nigerian soldiers reportedly killed by rebels", Adeshina, "The reversed victory", 133f, Gberie, "A dirty war in West Africa", 122					1	Makeni town	Northern province	Bombali district	8.883333	-12.05	POINT (-12.050000 8.883333)	142176	Sierra Leone	451	Africa	1	2	1998-12-26	1998-12-28	200	0	0	0	200	200	200
50615	1999	0	1	221	Myanmar (Burma): Karen	428	Government of Myanmar (Burma) - KNU	144	775.0	Government of Myanmar (Burma)	180		KNU	-1	Myanmar National Homepage web site in English 15 Mar 99, BurmaNet News in English 3 May 99, HRW 2000 World Report					2	Thanbyuzayat town	Mon State	Mawlamyine District	15.969094	97.730756	POINT (97.730756 15.969094)	152476	Myanmar (Burma)	775	Asia	1	2	1999-02-24	1999-02-28	0	2	0	8	10	10	13
5157	1999	1	1	386	Algeria: Government	829	Government of Algeria - GIA	109	615.0	Government of Algeria	538		GIA	-1	Reuters, 3/23/1999 Algeria army hits back after ambush kills 16-paper					3	Lakhdaria commune	Bouira province	Lakhdaria commune	36.566667	3.583333	POINT (3.583333 36.566667)	182528	Algeria	615	Africa	1	2	1999-03-20	1999-03-23	0	16	0	0	16	16	16
5379	1999	1	1	386	Algeria: Government	829	Government of Algeria - GIA	109	615.0	Government of Algeria	538		GIA	-1	Reuters, 3/23/1999 Algeria army hits back after ambush kills 16-paper					3	Bordj Menaiel commune	Boumerdes province	Bordj Menaiel commune	36.733333	3.716667	POINT (3.716667 36.733333)	182528	Algeria	615	Africa	1	2	1999-03-20	1999-03-23	0	8	0	0	8	8	8
50363	1999	1	3	488	Government of Myanmar (Burma) - Civilians	955	Government of Myanmar (Burma) - Civilians	144	775.0	Government of Myanmar (Burma)	1		Civilians	-1	Burma Human Rights Yearbook 1999					4	Shan State	Shan State		22.0	98.0	POINT (98.000000 22.000000)	161837	Myanmar (Burma)	775	Asia	1	2	1999-04-13	1999-04-14	0	0	11	0	11	11	11
39236	1999	0	1	375	Senegal: Casamance	806	Government of Senegal - MFDC	73	433.0	Government of Senegal	529		MFDC	-1	BBC Monitoring Service: Africa 2/6-99; Radio France Internationale, Paris, in French 1230 gmt 31 May 99					1	Ziguinchor town	Ziguinchor region	Ziguinchor department	12.583333	-16.271944	POINT (-16.271944 12.583333)	147928	Senegal	433	Africa	1	2	1999-05-29	1999-05-30	0	0	2	0	2	2	2
48969	1999	1	3	488	Government of Myanmar (Burma) - Civilians	955	Government of Myanmar (Burma) - Civilians	144	775.0	Government of Myanmar (Burma)	1		Civilians	-1	Burma Human Rights Yearbook 1999					5	Kun-Hing Township	Shan State	Loilen District	21.304659	98.429888	POINT (98.429888 21.304659)	160397	Myanmar (Burma)	775	Asia	1	2	1999-09-16	1999-09-20	0	0	2	0	2	2	2
187690	2001	1	1	418	United States of America: Government	878	Government of United States of America - al-Qaida	3	2.0	Government of United States of America	769		al-Qaida	-1	Reuters 6/12					2	Tora Bora caves (Spin Ghar)	Nangarhar province	Pachir Wa Agam district	34.116667	70.216667	POINT (70.216667 34.116667)	179061	Afghanistan	700	Asia	1	2	2001-12-05	2001-12-06	0	22	0	0	22	22	22
187696	2001	1	1	418	United States of America: Government	878	Government of United States of America - al-Qaida	3	2.0	Government of United States of America	769		al-Qaida	-1	Reuters 18/12, Voice of the Islamic Republic of Iran, Mashhad, in Dari 0330 gmt 18 Dec 01.					2	Tora Bora caves (Spin Ghar)	Nangarhar province	Pachir Wa Agam district	34.116667	70.216667	POINT (70.216667 34.116667)	179061	Afghanistan	700	Asia	1	2	2001-12-16	2001-12-17	0	0	0	200	200	200	220
187700	2001	1	1	418	United States of America: Government	878	Government of United States of America - al-Qaida	3	2.0	Government of United States of America	769		al-Qaida	-1	Afghan Islamic Press news agency, Peshawar, in Pashto 1050 gmt 30 Dec 01.					2	Gardez town	Paktya province	Gardez district	33.589794	69.232445	POINT (69.232445 33.589794)	178339	Afghanistan	700	Asia	1	2	2001-12-28	2001-12-29	0	0	15	0	15	15	15
5033	2002	1	1	386	Algeria: Government	830	Government of Algeria - AQIM	109	615.0	Government of Algeria	539		AQIM	-1	BBC Monitoring Middle East - Political, 27 February 2002, "Three "terrorists" killed, two arrested in military operations.					3	Haizer commune	Bouira province	Haizer commune	36.416667	4.0	POINT (4.000000 36.416667)	181809	Algeria	615	Africa	1	2	2002-02-25	2002-02-27	0	2	0	0	2	2	2
48841	2002	1	1	221	Myanmar (Burma): Karen	428	Government of Myanmar (Burma) - KNU	144	775.0	Government of Myanmar (Burma)	180		KNU	-1	BBC 19/3 Families flee to thailand as army units, Karen National Union clash					3	Kawkareik District	Kayin State	Kawkareik District	15.833678	98.244408	POINT (98.244408 15.833678)	152477	Myanmar (Burma)	775	Asia	1	2	2002-03-10	2002-03-13	4	0	0	0	4	4	4
187736	2002	1	1	418	United States of America: Government	878	Government of United States of America - al-Qaida	3	2.0	Government of United States of America	769		al-Qaida	-1	Reuters 17/5					1	Balkhel village	Khost province	Sabari district	33.5585	69.8409	POINT (69.840900 33.558500)	178340	Afghanistan	700	Asia	1	2	2002-05-16	2002-05-17	0	0	0	10	10	10	10
23447	2002	1	2	4692	RCD-K-ML - MLC, RCD-N	5302	RCD-K-ML - MLC, RCD-N	789		RCD-K-ML	3845		MLC, RCD-N	-1	DEMOCRATIC REPUBLIC OF THE CONGO, 19932003 Report of the Mapping Exercise documenting the most serious violations of human rights and international humanitarian law committed within the territory of the Democratic Republic of the Congo between March 1993 and June 2003 June 2010 p.213 section 402					1	Isiro town	Orientale province	Rungu territory	2.766667	27.616667	POINT (27.616667 2.766667)	133616	DR Congo (Zaire)	490	Africa	1	2	2002-07-31	2002-08-02	16	0	0	1	17	17	17
20274	2002	1	2	4689	Mayi Mayi - RCD	5299	Mayi Mayi - RCD	648		Mayi Mayi	424		RCD	-1	BBC 2002-10-11					1	Uvira town	Sud Kivu province	Uvira territory	-3.406667	29.145833	POINT (29.145833 -3.406667)	124979	DR Congo (Zaire)	490	Africa	1	2	2002-10-09	2002-10-10	0	12	1	0	13	13	13
24022	2002	1	3	4505	MLC, RCD-N - Civilians	5111	MLC, RCD-N - Civilians	3845		MLC, RCD-N	1		Civilians	-1	US department of state (According to the UN)					2	Mambasa location	Ituri province	Mambasa territory	1.360225	29.036286	POINT (29.036286 1.360225)	131459	DR Congo (Zaire)	490	Africa	1	2	2002-10-24	2002-10-29	0	0	58	0	58	58	58
146969	2002	1	2	4714	Jam'iyyat-i Islami-yi Afghanistan - Junbish-i Milli-yi Islami	5324	Jam'iyyat-i Islami-yi Afghanistan - Junbish-i Milli-yi Islami	292		Jam'iyyat-i Islami-yi Afghanistan	302		Junbish-i Milli-yi Islami	-1	DJIN: 2002-10-27 (Dostum search) /(2)Afghan Islamic Press news agency, Peshawar, in Pashto 1001 gmt 29 Oct 02.					3	Sholgara district	Balkh province	Sholgara district	36.304873	66.861089	POINT (66.861089 36.304873)	181934	Afghanistan	700	Asia	1	2	2002-10-27	2002-10-29	0	0	0	6	6	6	6
34036	2003	1	2	4582	Anuak - Nuer	5192	Anuak - Nuer	581		Anuak	660		Nuer	-1	BBC Monitoring Newsfile 14/1-03; Walta Information Centre web site, Addis Ababa, in English 13 Jan 03: "Several killed in ethnic clashes in west					1	Gambella town	Gambella state	Administrative zone 1	8.25	34.583333	POINT (34.583333 8.250000)	141550	Ethiopia	530	Africa	2	4	2003-01-01	2003-01-10	0	0	0	2	2	2	2
34042	2003	1	2	4582	Anuak - Nuer	5192	Anuak - Nuer	581		Anuak	660		Nuer	-1	BBC Monitoring Newsfile 14/1-03; Walta Information Centre web site, Addis Ababa, in English 13 Jan 03: "Several killed in ethnic clashes in west					1	Itang town	Gambella state	Administrative zone 1	8.2	34.266667	POINT (34.266667 8.200000)	141549	Ethiopia	530	Africa	2	4	2003-01-01	2003-01-10	0	0	0	2	2	2	2
28103	2004	1	2	4605	Da'ud subclan of Abgal clan (Hawiye) - Warsangeli subclan of Abgal clan (Hawiye)	5215	Da'ud subclan of Abgal clan (Hawiye) - Warsangeli subclan of Abgal clan (Hawiye)	595		Da'ud subclan of Abgal clan (Hawiye)	699		Warsangeli subclan of Abgal clan (Hawiye)	-1	afp 30/5					1	Mogadishu city	Banaadir region	Mogadishu district	2.066667	45.366667	POINT (45.366667 2.066667)	132931	Somalia	520	Africa	1	2	2004-05-29	2004-05-30	0	0	0	16	16	16	16
35736	2004	1	2	4671	Majerteen subclan (Darod) - Ogaden clan (Darod)	5281	Majerteen subclan (Darod) - Ogaden clan (Darod)	711		Majerteen subclan (Darod)	663		Ogaden clan (Darod)	-1	US State Department, Country Reports on Human Rights Practices - 2004, at http://www.state.gov/g/drl/rls/hrrpt/2004/41603.htm					3	Warder zone	Somali state	Warder zone	7.5	46.0	POINT (46.000000 7.500000)	140853	Ethiopia	530	Africa	1	2	2004-06-09	2004-06-10	0	0	0	54	54	54	54
16694	2004	0	2	10823	Black Axe - Eyie	11433	Black Axe - Eyie	3107		Black Axe	3108		Eyie	-1	AFP 21/6-04, "Three killed, five injured in gang violence in Nigerian university					1	Ibadan town	Oyo state	Ibadan North lga	7.387778	3.896389	POINT (3.896389 7.387778)	140048	Nigeria	475	Africa	1	2	2004-06-19	2004-06-20	0	0	0	3	3	3	3
136032	2004	1	2	4622	Forces of Amanullah Khan - Forces of Ismail Khan	5232	Forces of Amanullah Khan - Forces of Ismail Khan	377		Forces of Amanullah Khan	379		Forces of Ismail Khan	-1	BBC, 2004-08-14, NY Times, 2004-09-06, "Afghan Strife Exposes Deep and Wide Ethnic Tensions", by AMY WALDMAN					3	Shindand district	Hirat province	Shindand district	33.244188	62.359647	POINT (62.359647 33.244188)	177605	Afghanistan	700	Asia	1	2	2004-08-14	2004-08-16	7	14	0	21	42	42	100
17004	2005	0	2	4985	Deebam - Deewell	5595	Deebam - Deewell	1167		Deebam	1168		Deewell	-1	CEHRD (previously NDPEHRD) report no 3, September 2005, "The Big Disarmament Gamble; The Comeback of The Small Arms and Light Weapons", 11					3	Emohua lga	Rivers state	Emohua lga	5.00674	6.74739	POINT (6.747390 5.006740)	137174	Nigeria	475	Africa	1	2	2005-01-27	2005-01-30	0	0	0	1	1	1	1
86877	1989	1	3	519	Sikh insurgents - Civilians	986	Sikh insurgents - Civilians	319		Sikh insurgents	1		Civilians	-1	Reuters 2/5/1989				police	4	Punjab State	Punjab State		30.91667	75.41667	POINT (75.416670 30.916670)	174031	India	750	Asia	1	1	1989-02-05	1989-02-05	0	0	2	0	2	2	2
39961	2005	1	3	593	Rastas - Civilians	1060	Rastas - Civilians	672		Rastas	1		Civilians	-1	AFP 25 april 2005, All Africa 29 April 2005					3	Shabunda territory	Sud Kivu province	Shabunda territory	-2.7	27.333333	POINT (27.333333 -2.700000)	125695	DR Congo (Zaire)	490	Africa	1	2	2005-04-03	2005-04-04	0	0	29	0	29	29	51
16263	2005	0	2	10823	Black Axe - Eyie	11433	Black Axe - Eyie	3107		Black Axe	3108		Eyie	-1	Daily Champion 4/5-05, "Cultists Behead Abducted Student"; Xinhua 7/3-05, "Major news items in leading Nigerian newspapers"; The Daily Telegraph 20/4-05, "War of the black magic cults brings death to Nigeria's universities					1	Ekiadolor town	Edo state	Oredo Edo lga	6.491994	5.588268	POINT (5.588268 6.491994)	138612	Nigeria	475	Africa	1	2	2005-04-29	2005-04-30	0	0	1	6	7	7	13
35740	2006	1	2	4677	Murle - Nuer	5287	Murle - Nuer	655		Murle	660		Nuer	-1	http://www.iss.co.za/dynamic/administration/file_manager/file_links/CPRDPAPERGAMBELLA.PDF?link_id=31&slink_id=4451&link_type=12&slink_type=13&tmpl_id=3					2	Pal Buol	Gambella state	Nuer zone	8.363858	33.782444	POINT (33.782444 8.363858)	141548	Ethiopia	530	Africa	1	2	2006-04-14	2006-04-15	0	0	0	16	16	16	16
23420	2006	0	3	628	FRPI - Civilians	1095	FRPI - Civilians	1077		FRPI	1		Civilians	-1	Monthly human rights assessment: Jun 2006 http://www.reliefweb.int/library/documents/2006/monuc-cod-14jul.pdf					1	Idohu location	Orientale province	Irumu territory	1.153007	29.663901	POINT (29.663901 1.153007)	131460	DR Congo (Zaire)	490	Africa	1	2	2006-06-13	2006-06-14	0	0	2	0	2	2	2
32721	2008	1	2	4632	Gumuz - Oromo	5242	Gumuz - Oromo	899		Gumuz	664		Oromo	-1	EHRCO 110th special report, EHRCO 31st regular report , 2008 Human Rights Reports: Ethiopia BUREAU OF DEMOCRACY, HUMAN RIGHTS, AND LABOR 2008 Country Reports on Human Rights Practices February 25, 2009					2	Diga Leka woreda	Oromiya state	East Welega zone	8.9	36.483333	POINT (36.483333 8.900000)	142273	Ethiopia	530	Africa	1	2	2008-05-17	2008-05-21	0	0	0	10	10	10	10
32343	2008	1	2	4632	Gumuz - Oromo	5242	Gumuz - Oromo	899		Gumuz	664		Oromo	-1	EHRCO 110th special report, EHRCO 31st regular report , 2008 Human Rights Reports: Ethiopia BUREAU OF DEMOCRACY, HUMAN RIGHTS, AND LABOR 2008 Country Reports on Human Rights Practices February 25, 2009					2	Diga Leka woreda	Oromiya state	East Welega zone	8.9	36.483333	POINT (36.483333 8.900000)	142273	Ethiopia	530	Africa	1	2	2008-05-17	2008-05-21	0	0	0	10	10	10	10
32722	2008	1	2	4632	Gumuz - Oromo	5242	Gumuz - Oromo	899		Gumuz	664		Oromo	-1	EHRCO 110th special report, EHRCO 31st regular report , 2008 Human Rights Reports: Ethiopia BUREAU OF DEMOCRACY, HUMAN RIGHTS, AND LABOR 2008 Country Reports on Human Rights Practices February 25, 2009					2	Sasiga woreda	Oromiya state	East Welega zone	9.116666	36.466666	POINT (36.466666 9.116666)	142993	Ethiopia	530	Africa	1	2	2008-05-17	2008-05-21	0	0	0	10	10	10	10
32819	2008	1	2	4632	Gumuz - Oromo	5242	Gumuz - Oromo	899		Gumuz	664		Oromo	-1	EHRCO 110th special report, EHRCO 31st regular report , 2008 Human Rights Reports: Ethiopia BUREAU OF DEMOCRACY, HUMAN RIGHTS, AND LABOR 2008 Country Reports on Human Rights Practices February 25, 2009					2	Diga Leka woreda	Oromiya state	East Welega zone	8.9	36.483333	POINT (36.483333 8.900000)	142273	Ethiopia	530	Africa	1	2	2008-05-17	2008-05-21	0	0	0	10	10	10	10
34104	2008	1	2	4632	Gumuz - Oromo	5242	Gumuz - Oromo	899		Gumuz	664		Oromo	-1	EHRCO 110th special report, EHRCO 31st regular report , 2008 Human Rights Reports: Ethiopia BUREAU OF DEMOCRACY, HUMAN RIGHTS, AND LABOR 2008 Country Reports on Human Rights Practices February 25, 2009					2	Belo Jegonfoy woreda	Benishangul-Gumuz state	Kamashi zone	9.359236	36.1857	POINT (36.185700 9.359236)	142993	Ethiopia	530	Africa	1	2	2008-05-17	2008-05-21	0	0	0	11	11	11	11
35221	2008	1	2	4632	Gumuz - Oromo	5242	Gumuz - Oromo	899		Gumuz	664		Oromo	-1	EHRCO 110th special report, EHRCO 31st regular report , 2008 Human Rights Reports: Ethiopia BUREAU OF DEMOCRACY, HUMAN RIGHTS, AND LABOR 2008 Country Reports on Human Rights Practices February 25, 2009					2	Belo Jegonfoy woreda	Benishangul-Gumuz state	Kamashi zone	9.359236	36.1857	POINT (36.185700 9.359236)	142993	Ethiopia	530	Africa	1	2	2008-05-17	2008-05-21	0	0	0	10	10	10	10
219692	1989	1	1	289	Colombia: Government	623	Government of Colombia - FARC	17	100.0	Government of Colombia	743		FARC	-1	Reuters 5 Feb 1989 "10 KILLED IN WEEKEND VIOLENCE				independent radio reports and the national news agency Colprensa quoting military sources	3	La Belleza municipality	Santander department	La Belleza municipality	5.89014	-74.03839	POINT (-74.038390 5.890140)	137732	Colombia	100	Americas	1	1	1989-02-05	1989-02-05	0	3	0	0	3	3	3
35659	2008	1	2	4632	Gumuz - Oromo	5242	Gumuz - Oromo	899		Gumuz	664		Oromo	-1	EHRCO 110th special report, EHRCO 31st regular report , 2008 Human Rights Reports: Ethiopia BUREAU OF DEMOCRACY, HUMAN RIGHTS, AND LABOR 2008 Country Reports on Human Rights Practices February 25, 2009					2	Belo Jegonfoy woreda	Benishangul-Gumuz state	Kamashi zone	9.359236	36.1857	POINT (36.185700 9.359236)	142993	Ethiopia	530	Africa	1	2	2008-05-17	2008-05-21	0	0	0	11	11	11	11
35695	2008	1	2	4632	Gumuz - Oromo	5242	Gumuz - Oromo	899		Gumuz	664		Oromo	-1	EHRCO 110th special report, EHRCO 31st regular report , 2008 Human Rights Reports: Ethiopia BUREAU OF DEMOCRACY, HUMAN RIGHTS, AND LABOR 2008 Country Reports on Human Rights Practices February 25, 2009					2	Sasiga woreda	Oromiya state	East Welega zone	9.116666	36.466666	POINT (36.466666 9.116666)	142993	Ethiopia	530	Africa	1	2	2008-05-17	2008-05-21	0	0	0	10	10	10	10
35714	2008	1	2	4632	Gumuz - Oromo	5242	Gumuz - Oromo	899		Gumuz	664		Oromo	-1	EHRCO 110th special report, EHRCO 31st regular report , 2008 Human Rights Reports: Ethiopia BUREAU OF DEMOCRACY, HUMAN RIGHTS, AND LABOR 2008 Country Reports on Human Rights Practices February 25, 2009					2	Sasiga woreda	Oromiya state	East Welega zone	9.116666	36.466666	POINT (36.466666 9.116666)	142993	Ethiopia	530	Africa	1	2	2008-05-17	2008-05-21	0	0	0	10	10	10	10
35715	2008	1	2	4632	Gumuz - Oromo	5242	Gumuz - Oromo	899		Gumuz	664		Oromo	-1	EHRCO 110th special report, EHRCO 31st regular report , 2008 Human Rights Reports: Ethiopia BUREAU OF DEMOCRACY, HUMAN RIGHTS, AND LABOR 2008 Country Reports on Human Rights Practices February 25, 2009					2	Belo Jegonfoy woreda	Benishangul-Gumuz state	Kamashi zone	9.359236	36.1857	POINT (36.185700 9.359236)	142993	Ethiopia	530	Africa	1	2	2008-05-17	2008-05-21	0	0	0	11	11	11	11
35717	2008	1	2	4632	Gumuz - Oromo	5242	Gumuz - Oromo	899		Gumuz	664		Oromo	-1	EHRCO 110th special report, EHRCO 31st regular report , 2008 Human Rights Reports: Ethiopia BUREAU OF DEMOCRACY, HUMAN RIGHTS, AND LABOR 2008 Country Reports on Human Rights Practices February 25, 2009					2	Diga Leka woreda	Oromiya state	East Welega zone	8.9	36.483333	POINT (36.483333 8.900000)	142273	Ethiopia	530	Africa	1	2	2008-05-17	2008-05-21	0	0	0	10	10	10	10
35718	2008	1	2	4632	Gumuz - Oromo	5242	Gumuz - Oromo	899		Gumuz	664		Oromo	-1	EHRCO 110th special report, EHRCO 31st regular report , 2008 Human Rights Reports: Ethiopia BUREAU OF DEMOCRACY, HUMAN RIGHTS, AND LABOR 2008 Country Reports on Human Rights Practices February 25, 2009					2	Belo Jegonfoy woreda	Benishangul-Gumuz state	Kamashi zone	9.359236	36.1857	POINT (36.185700 9.359236)	142993	Ethiopia	530	Africa	1	2	2008-05-17	2008-05-21	0	0	0	11	11	11	11
35719	2008	1	2	4632	Gumuz - Oromo	5242	Gumuz - Oromo	899		Gumuz	664		Oromo	-1	EHRCO 110th special report, EHRCO 31st regular report , 2008 Human Rights Reports: Ethiopia BUREAU OF DEMOCRACY, HUMAN RIGHTS, AND LABOR 2008 Country Reports on Human Rights Practices February 25, 2009					2	Diga Leka woreda	Oromiya state	East Welega zone	8.9	36.483333	POINT (36.483333 8.900000)	142273	Ethiopia	530	Africa	1	2	2008-05-17	2008-05-21	0	0	0	10	10	10	10
35720	2008	1	2	4632	Gumuz - Oromo	5242	Gumuz - Oromo	899		Gumuz	664		Oromo	-1	EHRCO 110th special report, EHRCO 31st regular report , 2008 Human Rights Reports: Ethiopia BUREAU OF DEMOCRACY, HUMAN RIGHTS, AND LABOR 2008 Country Reports on Human Rights Practices February 25, 2009					2	Belo Jegonfoy woreda	Benishangul-Gumuz state	Kamashi zone	9.359236	36.1857	POINT (36.185700 9.359236)	142993	Ethiopia	530	Africa	1	2	2008-05-17	2008-05-21	0	0	0	11	11	11	11
133888	1989	1	1	333	Afghanistan: Government	724	Government of Afghanistan - Jam'iyyat-i Islami-yi Afghanistan	130	700.0	Government of Afghanistan	292		Jam'iyyat-i Islami-yi Afghanistan	-1	R 8 Feb 1989 "SEVEN DIE IN ROCKET ATTACK AS REBELS STEP UP CAMPAIGN.				Tass news agency	1	Kabul city	Kabul province	Kabul district	34.531094	69.162796	POINT (69.162796 34.531094)	179779	Afghanistan	700	Asia	1	1	1989-02-08	1989-02-08	0	0	0	7	0	7	7
123349	1989	1	1	209	Philippines: Government	411	Government of Philippines - CPP	154	840.0	Government of Philippines	169		CPP	-1	Times 11 Feb 1989 "Rebel camp raided				military spokesman	5	Luzon island			16.0	121.0	POINT (121.000000 16.000000)	153243	Philippines	840	Asia	1	2	1989-02-08	1989-02-10	5	15	0	0	20	20	20
16563	2009	1	2	4876	Afor - Fulani	5486	Afor - Fulani	1002		Afor	607		Fulani	-1	AFP 2009-12-21 "At least 32 killed in unrest in central Nigeria: MP"; Reuters 2009-12-22 "More than 30 killed in Nigeria clashes over land"; NigeriaWatch; Weekly Trust 2009-12-25 "Day herdsmen/farmers clash claimed 70 in Nasarawa					1	Udeni Gida village	Nasarawa state	Nasarawa lga	8.27611	7.99028	POINT (7.990280 8.276110)	141496	Nigeria	475	Africa	1	2	2009-12-18	2009-12-19	0	0	0	32	32	32	70
7704	2010	1	2	4850	Dinka - Nuer	5460	Dinka - Nuer	598		Dinka	660		Nuer	-1	BBC Monitoring Middle East 2010-04-24 "Cattle raiders kill 17 in south Sudan's Lakes State					3	Yirol district	Lakes state	Yirol district	6.9	30.75	POINT (30.750000 6.900000)	139382	Sudan	625	Africa	1	2	2010-04-19	2010-04-21	0	0	0	1	1	1	2
31882	2012	1	2	4660	Lou Nuer - Murle	5270	Lou Nuer - Murle	706		Lou Nuer	655		Murle	-1	AFP 2012-03-12 "More than 200 dead in South Sudan clashes: official" AND Reuters 2012-03-12 "Tribal attacks wrench South Sudan as disarmament starts" AND Small Arms Survey 2012-10-21 "My neighbour, my enemy Inter-tribal violence in Jonglei					4	Gambella state	Gambella state		7.833333	34.5	POINT (34.500000 7.833333)	140830	Ethiopia	530	Africa	1	2	2012-03-09	2012-03-11	223	0	0	0	223	223	223
183387	2012	1	2	4652	Juarez Cartel - Sinaloa Cartel	5262	Juarez Cartel - Sinaloa Cartel	793		Juarez Cartel	775		Sinaloa Cartel	-1	Borderland Beat, 11 dead following intergang shootout in Chihuahua state -- UPDATED, 2012-03-26					1	La Guitarra village	Chihuahua state	Temósachi municipality	28.6019	-108.5502	POINT (-108.550200 28.601900)	170783	Mexico	70	Americas	1	2	2012-03-25	2012-03-26	0	0	0	10	0	10	11
30581	2012	1	3	1991	Raia Mutomboki - Civilians	2473	Raia Mutomboki - Civilians	1199		Raia Mutomboki	1		Civilians	-1	http://reliefweb.int/sites/reliefweb.int/files/resources/N1259339.pdf					2	Ufamandu II groupement	Nord Kivu province	Masisi territory	-1.65	28.6	POINT (28.600000 -1.650000)	127138	DR Congo (Zaire)	490	Africa	1	2	2012-04-05	2012-04-06	0	0	0	19	19	19	19
30594	2012	1	2	5046	FDLR - Raia Mutomboki	5656	FDLR - Raia Mutomboki	528		FDLR	1199		Raia Mutomboki	-1	enough http://reliefweb.int/report/democratic-republic-congo/m23%E2%80%99s-wider-influence-mobilizing-militias-stirring-ethnic-conflict					3	Kalehe territory	Sud Kivu province	Kalehe territory	-2.1	28.916667	POINT (28.916667 -2.100000)	126418	DR Congo (Zaire)	490	Africa	1	2	2012-08-23	2012-08-24	0	3	0	0	3	3	3
183449	2012	1	2	11052	Jalisco Cartel New Generation - Los Caballeros Templarios	11662	Jalisco Cartel New Generation - Los Caballeros Templarios	1151		Jalisco Cartel New Generation	1150		Los Caballeros Templarios	-1	La Jornada Jalisco, Cruenta jornada navideña deja 20 muertos en Jalisco, 2012-12-26, stratfor, Mexico's Drug War: Balkanization Leads to Regional Challenges, 2013-04-18					3	Pihuamo municipality	Jalisco state	Pihuamo municipality	19.18926	-103.37782	POINT (-103.377820 19.189260)	157114	Mexico	70	Americas	1	2	2012-12-23	2012-12-25	0	0	0	13	13	13	13
16138	1997	1	2	4643	Ijaw - Itsekiri	5253	Ijaw - Itsekiri	622		Ijaw	625		Itsekiri	-1	Reuter 17-Jun-97; Inter Press Service 18/6-97, "NIGERIA-POLITICS: TURMOIL IN THE SOUTHEAST					1	Warri town	Delta state	Warri South lga	5.5167	5.75	POINT (5.750000 5.516700)	137892	Nigeria	475	Africa	1	2	1997-06-15	1997-06-16	16	2	0	0	18	18	18
23083	1998	1	3	548	RCD - Civilians	1015	RCD - Civilians	424		RCD	1		Civilians	-1	DEMOCRATIC REPUBLIC OF THE CONGO, 19932003 Report of the Mapping Exercise documenting the most serious violations of human rights and international humanitarian law committed within the territory of the Democratic Republic of the Congo between March 1993 and June 2003, June 2010 p.172 Section 350					1	Bukavu town	Sud Kivu province	Bukavu territory	-2.508333	28.860833	POINT (28.860833 -2.508333)	125698	DR Congo (Zaire)	490	Africa	2	4	1998-08-01	1998-08-31	0	0	2	0	2	2	2
34088	1998	1	2	4741	Borana - Degodia	5351	Borana - Degodia	591		Borana	918		Degodia	1	"BBC Monitoring Service: Africa,1998-08-24,Tribal clashes leave 12 dead in northeast."	BBC Monitoring Service: Africa	1998-08-24	Tribal clashes leave 12 dead in northeast.		2	Arba Jahan Trading Centre	North Eastern province	Wajir district	2.06667	38.98333	POINT (38.983330 2.066670)	132918	Kenya	501	Africa	1	2	1998-08-22	1998-08-23	0	9	0	0	9	9	9
37674	1998	1	3	1030	AFRC - Civilians	1503	AFRC - Civilians	533		AFRC	1		Civilians	-1	Sierra Leone: 1998 - a year of atrocities against civilians, at http://www.amnesty.org/en/library/asset/AFR51/022/1998/en/e950eb45-d99d-11dd-af2b-b1f6023af0c5/afr510221998en.pdf, Reuters 1998-10-03					3	Kambia district	Northern province	Kambia district	9.166667	-12.75	POINT (-12.750000 9.166667)	142895	Sierra Leone	451	Africa	1	2	1998-09-28	1998-10-03	0	0	49	0	49	49	49
24259	1999	1	3	548	RCD - Civilians	1015	RCD - Civilians	424		RCD	1		Civilians	-1	DEMOCRATIC REPUBLIC OF THE CONGO, 19932003 Report of the Mapping Exercise documenting the most serious violations of human rights and international humanitarian law committed within the territory of the Democratic Republic of the Congo between March 1993 and June 2003 June 2010 p.179 section 352					2	Mwenga town	Sud Kivu province	Mwenga territory	-3.038611	28.4325	POINT (28.432500 -3.038611)	124977	DR Congo (Zaire)	490	Africa	2	4	1999-11-01	1999-11-30	0	0	15	0	15	15	15
141570	2000	1	2	4903	Christians (Indonesia) - Muslims (Indonesia)	5513	Christians (Indonesia) - Muslims (Indonesia)	860		Christians (Indonesia)	861		Muslims (Indonesia)	-1	R 4/28/2000 UPDATE 1-Indonesia boosts port security over jihad threat					1	Ambon town	Maluku Province	Kota Ambon	-3.705	128.17	POINT (128.170000 -3.705000)	124457	Indonesia	850	Asia	1	2	2000-04-26	2000-04-27	0	0	0	7	7	7	7
16473	2002	1	2	4637	Hausa - Yoruba	5247	Hausa - Yoruba	608		Hausa	701		Yoruba	-1	R: corpses cleared, 2002-02-05					3	Mushin lga	Lagos state	Mushin lga	6.55578	3.34418	POINT (3.344180 6.555780)	139327	Nigeria	475	Africa	1	2	2002-02-02	2002-02-05	0	0	0	100	50	100	100
81006	2013	1	1	333	Afghanistan: Government	735	Government of Afghanistan - Taleban	130	700.0	Government of Afghanistan	303		Taleban	-1	AP 13 Oct 2013 "NATO says service member in Afghanistan killed by man wearing Afghan security forces uniform				Police spokesman	4	Uruzgan province	Uruzgan province		32.83333	66.0	POINT (66.000000 32.833330)	176893	Afghanistan	700	Asia	1	2	2013-10-12	2013-10-13	10	8	3	0	21	21	21
209243	2015	1	1	231	Myanmar (Burma): Kachin	461	Government of Myanmar (Burma) - KIO	144	775.0	Government of Myanmar (Burma)	201		KIO	1	"Reuters News,2015-02-05,At least 20 killed in clashes between Myanmar army and rebels"	Reuters News	2015-02-05	At least 20 killed in clashes between Myanmar army and rebels	Myanmar's Information Ministry and United Nationalities Federal Council (UNFC), which represents 11 ethnic rebel groups	4	Kachin State	Kachin State		26.0	97.5	POINT (97.500000 26.000000)	167596	Myanmar (Burma)	775	Asia	1	2	2015-02-02	2015-02-05	4	2	0	0	6	6	20
204013	2015	1	1	230	Yemen (North Yemen): Government	14595	Government of Yemen (North Yemen) - Forces of Hadi	123	678.0	Government of Yemen (North Yemen)	6254		Forces of Hadi	1	"Reuters News,2015-03-29,Saudi-led air strikes on Yemen kill 35 - Houthi-controlled health ministry"	Reuters News	2015-03-29	Saudi-led air strikes on Yemen kill 35 - Houthi-controlled health ministry	an official in the Houthi-controlled health ministry	4	Şan‘ā’ governorate	Şan‘ā’ governorate		15.26069	44.424896	POINT (44.424896 15.260690)	151649	Yemen (North Yemen)	678	Middle East	1	2	2015-03-28	2015-03-29	0	0	0	7	6	7	7
204014	2015	1	1	230	Yemen (North Yemen): Government	14595	Government of Yemen (North Yemen) - Forces of Hadi	123	678.0	Government of Yemen (North Yemen)	6254		Forces of Hadi	1	"Reuters News,2015-03-29,Saudi-led air strikes on Yemen kill 35 - Houthi-controlled health ministry"	Reuters News	2015-03-29	Saudi-led air strikes on Yemen kill 35 - Houthi-controlled health ministry	an official in the Houthi-controlled health ministry	4	Şa‘dah governorate	Şa‘dah governorate		17.063404	43.914882	POINT (43.914882 17.063404)	154528	Yemen (North Yemen)	678	Middle East	1	2	2015-03-28	2015-03-29	0	0	0	7	7	7	6
204015	2015	1	1	230	Yemen (North Yemen): Government	14595	Government of Yemen (North Yemen) - Forces of Hadi	123	678.0	Government of Yemen (North Yemen)	6254		Forces of Hadi	1	"Reuters News,2015-03-29,Saudi-led air strikes on Yemen kill 35 - Houthi-controlled health ministry"	Reuters News	2015-03-29	Saudi-led air strikes on Yemen kill 35 - Houthi-controlled health ministry	an official in the Houthi-controlled health ministry	4	al-Ḩudaydah governorate	al-Ḩudaydah governorate		14.917317	43.192787	POINT (43.192787 14.917317)	150927	Yemen (North Yemen)	678	Middle East	1	2	2015-03-28	2015-03-29	0	0	0	6	7	6	7
204187	2015	1	1	230	Yemen (North Yemen): Government	14595	Government of Yemen (North Yemen) - Forces of Hadi	123	678.0	Government of Yemen (North Yemen)	6254		Forces of Hadi	1	"Agence France Presse,2015-04-11,25 dead in latest clashes in southern Yemen"	Agence France Presse	2015-04-11	25 dead in latest clashes in southern Yemen	military and medical officials	1	‘Adan town	‘Adan governorate		12.779444	45.036667	POINT (45.036667 12.779444)	148051	Yemen (North Yemen)	678	Middle East	1	2	2015-04-10	2015-04-11	6	0	0	7	13	13	13
204235	2015	1	1	230	Yemen (North Yemen): Government	14595	Government of Yemen (North Yemen) - Forces of Hadi	123	678.0	Government of Yemen (North Yemen)	6254		Forces of Hadi	1	"Agence France Presse,2015-04-15,Air raids hit Yemen's Aden as rebels kill seven"	Agence France Presse	2015-04-15	Air raids hit Yemen's Aden as rebels kill seven	medics and residents	1	‘Adan town	‘Adan governorate		12.779444	45.036667	POINT (45.036667 12.779444)	148051	Yemen (North Yemen)	678	Middle East	1	2	2015-04-14	2015-04-15	0	4	3	0	7	7	7
204241	2015	1	1	230	Yemen (North Yemen): Government	14595	Government of Yemen (North Yemen) - Forces of Hadi	123	678.0	Government of Yemen (North Yemen)	6254		Forces of Hadi	1	"Agence France Presse,2015-04-18,Saudi vows to cover UN aid call for Yemen, keeps up air raids"	Agence France Presse	2015-04-18	Saudi vows to cover UN aid call for Yemen, keeps up air raids	a medical source	1	Ta'izz town	Ta'izz governorate		13.579522	44.020908	POINT (44.020908 13.579522)	149489	Yemen (North Yemen)	678	Middle East	1	2	2015-04-17	2015-04-18	19	8	0	0	27	27	27
215762	2015	1	1	11346	Libya: Government	14059	Government of Libya - Forces of the House of Representatives	111	620.0	Government of Libya	5802		Forces of the House of Representatives	2	"BBC Monitoring Middle East,2015-04-19,Libyan TV says calm returns to capital after heavy clashes";"All Africa,2015-04-20,UN Official Condemns Outbreak of Violence in Libyan Capital Amid Ongoing Political Talks"	BBC Monitoring Middle East;All Africa	2015-04-19;2015-04-20	Libyan TV says calm returns to capital after heavy clashes;UN Official Condemns Outbreak of Violence in Libyan Capital Amid Ongoing Political Talks	Al-Jazeera correspondent Ahmad Khalifah	1	Tripoli city	Tripoli district		32.8925	13.18	POINT (13.180000 32.892500)	176787	Libya	620	Africa	1	2	2015-04-18	2015-04-19	0	2	3	0	5	5	5
204292	2015	1	1	230	Yemen (North Yemen): Government	14595	Government of Yemen (North Yemen) - Forces of Hadi	123	678.0	Government of Yemen (North Yemen)	6254		Forces of Hadi	1	"Agence France Presse,2015-04-25,South Yemen clashes, raids kill more than 90"	Agence France Presse	2015-04-25	South Yemen clashes, raids kill more than 90	a military source close to huthi	1	‘Adan town	‘Adan governorate		12.779444	45.036667	POINT (45.036667 12.779444)	148051	Yemen (North Yemen)	678	Middle East	1	2	2015-04-24	2015-04-25	46	8	0	0	54	54	54
204510	2015	1	1	230	Yemen (North Yemen): Government	14595	Government of Yemen (North Yemen) - Forces of Hadi	123	678.0	Government of Yemen (North Yemen)	6254		Forces of Hadi	1	"Reuters News,2015-04-29,Houthis advancing into Yemen's Aden kill 12 civilians -residents"	Reuters News	2015-04-29	Houthis advancing into Yemen's Aden kill 12 civilians -residents	residents	1	‘Adan town	‘Adan governorate		12.779444	45.036667	POINT (45.036667 12.779444)	148051	Yemen (North Yemen)	678	Middle East	1	2	2015-04-28	2015-04-29	0	0	12	0	12	12	12
204519	2015	1	1	230	Yemen (North Yemen): Government	14595	Government of Yemen (North Yemen) - Forces of Hadi	123	678.0	Government of Yemen (North Yemen)	6254		Forces of Hadi	1	"Agence France Presse,2015-05-02,Kerry says US working hard to end Yemen crisis"	Agence France Presse	2015-05-02	Kerry says US working hard to end Yemen crisis	medics and military sources	1	Ta'izz town	Ta'izz governorate		13.579522	44.020908	POINT (44.020908 13.579522)	149489	Yemen (North Yemen)	678	Middle East	1	2	2015-05-01	2015-05-02	35	0	0	0	35	35	35
204626	2015	1	1	230	Yemen (North Yemen): Government	14595	Government of Yemen (North Yemen) - Forces of Hadi	123	678.0	Government of Yemen (North Yemen)	6254		Forces of Hadi	1	"Reuters News,2015-05-24,UPDATE 1-Saudi forces and Yemen's Houthis trade heavy fire, border crossing hit"	Reuters News	2015-05-24	UPDATE 1-Saudi forces and Yemen's Houthis trade heavy fire, border crossing hit	Residents	1	Ta'izz town	Ta'izz governorate		13.579522	44.020908	POINT (44.020908 13.579522)	149489	Yemen (North Yemen)	678	Middle East	1	2	2015-05-23	2015-05-24	0	0	5	0	5	5	5
206481	2015	1	1	13646	Kenya: Northeastern Province and Coast	10589	Government of Kenya - Al-Shabaab	91	501.0	Government of Kenya	717		Al-Shabaab	9	"Agence France Presse,2015-05-26,Several Kenyan police killed in Shebab attack near Garissa: security sources";"Agence France Presse,2015-05-26,Thirteen Kenyan police missing after Shebab ambush near Garissa: spokesman";"Agence France Presse,2015-05-26,Kenyan police missing, feared dead after Shebab attack";"Agence France Presse,2015-05-26,Kenya police clash with Shebab in Garissa";"All Africa,20…	Agence France Presse;Agence France Presse;Agence France Presse;Agence France Presse;All Africa;All Africa;All Africa;All Africa;All Africa	2015-05-26;2015-05-26;2015-05-26;2015-05-26;2015-05-26;2015-05-26;2015-05-26;2015-05-26;2015-05-27	Several Kenyan police killed in Shebab attack near Garissa: security sources;Thirteen Kenyan police missing after Shebab ambush near Garissa: spokesman;Kenyan police missing, feared dead after Shebab attack;Kenya police clash with Shebab in Garissa;Kenyan Policemen Killed in Yumbis By Al Shabab Raid;Al-Shabab Claims to Have Killed Kenyan Police Officers;Al Shabaab Attack in Kenya Leaves More Than…	Local officials, police spokesman George Kinoti, Garissa's County Commissioner James Kianda; al-Shabaab spokesman Abdulaziz Abu Musab	5	70km north of Garissa	Garissa county		0.183994	39.646466	POINT (39.646466 0.183994)	130040	Kenya	501	Africa	1	2	2015-05-25	2015-05-26	1	0	0	0	1	1	21
213233	2015	1	1	354	Turkey: Kurdistan	781	Government of Turkey - PKK	115	640.0	Government of Turkey	323		PKK	4	"BBC Monitoring European,2015-08-18,One Turkish soldier said killed, three wounded in clashes with Kurdish rebels";"Agence France Presse,2015-08-19,Turkey buries three more soldiers as violence flares in southeast";"BBC Monitoring Newsfile,2015-08-19,Three Turkish troops killed by Kurdish rebels - paper";"Reuters News,2015-08-19,Eight soldiers killed in southeast Turkey bomb attack: military"	BBC Monitoring European;Agence France Presse;BBC Monitoring Newsfile;Reuters News	2015-08-18;2015-08-19;2015-08-19;2015-08-19	One Turkish soldier said killed, three wounded in clashes with Kurdish rebels;Turkey buries three more soldiers as violence flares in southeast;Three Turkish troops killed by Kurdish rebels - paper;Eight soldiers killed in southeast Turkey bomb attack: military	Army	4	Diyarbakır province	Diyarbakır province		38.0	40.5	POINT (40.500000 38.000000)	184762	Turkey	640	Middle East	1	2	2015-08-18	2015-08-19	4	0	0	0	4	4	4
213488	2015	1	1	354	Turkey: Kurdistan	781	Government of Turkey - PKK	115	640.0	Government of Turkey	323		PKK	1	"Agence France Presse,2015-08-22,Turkish soldier killed, ruling party HQ attacked in new PKK violence"	Agence France Presse	2015-08-22	Turkish soldier killed, ruling party HQ attacked in new PKK violence	Army	1	Northern Iraq			36.166667	42.583333	POINT (42.583333 36.166667)	181886	Iraq	645	Middle East	1	2	2015-08-20	2015-08-21	0	0	0	0	0	0	29
205789	2015	1	1	230	Yemen (North Yemen): Government	14595	Government of Yemen (North Yemen) - Forces of Hadi	123	678.0	Government of Yemen (North Yemen)	6254		Forces of Hadi	2	"Agence France Presse,2015-09-19,15 killed as Saudi-led planes pound Yemen's Sanaa";"Associated Press Newswires,2015-09-19,Saudi-led coalition airstrikes in Yemen's capital kill 29"	Agence France Presse;Associated Press Newswires	2015-09-19;2015-09-19	15 killed as Saudi-led planes pound Yemen's Sanaa;Saudi-led coalition airstrikes in Yemen's capital kill 29	aid workers and witnesses	1	Şan‘ā’ city	Amānat al ‘Āşimah governorate		15.354722	44.206667	POINT (44.206667 15.354722)	151649	Yemen (North Yemen)	678	Middle East	1	2	2015-09-18	2015-09-19	19	0	10	0	29	29	29
207889	2015	1	1	230	Yemen (North Yemen): Government	14595	Government of Yemen (North Yemen) - Forces of Hadi	123	678.0	Government of Yemen (North Yemen)	6254		Forces of Hadi	1	"Agence France Presse,2015-10-31,Dozens killed as Yemen pro-govt forces clash with rebels"	Agence France Presse	2015-10-31	Dozens killed as Yemen pro-govt forces clash with rebels	tribal and medical sources	4	al-Bayḑā’ governorate	al-Bayḑā’ governorate		14.34166	45.39442	POINT (45.394420 14.341660)	150211	Yemen (North Yemen)	678	Middle East	1	2	2015-10-30	2015-10-31	9	7	0	0	16	16	17
79315	2013	1	1	333	Afghanistan: Government	735	Government of Afghanistan - Taleban	130	700.0	Government of Afghanistan	303		Taleban	-1	Xinhua 26 May 2013 "19 insurgents killed in eastern Afghan operations" /(2) Voice of Jihad website in Pashto 25 May 13 (BBC 26 May 2013 "Taleban claim killing eight local policemen, one US soldier in Afghan east")				ISAF /Taleban	1	Sujja Ahmad village	Ghazni province	Gelan district	32.735687	67.735382	POINT (67.735382 32.735687)	176896	Afghanistan	700	Asia	1	2	2013-05-25	2013-05-26	0	16	0	0	3	16	16
213853	2015	1	1	354	Turkey: Kurdistan	781	Government of Turkey - PKK	115	640.0	Government of Turkey	323		PKK	1	"BBC Monitoring European,2015-12-21,Turkish military says nearly 100 PKK militants killed in operations in southeast"	BBC Monitoring European	2015-12-21	Turkish military says nearly 100 PKK militants killed in operations in southeast	Military	1	Diyarbakır town	Diyarbakır province		37.915833	40.218889	POINT (40.218889 37.915833)	184041	Turkey	640	Middle East	1	2	2015-12-15	2015-12-20	0	6	0	0	6	6	6
49166	1989	1	1	221	Myanmar (Burma): Karen	428	Government of Myanmar (Burma) - KNU	144	775.0	Government of Myanmar (Burma)	180		KNU	-1	R 22/2 1989				rebel and thai military sources	2	Mae La Town	Tak	Tha Song Yang district	17.128889	98.380556	POINT (98.380556 17.128889)	154637	Thailand	800	Asia	2	2	1989-02-17	1989-02-21	16	0	4	0	20	20	20
50348	1990	1	2	4785	MTA - UWSA	5395	MTA - UWSA	255		MTA	364		UWSA	-1	R 16/2					4	Shan State	Shan State		22.0	98.0	POINT (98.000000 22.000000)	161837	Myanmar (Burma)	775	Asia	2	4	1990-02-01	1990-02-14	0	32	0	0	32	32	32
234829	2016	1	1	13694	Libya: Islamic State	14745	Government of Libya - IS	111	620.0	Government of Libya	234		IS	5	"Agence France Presse,2016-10-02,18 dead as Libyan forces battle IS in Sirte: unity govt";"Reuters News,2016-10-02,Libyan forces foil ambush, lose eight men in Sirte battle: officials";"Agence France Presse,2016-10-03,Libya govt forces say 80 jihadists killed in Sirte";"BBC Monitoring Middle East,2016-10-03,Dozens of IS fighters, Dutch journalist killed in Libya's Sirte";"Reuters News,2016-10-04,…	Agence France Presse;Reuters News;Agence France Presse;BBC Monitoring Middle East;Reuters News	2016-10-02;2016-10-02;2016-10-03;2016-10-03;2016-10-04	18 dead as Libyan forces battle IS in Sirte: unity govt;Libyan forces foil ambush, lose eight men in Sirte battle: officials;Libya govt forces say 80 jihadists killed in Sirte;Dozens of IS fighters, Dutch journalist killed in Libya's Sirte;Libyan forces reduce Islamic State's grip in Sirte to final few blocks	govt sources; hospital sources	1	Sirte town	Surt district		31.208924	16.588661	POINT (16.588661 31.208924)	174634	Libya	620	Africa	1	2	2016-10-02	2016-10-03	11	80	0	0	91	91	91
154087	1992	1	1	388	Azerbaijan: Artsakh (Nagorno-Karabakh)	833	Government of Azerbaijan - Republic of Artsakh	64	373.0	Government of Azerbaijan	338		Republic of Artsakh	1	"Reuters News,1992-05-07,IRAN BROKERS NEW KARABAKH CEASEFIRE - TASS."	Reuters News	1992-05-07	IRAN BROKERS NEW KARABAKH CEASEFIRE - TASS.	The Azerbaijani news agency Azerinform	5	Nagorno-Karabakh			40.0	46.583333	POINT (46.583333 40.000000)	187654	Azerbaijan	373	Europe	1	2	1992-05-06	1992-05-07	0	0	0	8	8	8	8
93073	2005	1	1	364	India: Kashmir	792	Government of India - Kashmir insurgents	141	750.0	Government of India	325		Kashmir insurgents	-1	AP				army	1	Thaloran village	Jammu and Kashmir State	Doda district	33.024379	75.830047	POINT (75.830047 33.024379)	177632	India	750	Asia	1	2	2005-08-19	2005-08-20	0	1	0	0	1	1	1
215068	2015	1	2	13695	Forces of the House of Representatives - IS	14746	Forces of the House of Representatives - IS	5802		Forces of the House of Representatives	234		IS	1	"BBC Monitoring Middle East,2015-02-10,Website reports heavy clashes in Darnah between Islamic State, Libyan army"	BBC Monitoring Middle East	2015-02-10	Website reports heavy clashes in Darnah between Islamic State, Libyan army	LNA source	1	Ayn Mārah town	Darnah district		32.75	22.383333	POINT (22.383333 32.750000)	176805	Libya	620	Africa	1	2	2015-02-06	2015-02-09	0	0	0	11	11	11	11
216011	2015	1	2	13204	Benghazi Revolutionaries Shura Council - Forces of the House of Representatives	14061	Benghazi Revolutionaries Shura Council - Forces of the House of Representatives	4369		Benghazi Revolutionaries Shura Council	5802		Forces of the House of Representatives	3	"Reuters News,2015-05-20,UPDATE 2-Ten killed as Libya's rival governments take on Islamist fighters";"Agence France Presse,2015-05-21,11 killed in fresh Libya clashes";"Associated Press Newswires,2015-05-21,19 pro-government forces killed in eastern Libya fighting"	Reuters News;Agence France Presse;Associated Press Newswires	2015-05-20;2015-05-21;2015-05-21	UPDATE 2-Ten killed as Libya's rival governments take on Islamist fighters;11 killed in fresh Libya clashes;19 pro-government forces killed in eastern Libya fighting	Military spokesman (LNA)	1	Benghazi town	Benghazi district		32.117664	20.129275	POINT (20.129275 32.117664)	176081	Libya	620	Africa	1	2	2015-05-20	2015-05-21	0	19	0	0	10	19	19
216021	2015	1	2	13705	DPF - IS	14757	DPF - IS	6371		DPF	234		IS	3	"Reuters News,2015-06-10,UPDATE 1-Islamic State clashes with rivals in eastern Libya, 20 dead";"Associated Press Newswires,2015-06-10,Al-Qaida-linked militants attack IS affiliate in Libya";"BBC Monitoring Middle East,2015-06-11,Islamist militia set for offensive to "uproot" IS in Libya's Darnah - TV"	Reuters News;Associated Press Newswires;BBC Monitoring Middle East	2015-06-10;2015-06-10;2015-06-11	UPDATE 1-Islamic State clashes with rivals in eastern Libya, 20 dead;Al-Qaida-linked militants attack IS affiliate in Libya;Islamist militia set for offensive to "uproot" IS in Libya's Darnah - TV	residents and medical sources	1	Darnah town	Darnah district		32.767041	22.636686	POINT (22.636686 32.767041)	176806	Libya	620	Africa	1	2	2015-06-09	2015-06-10	3	18	0	0	13	21	21
216131	2015	0	2	13728	DPF - Forces of the House of Representatives	14785	DPF - Forces of the House of Representatives	6371		DPF	5802		Forces of the House of Representatives	3	"Reuters News,2015-06-29,UPDATE 2-Libyan factions sit at the same table in UN peace talks";"BBC Monitoring Middle East,2015-06-29,Factional clashes in Libya's Darnah reportedly leaves 20 dead";"Agence France Presse,2015-06-30,21 Libya soldiers die in fighting with Islamists: medic"	Reuters News;BBC Monitoring Middle East;Agence France Presse	2015-06-29;2015-06-29;2015-06-30	UPDATE 2-Libyan factions sit at the same table in UN peace talks;Factional clashes in Libya's Darnah reportedly leaves 20 dead;21 Libya soldiers die in fighting with Islamists: medic	army spokesman; Al-Jazeera; Medical sources	2	Darnah town	Darnah district		32.767041	22.636686	POINT (22.636686 32.767041)	176806	Libya	620	Africa	1	2	2015-06-28	2015-06-30	21	0	0	0	21	21	25
21944	1989	1	1	327	Angola: Government	714	Government of Angola - UNITA	99	540.0	Government of Angola	567		UNITA	-1	African Defence May 1989, p. 24				government	4	Bie province	Bie province		-12.5	17.25	POINT (17.250000 -12.500000)	111995	Angola	540	Africa	2	3	1989-03-01	1989-03-07	2	10	0	0	12	12	12
216252	2015	1	2	13204	Benghazi Revolutionaries Shura Council - Forces of the House of Representatives	14061	Benghazi Revolutionaries Shura Council - Forces of the House of Representatives	4369		Benghazi Revolutionaries Shura Council	5802		Forces of the House of Representatives	2	"BBC Monitoring Middle East,2015-07-12,Scores reportedly killed, injured in fierce battle in Libya's Benghazi";"Reuters News,2015-07-11,Latest clashes between Libyan soldiers, Islamists in Benghazi kill 19 - medics"	BBC Monitoring Middle East;Reuters News	2015-07-12;2015-07-11	Scores reportedly killed, injured in fierce battle in Libya's Benghazi;Latest clashes between Libyan soldiers, Islamists in Benghazi kill 19 - medics	Al-Jazeera; medical sources	1	Benghazi town	Benghazi district		32.117664	20.129275	POINT (20.129275 32.117664)	176081	Libya	620	Africa	1	2	2015-07-09	2015-07-11	0	0	9	10	19	19	19
216269	2015	1	2	13730	Toubou - Tuareg	14787	Toubou - Tuareg	3998		Toubou	937		Tuareg	1	"Reuters News,2015-07-21,Dozens killed in tribal clashes in biggest city in southern Libya"	Reuters News	2015-07-21	Dozens killed in tribal clashes in biggest city in southern Libya	Sabha mayor; UNSMIL citing medical sources	1	Sabha town	Sabha district		27.037662	14.428325	POINT (14.428325 27.037662)	168869	Libya	620	Africa	1	2	2015-07-17	2015-07-20	8	23	7	0	38	38	40
216464	2015	1	2	13695	Forces of the House of Representatives - IS	14746	Forces of the House of Representatives - IS	5802		Forces of the House of Representatives	234		IS	2	"Agence France Presse,2015-09-27,'10 dead' in Benghazi clashes between Libya army, jihadists";"BBC Monitoring Middle East,2015-09-27,Five Libyan soldiers killed in clashes with Islamist militias in Benghazi"	Agence France Presse;BBC Monitoring Middle East	2015-09-27;2015-09-27	'10 dead' in Benghazi clashes between Libya army, jihadists;Five Libyan soldiers killed in clashes with Islamist militias in Benghazi	hospital sources; army's central command	1	Benghazi town	Benghazi district		32.117664	20.129275	POINT (20.129275 32.117664)	176081	Libya	620	Africa	1	2	2015-09-26	2015-09-27	5	7	0	0	12	12	12
216520	2015	1	2	13204	Benghazi Revolutionaries Shura Council - Forces of the House of Representatives	14061	Benghazi Revolutionaries Shura Council - Forces of the House of Representatives	4369		Benghazi Revolutionaries Shura Council	5802		Forces of the House of Representatives	1	"BBC Monitoring Middle East,2015-11-16,Islamists reportedly kill 16 Operation Dignity soldiers in Libya's Benghazi"	BBC Monitoring Middle East	2015-11-16	Islamists reportedly kill 16 Operation Dignity soldiers in Libya's Benghazi	Benghazi Revolutionaries' Shura Council (BRSC)	1	Benghazi town	Benghazi district		32.117664	20.129275	POINT (20.129275 32.117664)	176081	Libya	620	Africa	1	2	2015-11-14	2015-11-15	0	16	0	0	16	16	16
216570	2015	1	2	13729	Ajdabiya Revolutionaries Shura Council - Forces of the House of Representatives	14786	Ajdabiya Revolutionaries Shura Council - Forces of the House of Representatives	6400		Ajdabiya Revolutionaries Shura Council	5802		Forces of the House of Representatives	2	"Reuters News,2015-12-19,At least 14 killed in clashes in Libya's Ajdabiya";"BBC Monitoring Middle East,2015-12-20,At least 25 soldiers die in clash with Islamist militia in east Libya - TV"	Reuters News;BBC Monitoring Middle East	2015-12-19;2015-12-20	At least 14 killed in clashes in Libya's Ajdabiya;At least 25 soldiers die in clash with Islamist militia in east Libya - TV	medical sources	1	Ajdabiya town	Al Wahat district		30.755454	20.226255	POINT (20.226255 30.755454)	173921	Libya	620	Africa	1	2	2015-12-17	2015-12-19	1	25	0	0	26	26	26
157619	2014	1	1	283	DR Congo (Zaire): Government	11377	Government of DR Congo (Zaire) - CNPSC (Yakutumba)	89	490.0	Government of DR Congo (Zaire)	3043		CNPSC (Yakutumba)	1	"S/2015/19,2015-01-12,Final report of the Group of Experts on the Democratic Republic of the Congo"	S/2015/19	2015-01-12	Final report of the Group of Experts on the Democratic Republic of the Congo		5	Lake Tanganyika			-6.0	29.5	POINT (29.500000 -6.000000)	121380	DR Congo (Zaire)	490	Africa	1	2	2014-09-04	2014-09-05	0	2	0	0	2	2	2
29925	2012	1	1	372	Mali: Azawad	11985	Government of Mali - CMA	72	432.0	Government of Mali	1158		CMA	-1	Reuters 4/2-12, "UPDATE 2-Mali says 20 rebels killed, thousands flee				Malian military source and a local journalist	4	Tombouctou region	Tombouctou region		20.0	-3.0	POINT (-3.000000 20.000000)	158755	Mali	432	Africa	1	2	2012-02-03	2012-02-04	0	9	0	0	9	9	9
32240	1989	1	1	267	Ethiopia: Government	558	Government of Ethiopia - EPRDF	97	530.0	Government of Ethiopia	414		EPRDF	-1	IHT 27/12-89, Times 28/12-89					1	Debre Tabor	Begemder province		11.85	38.01667	POINT (38.016670 11.850000)	146597	Ethiopia	530	Africa	1	2	1989-12-25	1989-12-26	1800	0	0	0	1800	1800	1800
111142	1996	1	1	300	Cambodia (Kampuchea): Government	644	Government of Cambodia (Kampuchea) - KR	148	811.0	Government of Cambodia (Kampuchea)	270		KR	-1	Naeo Na', Bangkok, in Thai 12 Mar 96 p2, Radio of the Provisional Government of National Union and National Salvation of Cambodia in Cambodian 2330 gmt 13 Mar 96					4	Banteay Meanchey Province	Banteay Meanchey Province		13.75	103.0	POINT (103.000000 13.750000)	149607	Cambodia (Kampuchea)	811	Asia	1	2	1996-03-08	1996-03-12	84	24	0	0	108	108	108
217741	2015	1	2	13732	Toubou - Zuwaya	14789	Toubou - Zuwaya	3998		Toubou	6403		Zuwaya	1	"UNSMIL & OHCHR,2015-11-16,REPORT ON THE HUMAN RIGHTS SITUATION IN LIBYA 16 November 2015 "	UNSMIL & OHCHR	2015-11-16	REPORT ON THE HUMAN RIGHTS SITUATION IN LIBYA 16 November 2015	UNSMIL; Medical sources	1	Kufra town	Kufra district		24.166667	23.269618	POINT (23.269618 24.166667)	164567	Libya	620	Africa	2	4	2015-07-25	2015-08-06	0	0	11	38	49	49	49
6667	1997	1	1	386	Algeria: Government	828	Government of Algeria - AIS	109	615.0	Government of Algeria	537		AIS	-1	Reuters5/26/1997 Troops kill over 40 rebels in Algeria, El Watan				security sources and residents	1	El Gouassem town	Tissemsilt province		35.685612	1.470279	POINT (1.470279 35.685612)	181083	Algeria	615	Africa	1	2	1997-05-21	1997-05-26	0	40	0	0	40	40	40
20825	1998	1	1	387	Angola: Cabinda	832	Government of Angola - FLEC-FAC	99	540.0	Government of Angola	541		FLEC-FAC	-1	Jornal de Notcias 1998-04-02 "FLEC-FAC reivindica ataques em Cabinda				FLEC-FAC	4	Cabinda province	Cabinda province		-5.0	12.5	POINT (12.500000 -5.000000)	122786	Angola	540	Africa	1	2	1998-03-29	1998-03-30	0	0	0	0	0	0	56
162077	1998	1	1	333	Afghanistan: Government	736	Government of Afghanistan - UIFSA	130	700.0	Government of Afghanistan	304		UIFSA	-1	Voice of the Islamic Republic of Iran, Mashhad, in Persian 1330 gmt 10 Aug 98 "Taleban assaults in north Kabul Province thwarted - Iranian radio.				UIFSA spokesman	4	Kabul province	Kabul province		34.5	69.416667	POINT (69.416667 34.500000)	179779	Afghanistan	700	Asia	1	2	1998-08-09	1998-08-10	4	0	0	0	4	4	81
39917	1998	1	1	374	Rwanda: Government	805	Government of Rwanda - ALiR	94	517.0	Government of Rwanda	1128		ALiR	-1	BBC 1998-10-14 Successful anti-rebel operation to continue.				Rwandan news agency, captured rebels, military officials	4	Ruhengeri prefecture	Ruhengeri prefecture		-1.583333	29.666667	POINT (29.666667 -1.583333)	127140	Rwanda	517	Africa	1	2	1998-10-06	1998-10-11	0	0	0	0	0	0	189
40112	1998	1	1	374	Rwanda: Government	805	Government of Rwanda - ALiR	94	517.0	Government of Rwanda	1128		ALiR	-1	BBC 1998-10-14 Successful anti-rebel operation to continue.				Rwandan news agency, captured rebels, military officials	4	Gisenyi prefecture	Gisenyi prefecture		-1.75	29.5	POINT (29.500000 -1.750000)	127140	Rwanda	517	Africa	1	2	1998-10-06	1998-10-11	0	0	0	0	0	0	189
21412	1998	1	1	327	Angola: Government	714	Government of Angola - UNITA	99	540.0	Government of Angola	567		UNITA	-1	Lusa news agency web site 1998-12-02, reported by BBC mon 1998-12-04 "Army recaptures "strategic" bridge, kills 50 UNITA rebels near Andulo				provincial police	4	Bie province	Bie province		-12.5	17.25	POINT (17.250000 -12.500000)	111995	Angola	540	Africa	1	2	1998-11-28	1998-11-29	0	0	0	51	51	51	51
21922	1994	1	3	578	UNITA - Civilians	1045	UNITA - Civilians	567		UNITA	1		Civilians	-1	Radio Nacional de Angola/BBC 1994-10-11				Radio Nacional de Angola	4	Moxico province	Moxico province		-13.0	20.5	POINT (20.500000 -13.000000)	111282	Angola	540	Africa	1	2	1994-10-08	1994-10-10	0	0	0	0	0	0	10
122044	2004	1	1	259	Iraq: Government	13891	Government of Iraq - al-Mahdi Army	116	645.0	Government of Iraq	5659		al-Mahdi Army	-1	r 26/4					1	Baghdād city	Baghdād province		33.340582	44.400876	POINT (44.400876 33.340582)	177569	Iraq	645	Middle East	1	2	2004-05-25	2004-05-26	0	20	0	0	20	20	50
3282	2009	1	1	386	Algeria: Government	830	Government of Algeria - AQIM	109	615.0	Government of Algeria	539		AQIM	-1	BBC Monitoring 2009-01-7 Source: Liberte website, Algiers, in French 7 Jan 09					4	Ain Defla province	Ain Defla province		36.166667	2.166667	POINT (2.166667 36.166667)	181805	Algeria	615	Africa	1	2	2009-01-05	2009-01-06	0	0	0	0	0	0	1
122946	2009	1	1	209	Philippines: Government	411	Government of Philippines - CPP	154	840.0	Government of Philippines	169		CPP	-1	AP 24 Feb 2009 "Philippine troops clash with communist rebels				Military spokesman	4	Bukidnon province	Bukidnon province		8.0	125.0	POINT (125.000000 8.000000)	141731	Philippines	840	Asia	1	2	2009-02-22	2009-02-23	0	4	0	0	4	4	4
189681	2010	1	1	432	Russia (Soviet Union): Caucasus Emirate	899	Government of Russia (Soviet Union) - Forces of the Caucasus Emirate	57	365.0	Government of Russia (Soviet Union)	367		Forces of the Caucasus Emirate	-1	BBC 2010-06-14 ""Religious extremism" no longer a problem in Chechnya - President Kadyrov				Chechen President Ramzan Kadyrov	4	Chechnya	Chechnya		43.3058	45.7477	POINT (45.747700 43.305800)	191972	Russia (Soviet Union)	365	Europe	1	2	2010-06-11	2010-06-13	0	0	0	0	0	0	14
29210	2011	1	1	309	Sudan: Government	665	Government of Sudan - JEM	112	625.0	Government of Sudan	468		JEM	-1	AFP 2011-04-12 'Heavy fighting' between Sudan army and Darfur rebels" AND AFP 2011-04-12 "'Heavy fighting' between Sudan army, Darfur rebels" AND Reuters 2011-04-12 "Clashes erupt in Darfur as peace talks stall" AND All Africa 2011-04-12 "JEM Rebels Report Fresh Clashes With Army					4	Northern Darfur state	Northern Darfur state		16.0	26.0	POINT (26.000000 16.000000)	153053	Sudan	625	Africa	1	2	2011-04-09	2011-04-10	2	2	2	0	6	6	6
111337	1991	0	3	732	Government of Cambodia (Kampuchea) - Civilians	1199	Government of Cambodia (Kampuchea) - Civilians	148	811.0	Government of Cambodia (Kampuchea)	1		Civilians	-1	Reuters, 1991-03-25				fleeing refugees, witnesses	4	Pailin Province	Pailin Province		12.86667	102.6	POINT (102.600000 12.866670)	148166	Cambodia (Kampuchea)	811	Asia	2	4	1991-03-01	1991-03-31	0	0	0	0	0	0	2
10761	1994	1	1	287	Burundi: Government	594	Government of Burundi - CNDD	93	516.0	Government of Burundi	431		CNDD	-1	Reuters 1994-10-18 "At least 20 people killed in clashes in Burundi"; WRITENET 1995-03-01 "Burundi: Descent Into Chaos or a Manageable Crisis?				officials	4	Cibitoke province	Cibitoke province		-2.883333	29.25	POINT (29.250000 -2.883333)	125699	Burundi	516	Africa	2	4	1994-10-10	1994-10-18	0	0	0	20	20	20	30
222081	1999	1	1	289	Colombia: Government	623	Government of Colombia - FARC	17	100.0	Government of Colombia	743		FARC	-1	Reuters 24 June 1999 "Colombian army helps death squads - Amnesty.				Amnesty spokesman / Military spokesman	4	Córdoba department	Córdoba department		8.333333	-75.666667	POINT (-75.666667 8.333333)	141329	Colombia	100	Americas	1	2	1999-06-22	1999-06-23	39	19	0	0	58	58	58
39524	1991	1	1	374	Rwanda: Government	804	Government of Rwanda - FPR	94	517.0	Government of Rwanda	527		FPR	-1	Reuters 6/5-91					4	Ruhengeri prefecture	Ruhengeri prefecture		-1.583333	29.666667	POINT (29.666667 -1.583333)	127140	Rwanda	517	Africa	2	3	1991-04-30	1991-05-06	0	0	0	0	0	0	81
6782	2004	1	3	480	Government of Sudan - Civilians	947	Government of Sudan - Civilians	112	625.0	Government of Sudan	1		Civilians	-1	AP 27/10				SLM spokesman	1	Ailliet town	Northern Darfur state		11.95	27.0666	POINT (27.066600 11.950000)	146575	Sudan	625	Africa	1	2	2004-10-26	2004-10-27	0	0	26	0	26	26	26
143061	2014	1	1	333	Afghanistan: Government	735	Government of Afghanistan - Taleban	130	700.0	Government of Afghanistan	303		Taleban	1	"Xinhua News Agency,2014-01-05,Roundup: Afghan forces kill 15 militants, detain 5 terrorists"	Xinhua News Agency	2014-01-05	Roundup: Afghan forces kill 15 militants, detain 5 terrorists	governor of Abband district /Taleban	1	Jangul village	Ghazni province	Ab Band district	33.063892	68.050095	POINT (68.050095 33.063892)	177617	Afghanistan	700	Asia	1	2	2014-01-04	2014-01-05	0	2	0	6	8	8	15
139585	2008	1	1	259	Iraq: Government	13891	Government of Iraq - al-Mahdi Army	116	645.0	Government of Iraq	5659		al-Mahdi Army	-1	r 12/4				military	1	Baghdād city	Baghdād province		33.340582	44.400876	POINT (44.400876 33.340582)	177569	Iraq	645	Middle East	1	2	2008-04-11	2008-04-12	0	0	0	13	13	13	13
165202	2009	1	1	333	Afghanistan: Government	735	Government of Afghanistan - Taleban	130	700.0	Government of Afghanistan	303		Taleban	-1	AP, 2009-05-14, "Afghan police: 11 insurgents killed in south				provincial police	4	Paktika province	Paktika province		32.416667	68.75	POINT (68.750000 32.416667)	176178	Afghanistan	700	Asia	1	2	2009-05-13	2009-05-14	0	11	0	0	0	11	11
165315	2009	1	1	333	Afghanistan: Government	735	Government of Afghanistan - Taleban	130	700.0	Government of Afghanistan	303		Taleban	-1	Reuters, 2009-06-04, "FACTBOX-Security developments in Afghanistan, June 4				US army	4	Paktika province	Paktika province		32.416667	68.75	POINT (68.750000 32.416667)	176178	Afghanistan	700	Asia	1	2	2009-06-03	2009-06-04	0	6	0	0	6	6	6
34792	2009	1	1	329	Ethiopia: Ogaden	719	Government of Ethiopia - ONLF	97	530.0	Government of Ethiopia	497		ONLF	-1	AFP 14/11-09, "Ethiopia rebels claim massive counter-offensive", BBC Monitoring Newsfile 17/11-09, "Ethiopia's Ogaden rebels claim killing 626 government troops"; Ogaden National Liberation Front website, in English 16 Nov 09, All Africa 19/11-09, "Ethiopia Denies Ogaden Rebel's Claims", BBC Monitoring Africa 19/11-09, "Ethiopia denies claims of victory by Somali rebel group"; Somali Puntlandpost…				foreign aid workers	4	Somali state	Somali state		7.0	44.0	POINT (44.000000 7.000000)	140129	Ethiopia	530	Africa	2	4	2009-11-10	2009-11-19	200	200	0	0	400	400	400
166081	2009	1	1	333	Afghanistan: Government	726	Government of Afghanistan - Hizb-i Islami-yi Afghanistan	130	700.0	Government of Afghanistan	299		Hizb-i Islami-yi Afghanistan	-1	BBC Monitoring, 2009-11-26, "Eight insurgents killed, 40 others captured in Afghan north operation				Afghan army	4	Baghlan province	Baghlan province		35.75	69.0	POINT (69.000000 35.750000)	181219	Afghanistan	700	Asia	1	2	2009-11-25	2009-11-26	0	0	0	0	0	0	8
115523	2011	1	1	338	Iran: Government	754	Government of Iran - PJAK	114	630.0	Government of Iran	309		PJAK	-1	BBC Monitoring Middle East, "Al-Iraqiyah List supports plan to "trim" government size; update", 27 June 2011				Baghdad televison	4	Arbīl province	Arbīl province		36.166667	44.0	POINT (44.000000 36.166667)	181889	Iraq	645	Middle East	1	2	2011-06-26	2011-06-27	12	1	0	0	13	13	13
12265	2009	1	1	288	Chad: Government	621	Government of Chad - UFR	87	483.0	Government of Chad	1069		UFR	-1	ARB April 2009 p. 17958					5	Eastern Chad	Sila region		14.533333	20.916667	POINT (20.916667 14.533333)	150882	Chad	483	Africa	1	2	2009-05-07	2009-05-08	0	0	0	2	2	2	104
221939	1998	1	1	289	Colombia: Government	623	Government of Colombia - FARC	17	100.0	Government of Colombia	743		FARC	-1	Reuters 18 Aug 1998 "Peace process to go on despite clashes - Colombia.				Rebel spokesman / Military spokesman	1	Urabá region	Antioquia department		7.76009	-76.66269	POINT (-76.662690 7.760090)	140607	Colombia	100	Americas	1	2	1998-08-14	1998-08-16	36	46	0	17	99	99	99
35176	1999	1	1	413	Ethiopia: Oromiya	869	Government of Ethiopia - OLF	97	530.0	Government of Ethiopia	551		OLF	-1	BBC Monitoring Newsfile 19/8-99				Eritrean radio	4	Oromiya state	Oromiya state		8.0	39.0	POINT (39.000000 8.000000)	141559	Ethiopia	530	Africa	1	2	1999-08-11	1999-08-14	0	0	0	0	0	0	235
150777	2014	1	1	11345	South Sudan: Government	12413	Government of South Sudan - SPLM/A - IO	113	626.0	Government of South Sudan	4226		SPLM/A - IO	1	"BBC Monitoring Africa,2014-03-17,Ten killed, thousands displaced as South Sudan rebels attack county in Jonglei"	BBC Monitoring Africa	2014-03-17	Ten killed, thousands displaced as South Sudan rebels attack county in Jonglei		3	Duk county	Jonglei state	Duk county	7.73	31.4	POINT (31.400000 7.730000)	140823	South Sudan	626	Africa	1	2	2014-03-14	2014-03-15	0	0	10	0	10	10	10
158621	2011	1	1	354	Turkey: Kurdistan	781	Government of Turkey - PKK	115	640.0	Government of Turkey	323		PKK	-1	BBC Eur 20111225				Zaman website, local governor	1	Cudi mountain	Şırnak province		37.369444	42.344167	POINT (42.344167 37.369444)	183325	Turkey	640	Middle East	1	2	2011-12-22	2011-12-23	1	5	0	0	6	6	6
172550	2012	1	1	333	Afghanistan: Government	735	Government of Afghanistan - Taleban	130	700.0	Government of Afghanistan	303		Taleban	-1	Radio Khost, Khost, in Pashto 1530 gmt 10 Mar 12 (BBC 11 March 2012 "Programme summary of Afghan Khost radio news in Pashto 1530 gmt 10 Mar 12")				Official	4	Nangarhar province	Nangarhar province		34.33333	70.41667	POINT (70.416670 34.333330)	179061	Afghanistan	700	Asia	1	2	2012-03-09	2012-03-10	2	3	0	0	5	5	5
217253	2012	1	1	354	Turkey: Kurdistan	781	Government of Turkey - PKK	115	640.0	Government of Turkey	323		PKK	-1	BBC Monitoring European, 2012-09-10, Turkish authorities say 26 Kurdish rebels killed in southeastern province				Hakkari governor's office	4	Hakkari province	Hakkari province		37.466111	44.064444	POINT (44.064444 37.466111)	183329	Turkey	640	Middle East	1	2	2012-09-09	2012-09-10	0	19	0	0	19	19	19
198617	1989	1	3	447	Government of Venezuela - Civilians	914	Government of Venezuela - Civilians	18	101.0	Government of Venezuela	1		Civilians	1	"Amnesty International,1993-11-01,AI Index: AMR 53/07/93 £Venezuela: @The Eclipse of Human Rights"	Amnesty International	1993-11-01	AI Index: AMR 53/07/93 £Venezuela: @The Eclipse of Human Rights	Amnesty	1	Caracas city	Distrito Federal	Libertador municipality	10.488011	-66.879193	POINT (-66.879193 10.488011)	144227	Venezuela	101	Americas	1	1	1989-02-28	1989-02-28	0	0	1	0	1	1	1
220530	1989	1	3	610	AUC - Civilians	1077	AUC - Civilians	771		AUC	1		Civilians	-1	Rutas del Conflicto "MASACRE DE SAN ROQUE, ANTIOQUIA" http://rutasdelconflicto.com/interna.php?masacre=723					3	San Roque municipality	Antioquia department	San Roque municipality	6.416667	-74.833333	POINT (-74.833333 6.416667)	138451	Colombia	100	Americas	1	1	1989-02-28	1989-02-28	0	0	7	0	7	7	7
162104	2014	1	2	11704	anti-Balaka - FPRC	12378	anti-Balaka - FPRC	4201		anti-Balaka	4007		FPRC	1	"Humanitartarian Response,2014-06-09,Liste des Incidents en RCA"	Humanitartarian Response	2014-06-09	Liste des Incidents en RCA	UNDSS Sitrep 2014/04/18	1	Dekoa town	Kémo province	Dékoa region	6.32	19.08	POINT (19.080000 6.320000)	138639	Central African Republic	482	Africa	1	2	2014-04-16	2014-04-17	0	0	0	27	27	27	27
217289	2012	1	1	354	Turkey: Kurdistan	781	Government of Turkey - PKK	115	640.0	Government of Turkey	323		PKK	-1	Reuters News, 2012-10-20, Nine killed in clashes with Kurdish militants in Turkey				Officials	4	Hakkari province	Hakkari province		37.466111	44.064444	POINT (44.064444 37.466111)	183329	Turkey	640	Middle East	1	2	2012-10-19	2012-10-20	3	3	0	0	6	6	6
93034	2005	1	1	364	India: Kashmir	792	Government of India - Kashmir insurgents	141	750.0	Government of India	325		Kashmir insurgents	-1	Daily Excelsior web site				army	1	Gulpur village	Jammu and Kashmir State	Poonch district	33.703605	74.081722	POINT (74.081722 33.703605)	178349	India	750	Asia	1	2	2005-01-22	2005-01-23	0	2	0	0	2	2	2
80780	2013	1	1	333	Afghanistan: Government	735	Government of Afghanistan - Taleban	130	700.0	Government of Afghanistan	303		Taleban	-1	Xinhua 22 Sep 2013 "16 killed in Afghan attacks				Local official	4	Wardak province	Wardak province		34.25	68.0	POINT (68.000000 34.250000)	179057	Afghanistan	700	Asia	1	2	2013-09-21	2013-09-22	0	2	0	0	2	2	2
79316	2013	1	1	333	Afghanistan: Government	735	Government of Afghanistan - Taleban	130	700.0	Government of Afghanistan	303		Taleban	-1	Xinhua 26 May 2013 "19 insurgents killed in eastern Afghan operations				ISAF	4	Logar province	Logar province		34.0	69.25	POINT (69.250000 34.000000)	179059	Afghanistan	700	Asia	1	2	2013-05-25	2013-05-26	0	3	0	0	3	3	3
71393	2013	1	1	231	Myanmar (Burma): Kachin	461	Government of Myanmar (Burma) - KIO	144	775.0	Government of Myanmar (Burma)	201		KIO	-1	Mizzima News, Battles ongoing in northern Shan State, 2013-07-25				local residents	4	Kachin State	Kachin State		26.0	97.5	POINT (97.500000 26.000000)	167596	Myanmar (Burma)	775	Asia	1	2	2013-07-23	2013-07-25	3	0	0	0	3	3	5
21232	1991	1	1	327	Angola: Government	714	Government of Angola - UNITA	99	540.0	Government of Angola	567		UNITA	-1	Reuters 1991-05-12 "ANGOLAN TROOPS, REBELS CLASH AS CEASEFIRE DEADLINE NEARS				military communique; UNITA	1	Luena town	Moxico province		-11.783333	19.916667	POINT (19.916667 -11.783333)	112720	Angola	540	Africa	1	2	1991-05-10	1991-05-12	0	38	0	23	61	61	61
10471	1991	1	1	287	Burundi: Government	593	Government of Burundi - Palipehutu	93	516.0	Government of Burundi	430		Palipehutu	-1	Reuters 1991-11-27 "BURUNDI SECURITY FORCES MOP UP REMAINING REBEL RESISTANCE				government	4	Bubanza province	Bubanza province		-3.116667	29.4	POINT (29.400000 -3.116667)	124979	Burundi	516	Africa	1	2	1991-11-24	1991-11-27	0	0	0	6	6	6	6
21388	1993	1	1	327	Angola: Government	714	Government of Angola - UNITA	99	540.0	Government of Angola	567		UNITA	-1	Reuters 1993-03-15 "Angolan government denies loss of Cubal"; Televisao Popular de Angola 1993-03-14/ BBC 1993-03-16 "GOVERNMENT REPORTS CAPTURE OF SOYO; UNITA REPORTS ADVANCES ELSEWHERE				defence ministry spokesman; UNITA	1	Soyo town	Zaire province		-6.133333	12.366667	POINT (12.366667 -6.133333)	120625	Angola	540	Africa	1	2	1993-03-13	1993-03-15	0	30	0	0	30	30	200
21818	1994	1	1	327	Angola: Government	714	Government of Angola - UNITA	99	540.0	Government of Angola	567		UNITA	-1	Radio Nacional de Angola 1994-06-16/ BBC 1994-06-18 "CLASHES CONTINUE IN CUANZA NORTE, MALANJE, KUITO				state radio	2	Catombe town area	Cuanza Norte province		-8.8	15.5	POINT (15.500000 -8.800000)	117032	Angola	540	Africa	1	2	1994-06-14	1994-06-15	0	10	0	0	10	10	10
46	1994	1	1	402	Yemen (North Yemen): South Yemen	853	Government of Yemen (North Yemen) - Democratic Republic of Yemen	123	678.0	Government of Yemen (North Yemen)	353		Democratic Republic of Yemen	-1	Reuters 1994-06-22 "Battles rage around Aden, residential areas hit				Hospital sources	1	‘Adan town	‘Adan governorate		12.779444	45.036667	POINT (45.036667 12.779444)	148051	Yemen (North Yemen)	678	Middle East	1	2	1994-06-21	1994-06-22	0	0	0	11	11	11	11
22296	1990	1	1	327	Angola: Government	714	Government of Angola - UNITA	99	540.0	Government of Angola	567		UNITA	-1	African Defence April 1990, p. 23				UNITA	6	Angola			-12.5	18.5	POINT (18.500000 -12.500000)	111998	Angola	540	Africa	2	3	1990-02-14	1990-02-20	33	245	0	0	278	278	278
22279	1994	1	1	327	Angola: Government	714	Government of Angola - UNITA	99	540.0	Government of Angola	567		UNITA	-1	Radio Nacional de Angola 1994-06-27/ BBC 1994-06-29 ""UNPRECEDENTED BLOODBATH" IN KUITO; FIGHTING IN N'DALATANDO, MALANJE, MENONGUE				state radio	4	Bie province	Bie province		-12.5	17.25	POINT (17.250000 -12.500000)	111995	Angola	540	Africa	1	2	1994-06-26	1994-06-27	0	0	0	23	23	23	23
54	1994	1	1	402	Yemen (North Yemen): South Yemen	853	Government of Yemen (North Yemen) - Democratic Republic of Yemen	123	678.0	Government of Yemen (North Yemen)	353		Democratic Republic of Yemen	-1	Reuters 1994-06-29 "Aden under heavy shelling all night"; "Northern Yemenis launch fresh push against Aden				Southern official; hospital sources, residents	1	‘Adan town	‘Adan governorate		12.779444	45.036667	POINT (45.036667 12.779444)	148051	Yemen (North Yemen)	678	Middle East	1	2	1994-06-28	1994-06-29	0	0	0	17	17	17	40
20923	1994	1	1	327	Angola: Government	714	Government of Angola - UNITA	99	540.0	Government of Angola	567		UNITA	-1	Voice of the Resistance of the Black Cockerel 1994-10-05/ BBC 1994-10-07 "UNITA RADIO SAYS MORE THAN 80 GOVERNMENT TROOPS KILLED IN SOUTHERN ANGOLA				UNITA	2	Cacula town	Huila province		-14.5	14.116667	POINT (14.116667 -14.500000)	109109	Angola	540	Africa	1	2	1994-10-02	1994-10-04	0	0	0	0	0	0	81
22401	1995	1	1	327	Angola: Government	714	Government of Angola - UNITA	99	540.0	Government of Angola	567		UNITA	-1	Voice of the Resistance of the Black Cockerel 1995-08-18/ BBC 1995-08-21 "UNITA RADIO SAYS GOVERNMENT FORCES LAUNCHING ATTACKS IN CUNENE PROVINCE				UNITA	1	Chimué town	Cunene province		-15.166667	16.65	POINT (16.650000 -15.166667)	107674	Angola	540	Africa	1	2	1995-08-17	1995-08-18	0	0	0	4	4	4	4
10750	1996	1	1	287	Burundi: Government	594	Government of Burundi - CNDD	93	516.0	Government of Burundi	431		CNDD	-1	Reuters, 1996-09-06, "Burundi army says three days of fighting ends.				army	4	Bujumbura Rural province	Bujumbura Rural province		-3.461626	29.448776	POINT (29.448776 -3.461626)	124979	Burundi	516	Africa	1	2	1996-09-03	1996-09-05	0	0	0	0	0	0	80
135195	2000	1	1	333	Afghanistan: Government	736	Government of Afghanistan - UIFSA	130	700.0	Government of Afghanistan	304		UIFSA	-1	Voice of the Islamic Republic of Iran, Mashhad, in Dari 1330 gmt 13 Apr 00. "Afghan Northern Alliance foil Taleban attack north of capital - Iran radio.				Taleban spokesman / UIFSA spokesman	4	Jawzjan province	Jawzjan province		36.83333	65.83333	POINT (65.833330 36.833330)	182652	Afghanistan	700	Asia	1	2	2000-04-11	2000-04-12	0	0	0	0	0	0	12
8202	2000	1	1	309	Sudan: Government	663	Government of Sudan - SPLM/A	112	625.0	Government of Sudan	466		SPLM/A	-1	AFP 2000-06-21 "Sudanese rebels claim to have killed 412 government troops ATTENTION - ADDS warning to oil firms, CORRECTS spelling in para three ///				Sudan People's Liberation Army (SPLA) spokesman Yasser Arman	4	Upper Nile state	Upper Nile state		10.0	32.7	POINT (32.700000 10.000000)	144426	Sudan	625	Africa	1	2	2000-06-18	2000-06-21	430	0	0	0	430	430	430
10668	2001	1	1	287	Burundi: Government	597	Government of Burundi - CNDD-FDD	93	516.0	Government of Burundi	434		CNDD-FDD	-1	Reuters, 2001-12-19, "Burundi army says kills more than 10 Hutu rebels.				army	4	Makamba province	Makamba province		-4.166667	29.752778	POINT (29.752778 -4.166667)	123540	Burundi	516	Africa	1	2	2001-12-13	2001-12-18	0	10	0	0	10	10	10
7900	2006	1	3	586	Janjaweed - Civilians	1053	Janjaweed - Civilians	630		Janjaweed	1		Civilians	-1	Amnesty International 2006-09-29 "Darfur crisis Testimonies from Eastern Chad				Testimonies given to Amnesty from A villager from Moukchacha	4	Ouaddai region	Ouaddai region		13.816667	20.816667	POINT (20.816667 13.816667)	149442	Chad	483	Africa	1	2	2006-09-23	2006-09-24	0	0	1	0	1	1	1
118933	2012	0	3	606	ELN - Civilians	1073	ELN - Civilians	744		ELN	1		Civilians	-1	Colombian insurgents admit kidnapping pipeline employees, 30 July 2012, EFE News Service				ELN	4	Arauca department	Arauca department		6.666667	-71.0	POINT (-71.000000 6.666667)	139179	Colombia	100	Americas	2	5	2012-01-01	2012-07-30	0	0	5	0	5	5	5
142200	1989	1	1	333	Afghanistan: Government	727	Government of Afghanistan - Hizb-i Islami-yi Afghanistan - Khalis faction	130	700.0	Government of Afghanistan	294		Hizb-i Islami-yi Afghanistan - Khalis faction	1	"UN Mapping Report Afghanistan,2005-01-01,Un Mapping Report Afghanistan "	UN Mapping Report Afghanistan	2005-01-01	Un Mapping Report Afghanistan	eye-witness	3	Surkh Rod district	Nangarhar province	Surkh Rod district	34.393849	70.274439	POINT (70.274439 34.393849)	179061	Afghanistan	700	Asia	1	4	1989-03-01	1989-03-31	0	0	6	0	6	6	6
217035	2015	1	2	13204	Benghazi Revolutionaries Shura Council - Forces of the House of Representatives	14061	Benghazi Revolutionaries Shura Council - Forces of the House of Representatives	4369		Benghazi Revolutionaries Shura Council	5802		Forces of the House of Representatives	1	"Africa Research Bulletin,2015-02-13,Libya in Brief"	Africa Research Bulletin	2015-02-13	Libya in Brief	ARB	4	Benghazi district	Benghazi district		32.116667	20.066667	POINT (20.066667 32.116667)	176081	Libya	620	Africa	1	2	2015-01-09	2015-01-10	6	0	0	0	6	6	6
236382	2016	1	2	13729	Ajdabiya Revolutionaries Shura Council - Forces of the House of Representatives	14786	Ajdabiya Revolutionaries Shura Council - Forces of the House of Representatives	6400		Ajdabiya Revolutionaries Shura Council	5802		Forces of the House of Representatives	2	"Libya Security Monitor,2016-02-22,Ajdabiya Situation Update: 20–21 February";"Africa Research Bulletin 53-2,2016-03-04,LIBYA"	Libya Security Monitor;Africa Research Bulletin 53-2	2016-02-22;2016-03-04	Ajdabiya Situation Update: 20–21 February;LIBYA	medical source (LANA/AFP in ARB)	1	Ajdabiya town	Al Wahat district		30.755454	20.226255	POINT (20.226255 30.755454)	173921	Libya	620	Africa	1	2	2016-02-20	2016-02-21	0	0	0	7	7	7	7
7820	2000	1	2	4858	SPLM/A - SSUM/A	5468	SPLM/A - SSUM/A	466		SPLM/A	1037		SSUM/A	-1	`Akhbar al-Yawm', Khartoum, in Arabic 30 Jul 00 2000-08-02 "Death of 140 rebels in clash with pro-government forces in south reported				"Southern [Sudanese] sources"	2	Bangar area	Unity state		9.733333	30.083333	POINT (30.083333 9.733333)	143701	Sudan	625	Africa	1	2	2000-07-29	2000-07-30	70	0	0	0	70	70	70
9068	2000	1	2	4858	SPLM/A - SSUM/A	5468	SPLM/A - SSUM/A	466		SPLM/A	1037		SSUM/A	-1	`Akhbar al-Yawm', Khartoum, in Arabic 30 Jul 00 2000-08-02 "Death of 140 rebels in clash with pro-government forces in south reported				"Southern [Sudanese] sources"	4	Unity state	Unity state		9.5	30.0	POINT (30.000000 9.500000)	143701	Sudan	625	Africa	1	2	2000-07-29	2000-07-30	70	0	0	0	70	70	70
50361	2005	1	3	488	Government of Myanmar (Burma) - Civilians	955	Government of Myanmar (Burma) - Civilians	144	775.0	Government of Myanmar (Burma)	1		Civilians	-1	Burma Human Rights Yearbook 2005					4	Shan State	Shan State		22.0	98.0	POINT (98.000000 22.000000)	161837	Myanmar (Burma)	775	Asia	1	2	2005-07-17	2005-07-22	0	0	2	0	2	2	3
90474	2005	1	1	227	India: Government	453	Government of India - CPI-Maoist	141	750.0	Government of India	195		CPI-Maoist	-1	AFP				police	1	Jehanabad town	Bihar State	Jehanabad District	25.204258	84.990032	POINT (84.990032 25.204258)	166130	India	750	Asia	1	2	2005-11-13	2005-11-14	3	1	0	1	5	5	5
8121	2010	1	1	309	Sudan: Government	666	Government of Sudan - SLM/A	112	625.0	Government of Sudan	469		SLM/A	-1	BBC Monitoring Middle East 2010-02-16 "Darfur rebels say repelled fresh Sudanese army attack in Darfur" AND AFP 2009-10-16 "Latest Darfur fighting displaces 'thousands': UNAMID					5	Jebel Marra area	Southern Darfur state		13.166667	24.366667	POINT (24.366667 13.166667)	148729	Sudan	625	Africa	1	2	2010-02-15	2010-02-16	1	0	0	48	49	49	49
8068	2010	1	1	309	Sudan: Government	666	Government of Sudan - SLM/A	112	625.0	Government of Sudan	469		SLM/A	-1	BBC Monitoring Middle East 2010-02-26 "Sudan rebels accuse government of targeting civilians in Darfur					5	Jebel Marra area	Southern Darfur state		13.166667	24.366667	POINT (24.366667 13.166667)	148729	Sudan	625	Africa	1	2	2010-02-24	2010-02-26	0	0	0	0	0	0	78
9151	2010	1	1	309	Sudan: Government	666	Government of Sudan - SLM/A	112	625.0	Government of Sudan	469		SLM/A	-1	BBC Monitoring Middle East 2010-02-26 "Sudan rebels accuse government of targeting civilians in Darfur" AND BBC Monitoring Middle East 2010-03-01 "Darfur rebel group denounces cease-fire violations by Sudanese army					5	Jebel Marra area	Southern Darfur state		13.166667	24.366667	POINT (24.366667 13.166667)	148729	Sudan	625	Africa	1	2	2010-02-24	2010-02-26	0	0	50	0	50	50	50
7102	2010	1	1	309	Sudan: Government	666	Government of Sudan - SLM/A	112	625.0	Government of Sudan	469		SLM/A	-1	CrisisWatch Database Sudan 2010-10-01					5	Jebel Marra area	Southern Darfur state		13.166667	24.366667	POINT (24.366667 13.166667)	148729	Sudan	625	Africa	1	2	2010-09-22	2010-09-23	0	0	0	0	0	0	18
29216	2011	1	1	309	Sudan: Government	666	Government of Sudan - SLM/A	112	625.0	Government of Sudan	469		SLM/A	-1	AFP 2011-03-09 "17 killed in clashes with Darfur rebels: army					2	Jebel Marra area	Southern Darfur state		13.166667	24.366667	POINT (24.366667 13.166667)	148729	Sudan	625	Africa	1	2	2011-03-07	2011-03-09	2	0	0	0	2	2	17
29220	2011	1	1	309	Sudan: Government	666	Government of Sudan - SLM/A	112	625.0	Government of Sudan	469		SLM/A	-1	All Africa 2011-06-23 "Darfur Rebels Say Air Attack Killed 35 Civilians, Call for No-Fly Zone					4	Southern Darfur state	Southern Darfur state		11.0	25.0	POINT (25.000000 11.000000)	145851	Sudan	625	Africa	1	2	2011-06-20	2011-06-22	0	0	0	0	0	0	35
30192	2011	1	1	309	Sudan: Government	11988	Government of Sudan - SRF	112	625.0	Government of Sudan	1162		SRF	-1	Xinhua 2011-12-25 "2nd LD: Khartoum announces killing of rebel leader, 30 followers					4	Northern Kordofan state	Northern Kordofan state		14.5	29.5	POINT (29.500000 14.500000)	150900	Sudan	625	Africa	1	2	2011-12-19	2011-12-23	0	31	0	0	31	31	31
29820	2012	1	1	329	Ethiopia: Ogaden	719	Government of Ethiopia - ONLF	97	530.0	Government of Ethiopia	497		ONLF	-1	Ogaden Online 6/2-12, "15 Ethiopian Soldiers killed near Babili, Ogaden", at http://www.ogaden.com/hornnews/ogaden/1406-15-ethiopian-soldiers-killed-near-babili-ogaden.html					4	Somali state	Somali state		7.0	44.0	POINT (44.000000 7.000000)	140129	Ethiopia	530	Africa	1	2	2012-02-04	2012-02-06	0	0	0	0	0	0	15
29184	2012	1	3	480	Government of Sudan - Civilians	947	Government of Sudan - Civilians	112	625.0	Government of Sudan	1		Civilians	-1	All Africa 2012-08-08 "Police Fatally Shoot Darfur Protesters [press release]					4	Southern Darfur state	Southern Darfur state		11.5	24.666667	POINT (24.666667 11.500000)	146570	Sudan	625	Africa	1	2	2012-07-30	2012-08-02	0	0	0	0	0	0	12
21502	1994	1	1	327	Angola: Government	714	Government of Angola - UNITA	99	540.0	Government of Angola	567		UNITA	-1	Radio Nacional de Angola 1994-06-21/ BBC 1994-06-23 "LUANDA RADIO - FIGHTING CONTINUES IN KUITO, N'DALATANDO AND MALANJE				state radio	1	Malanje town	Malanje province		-9.544722	16.345278	POINT (16.345278 -9.544722)	115593	Angola	540	Africa	1	2	1994-06-20	1994-06-21	0	0	0	54	54	54	58
3953	1995	1	1	386	Algeria: Government	829	Government of Algeria - GIA	109	615.0	Government of Algeria	538		GIA	-1	BBC 3/27/1995 SECURITY FORCES KILL 22 "CRIMINALS" IN THREE DAYS. _F Source: Algerian radio, Algiers, in Arabic 1500 gmt 25 Mar 95					4	Medea province	Medea province		36.083333	3.0	POINT (3.000000 36.083333)	181807	Algeria	615	Africa	1	2	1995-03-22	1995-03-24	0	1	0	0	1	1	1
4762	1995	1	1	386	Algeria: Government	829	Government of Algeria - GIA	109	615.0	Government of Algeria	538		GIA	-1	BBC 3/27/1995 SECURITY FORCES KILL 22 "CRIMINALS" IN THREE DAYS. _F Source: Algerian radio, Algiers, in Arabic 1500 gmt 25 Mar 95					4	Oum El Bouaghi province	Oum El Bouaghi province		35.833333	7.083333	POINT (7.083333 35.833333)	181095	Algeria	615	Africa	1	2	1995-03-22	1995-03-24	0	1	0	0	1	1	1
7893	1995	1	1	309	Sudan: Government	663	Government of Sudan - SPLM/A	112	625.0	Government of Sudan	466		SPLM/A	-1	BBC Monitoring Service: Middle East 1995-09-09 "REBEL RADIO SAYS OPPOSITION HAS REPULSED "MAJOR OFFENSIVE".					4	Eastern Equatoria state	Eastern Equatoria state		4.305833	33.022222	POINT (33.022222 4.305833)	135787	Sudan	625	Africa	2	4	1995-08-25	1995-09-05	58	0	0	0	58	58	58
2493	1995	1	1	386	Algeria: Government	829	Government of Algeria - GIA	109	615.0	Government of Algeria	538		GIA	-1	BBC 10/27/1995 SECURITY FORCES KILL 10 "TERRORISTS" AND FIND WEAPONS AND EXPLOSIVES. _F Source: Algerian TV, Algiers, in Arabic 1900 gmt 25 Oct 95					4	Chlef province	Chlef province		36.25	1.25	POINT (1.250000 36.250000)	181803	Algeria	615	Africa	1	2	1995-10-22	1995-10-24	0	2	0	0	2	2	2
3011	1995	1	1	386	Algeria: Government	829	Government of Algeria - GIA	109	615.0	Government of Algeria	538		GIA	-1	BBC 10/27/1995 SECURITY FORCES KILL 10 "TERRORISTS" AND FIND WEAPONS AND EXPLOSIVES. _F Source: Algerian TV, Algiers, in Arabic 1900 gmt 25 Oct 95					4	Blida province	Blida province		36.583333	3.0	POINT (3.000000 36.583333)	182527	Algeria	615	Africa	1	2	1995-10-22	1995-10-24	0	2	0	0	2	2	2
3156	1995	1	1	386	Algeria: Government	829	Government of Algeria - GIA	109	615.0	Government of Algeria	538		GIA	-1	BBC 10/27/1995 SECURITY FORCES KILL 10 "TERRORISTS" AND FIND WEAPONS AND EXPLOSIVES. _F Source: Algerian TV, Algiers, in Arabic 1900 gmt 25 Oct 95					4	Algiers province	Algiers province		36.75	3.166667	POINT (3.166667 36.750000)	182527	Algeria	615	Africa	1	2	1995-10-22	1995-10-24	0	2	0	0	2	2	2
62147	1996	1	1	369	Papua New Guinea: Bougainville	797	Government of Papua New Guinea - BRA	157	910.0	Government of Papua New Guinea	328		BRA	-1	R 6/21/1996 Papua New Guinea PM defends anti-rebel offensive					4	Bougainville Province	Bougainville Province		-6.0	155.0	POINT (155.000000 -6.000000)	121631	Papua New Guinea	910	Asia	1	2	1996-06-20	1996-06-21	0	13	0	0	13	13	13
36603	1996	1	1	314	Uganda: Government	689	Government of Uganda - ADF	90	500.0	Government of Uganda	489		ADF	-1	Reuters 16/11-96					4	Kasese District	Kasese District		0.16667	30.0	POINT (30.000000 0.166670)	130021	Uganda	500	Africa	1	2	1996-11-13	1996-11-16	7	62	0	0	69	69	69
142883	2014	1	2	4935	Ansarallah - AQAP	5545	Ansarallah - AQAP	1091		Ansarallah	881		AQAP	1	"Agence France Presse,2014-10-20,Qaeda kills 20 Shiite rebels in fresh Yemen clashes"	Agence France Presse	2014-10-20	Qaeda kills 20 Shiite rebels in fresh Yemen clashes	Security officials	1	Radā‘ town	al-Bayḑā’ governorate	Radā‘ district	14.415097	44.837089	POINT (44.837089 14.415097)	150210	Yemen (North Yemen)	678	Middle East	1	2	2014-10-19	2014-10-20	20	0	0	0	20	20	20
5795	1998	1	1	386	Algeria: Government	829	Government of Algeria - GIA	109	615.0	Government of Algeria	538		GIA	-1	Reuters, 4/13/1998 Thirty rebels, four soldiers die in Algeria					4	Tiaret province	Tiaret province		34.916667	1.583333	POINT (1.583333 34.916667)	179644	Algeria	615	Africa	1	2	1998-04-11	1998-04-12	4	30	0	0	34	34	34
1883	1998	1	1	386	Algeria: Government	829	Government of Algeria - GIA	109	615.0	Government of Algeria	538		GIA	-1	BBC 5/15/1998 Army destroys Armed Islamic Group base, kills 42 "fundamentalists"Kuna news agency, Kuwait City, in Arabic 0855 gmt 13 May 98 , El Khabar					4	Chlef province	Chlef province		36.25	1.25	POINT (1.250000 36.250000)	181803	Algeria	615	Africa	1	2	1998-05-11	1998-05-12	0	2	0	0	2	2	2
7592	1998	1	1	309	Sudan: Government	663	Government of Sudan - SPLM/A	112	625.0	Government of Sudan	466		SPLM/A	-1	BBC Monitoring Summary of World Broadcasts 1998-10-05 "Opposition radio reports fighting in west and south, 65 troops killed					4	Eastern Equatoria state	Eastern Equatoria state		4.305833	33.022222	POINT (33.022222 4.305833)	135787	Sudan	625	Africa	1	2	1998-09-30	1998-10-01	65	0	0	0	65	65	65
111030	1998	1	1	300	Cambodia (Kampuchea): Government	15800	Government of Cambodia (Kampuchea) - Forces of Norodom Ranariddh	148	811.0	Government of Cambodia (Kampuchea)	7248		Forces of Norodom Ranariddh	-1	National Voice of Cambodia, Phnom Penh, in Cambodian 0500 gmt 26 Oct 98, National Voice of Cambodia, Phnom Penh, in Cambodian 0200 gmt 27 Oct 98					4	Bântéay Méanchey province	Bântéay Méanchey province		13.75	103.0	POINT (103.000000 13.750000)	149607	Cambodia (Kampuchea)	811	Asia	1	2	1998-10-21	1998-10-24	1	2	0	0	3	3	3
50938	1999	1	3	488	Government of Myanmar (Burma) - Civilians	955	Government of Myanmar (Burma) - Civilians	144	775.0	Government of Myanmar (Burma)	1		Civilians	-1	Burma Human Rights Yearbook 1999					4	Kayah State	Kayah State		19.25	97.5	POINT (97.500000 19.250000)	157516	Myanmar (Burma)	775	Asia	2	4	1999-08-01	1999-08-31	0	0	2	0	2	2	2
153493	2014	1	1	333	Afghanistan: Government	735	Government of Afghanistan - Taleban	130	700.0	Government of Afghanistan	303		Taleban	1	"BBC Monitoring South Asia,2014-11-05,Taleban, local officials report casualties in Afghan south"	BBC Monitoring South Asia	2014-11-05	Taleban, local officials report casualties in Afghan south	Security commander, Taleban	3	Dihrawud district	Uruzgan province	Dihrawud district	32.584696	65.465693	POINT (65.465693 32.584696)	176891	Afghanistan	700	Asia	1	2	2014-10-31	2014-11-05	8	8	0	0	16	16	16
135183	2000	1	1	333	Afghanistan: Government	736	Government of Afghanistan - UIFSA	130	700.0	Government of Afghanistan	304		UIFSA	-1	Voice of the Islamic Republic of Iran, Mashhad, in Dari 0300 gmt 25 Mar 00. "Afghan anti-Taleban forces seize "strategic positions" - Iranian radio.					4	Balkh province	Balkh province		36.75	67.0	POINT (67.000000 36.750000)	182655	Afghanistan	700	Asia	1	2	2000-03-23	2000-03-24	1	0	0	0	1	1	1
53734	1989	1	2	10620	Mohajir - Pashtun	11230	Mohajir - Pashtun	2848		Mohajir	2847		Pashtun	-1	R 14/3 1989				Police	1	Karachi Town	Sindh Province	Karachi District	24.86	67.01	POINT (67.010000 24.860000)	165375	Pakistan	770	Asia	2	2	1989-03-10	1989-03-14	0	0	0	12	12	12	12
1734	2000	1	1	386	Algeria: Government	830	Government of Algeria - AQIM	109	615.0	Government of Algeria	539		AQIM	-1	BBC 5/14/2000 Eleven reported dead in Algeria violence, AFP news agency, Paris, in French 14 May 00.					4	Tiaret province	Tiaret province		34.916667	1.583333	POINT (1.583333 34.916667)	179644	Algeria	615	Africa	1	2	2000-05-11	2000-05-12	0	7	0	0	7	7	7
3390	2000	1	1	386	Algeria: Government	830	Government of Algeria - AQIM	109	615.0	Government of Algeria	539		AQIM	-1	Reuters, 8/29/2000 Algeria security forces kill 25 Moslem rebels					4	Ain Defla province	Ain Defla province		36.166667	2.166667	POINT (2.166667 36.166667)	181805	Algeria	615	Africa	1	2	2000-08-18	2000-08-20	0	13	0	0	13	13	13
6327	2000	1	1	386	Algeria: Government	830	Government of Algeria - AQIM	109	615.0	Government of Algeria	539		AQIM	-1	Reuters, 8/29/2000 Algeria security forces kill 25 Moslem rebels					4	Chlef province	Chlef province		36.25	1.25	POINT (1.250000 36.250000)	181803	Algeria	615	Africa	1	2	2000-08-18	2000-08-20	0	12	0	0	12	12	12
16463	2003	1	2	4568	Supporters of AD - Supporters of PDP	5178	Supporters of AD - Supporters of PDP	571		Supporters of AD	668		Supporters of PDP	-1	HRW 2003, "TESTING DEMOCRACY: Political Violence in Nigeria", 4					1	Lagos town	Lagos state		6.453056	3.395833	POINT (3.395833 6.453056)	138607	Nigeria	475	Africa	1	2	2003-03-11	2003-03-12	0	0	0	0	0	0	7
50319	2005	1	2	4699	RCSS - UWSA	5309	RCSS - UWSA	256		RCSS	364		UWSA	-1	: Irrawaddy web site, Bangkok, in English 18 Apr 05					4	Shan State	Shan State		22.0	98.0	POINT (98.000000 22.000000)	161837	Myanmar (Burma)	775	Asia	2	4	2005-02-10	2005-02-20	0	0	0	8	0	8	8
34293	2008	1	2	4607	Derashe - Konso	5217	Derashe - Konso	919		Derashe	1039		Konso	-1	2008 Human Rights Reports: Ethiopia BUREAU OF DEMOCRACY, HUMAN RIGHTS, AND LABOR 2008 Country Reports on Human Rights Practices February 25, 2009					5	Derashe special woreda, Konso special woreda (border between), SNNPR	SNNP state		5.475114	37.345561	POINT (37.345561 5.475114)	137235	Ethiopia	530	Africa	1	2	2008-02-03	2008-02-07	0	0	0	33	33	33	33
30213	2012	1	2	4963	FDC - FDLR	5573	FDC - FDLR	1136		FDC	528		FDLR	-1	More Than 100,000 Flee Fresh Violence in East Since November [press release] by By Celine Schmitt 542 words 20 January 2012 17:50 All Africa AFNWS English (c) 2012 AllAfrica, All Rights Reserved					4	Nord Kivu province	Nord Kivu province		-0.666667	28.75	POINT (28.750000 -0.666667)	128578	DR Congo (Zaire)	490	Africa	2	4	2012-01-11	2012-01-20	0	0	0	22	22	22	22
41734	2012	1	2	4895	Christians (Nigeria) - Muslims (Nigeria)	5505	Christians (Nigeria) - Muslims (Nigeria)	1020		Christians (Nigeria)	1021		Muslims (Nigeria)	-1	Nigeria: Domestic Media Monitoring Report, 10-23 June 2012, citing Daily Trust website on 20 June, HRW October 2012, "HRW October 2012, “Spiraling Violence Boko Haram Attacks and Security Force Abuses in Nigeria”, 51					1	Kaduna town	Kaduna state		10.52224	7.43828	POINT (7.438280 10.522240)	145095	Nigeria	475	Africa	1	2	2012-06-17	2012-06-21	0	0	0	79	79	79	79
16397	1991	1	2	4895	Christians (Nigeria) - Muslims (Nigeria)	5505	Christians (Nigeria) - Muslims (Nigeria)	1020		Christians (Nigeria)	1021		Muslims (Nigeria)	-1	ICG December 2010, "Northern Nigeria: Background to Conflict", 31; Reuters news, 15-Oct-91					1	Kano town	Kano state		11.994354	8.513807	POINT (8.513807 11.994354)	146538	Nigeria	475	Africa	1	2	1991-10-14	1991-10-15	200	0	0	0	200	200	300
17973	1992	1	2	4840	Supporters of ANC - Supporters of IFP	5450	Supporters of ANC - Supporters of IFP	1086		Supporters of ANC	620		Supporters of IFP	-1	TRC Report					1	Inanda town	Natal province		-29.715148	30.948067	POINT (30.948067 -29.715148)	86822	South Africa	560	Africa	2	4	1992-09-01	1992-09-30	0	0	2	0	2	2	2
24575	1996	1	3	547	AFDL - Civilians	1014	AFDL - Civilians	422		AFDL	1		Civilians	-1	S/1998/581p.37					4	Sud Kivu region	Sud Kivu region		-3.16667	28.25	POINT (28.250000 -3.166670)	124977	DR Congo (Zaire)	490	Africa	1	2	1996-10-27	1996-11-01	0	0	1256	0	1256	1256	1256
141575	2000	1	2	4903	Christians (Indonesia) - Muslims (Indonesia)	5513	Christians (Indonesia) - Muslims (Indonesia)	860		Christians (Indonesia)	861		Muslims (Indonesia)	-1	AP 5/26/2000 34 killed in fresh religious violence in eastern Indonesia					4	Maluku Utara Province	Maluku Utara Province		0.783333	127.366667	POINT (127.366667 0.783333)	130935	Indonesia	850	Asia	1	2	2000-05-25	2000-05-26	26	7	0	1	34	34	34
34296	2001	1	2	4744	Derashe - Zeyle	5354	Derashe - Zeyle	919		Derashe	920		Zeyle	-1	BBC Monitoring Newsfile 24/11-01, http://www.terrorismcentral.com/Library/Government/US/StateDepartment/DemocracyHumanRights/2001/Africa/Ethiopia.html					5	Derashe special woreda, Arba Minch Zuria woreda, Gamo-Gofa (border between)	SNNP state		5.725956	37.431208	POINT (37.431208 5.725956)	137955	Ethiopia	530	Africa	2	3	2001-11-17	2001-11-23	0	0	0	40	40	40	40
115461	2014	1	1	388	Azerbaijan: Artsakh (Nagorno-Karabakh)	833	Government of Azerbaijan - Republic of Artsakh	64	373.0	Government of Azerbaijan	338		Republic of Artsakh	2	"Agence France Presse,2014-08-01,Azerbaijan 'suffers losses' in major clashes with Armenia";"Agence France Presse,2014-08-01,Eight Azeri troops killed in clashes with Armenia"	Agence France Presse;Agence France Presse	2014-08-01;2014-08-01	Azerbaijan 'suffers losses' in major clashes with Armenia;Eight Azeri troops killed in clashes with Armenia	Armenian TV	5	Line of Contact			40.0	47.0	POINT (47.000000 40.000000)	187655	Azerbaijan	373	Europe	1	2	2014-07-30	2014-08-01	8	0	0	0	8	8	8
213595	2015	1	1	354	Turkey: Kurdistan	781	Government of Turkey - PKK	115	640.0	Government of Turkey	323		PKK	2	"Reuters News,2015-09-28,Five children hurt in bomb blast in southeast Turkey";"Reuters News,2015-09-29,CORRECTED-(OFFICIAL)-Turkish forces kill more than 30 Kurdish militants on Friday -Erdogan"	Reuters News;Reuters News	2015-09-28;2015-09-29	Five children hurt in bomb blast in southeast Turkey;CORRECTED-(OFFICIAL)-Turkish forces kill more than 30 Kurdish militants on Friday -Erdogan	state-run broadcaster TRT, President Erdogan	1	Northern Iraq			36.166667	42.583333	POINT (42.583333 36.166667)	181886	Iraq	645	Middle East	1	2	2015-09-25	2015-09-26	0	0	0	0	0	0	30
50576	1997	1	1	422	Myanmar (Burma): Wa	887	Government of Myanmar (Burma) - UWSA	144	775.0	Government of Myanmar (Burma)	364		UWSA	-1	R 31/10 1997				Thai military intelligence	5	Thai border North Myanmar			20.001944	99.0525	POINT (99.052500 20.001944)	158959	Myanmar (Burma)	775	Asia	2	4	1997-06-15	1997-07-15	30	0	0	0	30	30	30
124111	2008	1	1	308	Philippines: Mindanao	657	Government of Philippines - MILF	154	840.0	Government of Philippines	276		MILF	-1	AP 10 Aug 2008 "Philippine troops attack rebels occupying towns" / Philippine Daily Inquirer website, in English 11 Aug 08 "Philippine air force bombs Moro rebels, ground forces clash" / Philippine Daily Inquirer website, in English 11 Aug 08 "Philippine paper says 129,000 civilians flee fighting in South" /AP 11 Aug 2008 "Filipino troops press assault on Muslim rebels" /R 12 Aug 2008 "UPDATE 2-F…				Catholic church-run radio station DXMS / Military spokesman / Rebel spokesman	5	Mindanao island			8.0	125.0	POINT (125.000000 8.000000)	141731	Philippines	840	Asia	1	2	2008-08-10	2008-08-12	1	5	0	0	6	6	8
158404	2009	1	1	354	Turkey: Kurdistan	781	Government of Turkey - PKK	115	640.0	Government of Turkey	323		PKK	-1	AP 2009-02-13 Report: Turkish bombs kill Kurdish rebels in Iraq; Reuters 2009-02-13 UPDATE 1-Turkish army kills 13 rebels in north Iraq-agency (rebel claims)				Anatolian news agency, PKK spokesman	6	Iraq			33.0	44.0	POINT (44.000000 33.000000)	177569	Iraq	645	Middle East	1	2	2009-02-04	2009-02-05	0	3	0	0	3	3	10
[truncated: 151,800 more rows]
