# Supplementary material for: Explaining conflict violence in terms of conflict actor dynamics
Source: Sci Rep. 2023 Dec 1;13:21187. doi: 10.1038/s41598-023-48218-x (PMC10692117; doi:10.1038/s41598-023-48218-x)
Supplement: Supplementary file 1 — Supplementary Information. [file 41598_2023_48218_MOESM1_ESM.zip › Explaining_conflict_violence_in_terms_of_conflict_actor_dynamics_/out/departments-results-1989-1999.csv]

	dep_id	xmin	alpha	ntail	pKS
dep.2.a	2	13	2.97976988497077	28	0.7734
dep.3.a	3	4	2.25660343726951	22	0.2086
dep.5.a	5	2	2.20202870998535	16	0.1234
dep.6.a	6	2	1.75885364138124	28	0.01
dep.7.a	7	8	4.19482644066363	8	0.1374
dep.8.a	8	6	1.96582114919362	7	0.3304
dep.10.a	10	3	2.03403404567143	19	0.1846
dep.11.a	11	3	2.06850136083537	15	0.5948
dep.12.a	12	7	3.58430425908944	9	0.6994
dep.13.a	13	2	2.26350668084181	24	0.3702
dep.14.a	14	4	2.20162168628029	12	0.825
dep.15.a	15	5	2.50688974028206	19	0.2658
dep.17.a	17	3	1.88333224125935	11	0.6146
dep.18.a	18	6	4.9871830307008	12	0.4698
dep.20.a	20	4	2.86390257907122	6	0.91
dep.21.a	21	7	2.55475447276512	19	0.723
dep.22.a	22	3	2.07337625630003	10	0.195
dep.23.a	23	3	2.17036387127523	30	0.1414
dep.24.a	24	3	1.80785618128481	17	0.0932
dep.27.a	27	3	2.55339876568646	39	0.7546
dep.28.a	28	3	2.02196489070753	12	0.511
dep.30.a	30	3	2.79510066960227	14	0.7682
dep.31.a	31	2	2.01955921100826	22	0.9522
