# Supplementary material for: Explaining conflict violence in terms of conflict actor dynamics
Source: Sci Rep. 2023 Dec 1;13:21187. doi: 10.1038/s41598-023-48218-x (PMC10692117; doi:10.1038/s41598-023-48218-x)
Supplement: Supplementary file 1 — Supplementary Information. [file 41598_2023_48218_MOESM1_ESM.zip › Explaining_conflict_violence_in_terms_of_conflict_actor_dynamics_/out/departments-results-1989-2018.csv]

	dep_id	xmin	alpha	ntail	pKS
dep.2	2	3	2.05617622327355	280	0.0346
dep.3	3	7	2.60259689377624	36	0.4422
dep.5	5	5	2.91997781546418	14	0.7678
dep.6	6	2	1.85914284896086	83	0.1238
dep.7	7	2	1.99314954846029	55	0.0654
dep.8	8	1	1.52088503507977	35	0.3944
dep.9	9	1	1.9362779020218	53	0.0206
dep.10	10	5	2.55766081706895	63	0.4534
dep.11	11	3	2.33553258681515	30	0.7736
dep.12	12	7	2.78643666918165	38	0.8978
dep.13	13	2	2.33486561149388	63	0.1948
dep.14	14	3	1.89883696441837	51	0.0186
dep.15	15	5	2.61725914210394	36	0.6562
dep.17	17	3	2.06202844192458	35	0.6774
dep.18	18	6	3.37895901146793	26	0.4794
dep.19	19	3	2.28539316647561	16	0.4728
dep.20	20	1	2.11896384022057	105	0.0498
dep.21	21	17	3.18238484508816	22	0.8354
dep.22	22	2	2.09494148597094	100	0.0524
dep.23	23	9	3.40577955244141	21	0.8868
dep.24	24	2	1.87641862897378	68	0.2078
dep.25	25	3	2.56014535170686	7	0.3024
dep.26	26	1	1.93925458013051	35	0.7186
dep.27	27	3	2.51015330190278	70	0.4294
dep.28	28	3	2.39483205972631	32	0.7836
dep.30	30	3	2.22136525487637	76	0.1428
dep.31	31	3	2.14344920423863	72	0.2388
dep.33	33	20	5.87510793254302	4	0.6576
