# Supplementary material for: Explaining conflict violence in terms of conflict actor dynamics
Source: Sci Rep. 2023 Dec 1;13:21187. doi: 10.1038/s41598-023-48218-x (PMC10692117; doi:10.1038/s41598-023-48218-x)
Supplement: Supplementary file 1 — Supplementary Information. [file 41598_2023_48218_MOESM1_ESM.zip › Explaining_conflict_violence_in_terms_of_conflict_actor_dynamics_/out/departments-results-2000-2009.csv]

	dep_id	xmin	alpha	ntail	pKS
dep.2.b	2	3	2.1618327468834	159	0.3642
dep.3.b	3	5	3.15299996941012	21	0.909
dep.5.b	5	1	1.72203946672885	25	0.0462
dep.6.b	6	1	1.76235240006365	92	0.1768
dep.7.b	7	3	2.54532013818507	24	0.12
dep.8.b	8	1	1.6356378791348	22	0.0718
dep.9.b	9	1	2.00729054193486	46	0.2184
dep.10.b	10	5	2.85599027999288	41	0.047
dep.11.b	11	4	3.29441974124102	10	0.944
dep.12.b	12	6	2.56061735254081	29	0.6394
dep.13.b	13	2	2.3573954112025	38	0.494
dep.14.b	14	8	2.22984769914283	18	0.4902
dep.15.b	15	3	2.52635427917304	37	0.648
dep.17.b	17	4	2.2676730715747	15	0.555
dep.18.b	18	3	2.48980860269636	38	0.847
dep.19.b	19	4	2.58440406649688	11	0.9394
dep.20.b	20	1	2.24765840995611	94	0.0432
dep.21.b	21	12	2.81885475458975	22	0.5974
dep.22.b	22	2	2.19322500971961	68	0.6304
dep.23.b	23	2	2.31884905861073	74	0.1498
dep.24.b	24	2	2.03207893355387	44	0.6842
dep.25.b	25	3	2.65272691231902	6	0.3412
dep.26.b	26	1	2.04543154757725	31	0.366
dep.27.b	27	3	2.45913124769612	31	0.7168
dep.28.b	28	2	2.39085325919186	33	0.1038
dep.30.b	30	2	2.00265002572373	85	0.2726
dep.31.b	31	4	2.22780828124376	38	0.7336
