# Supplementary material for: Explaining conflict violence in terms of conflict actor dynamics
Source: Sci Rep. 2023 Dec 1;13:21187. doi: 10.1038/s41598-023-48218-x (PMC10692117; doi:10.1038/s41598-023-48218-x)
Supplement: Supplementary file 1 — Supplementary Information. [file 41598_2023_48218_MOESM1_ESM.zip › Explaining_conflict_violence_in_terms_of_conflict_actor_dynamics_/out/departments-results-2010-2018.csv]

	dep_id	xmin	alpha	ntail	pKS
dep.2.c	2	1	1.82125130386233	38	0.3394
dep.3.c	3	10	3.81306926148192	11	0.9708
dep.10.c	10	9	4.94510479815544	8	0.8666
dep.12.c	12	3	2.48791413669054	22	0.806
dep.14.c	14	4	3.58895090539481	5	0.5796
dep.17.c	17	3	2.86159437290712	6	0.332
dep.18.c	18	1	1.92342899011464	12	0.1052
dep.21.c	21	5	2.24226169895495	12	0.436
dep.22.c	22	9	3.75695112657011	5	0.568
dep.23.c	23	5	3.24814387376142	9	0.148
