# Supplementary material for: Explaining conflict violence in terms of conflict actor dynamics
Source: Sci Rep. 2023 Dec 1;13:21187. doi: 10.1038/s41598-023-48218-x (PMC10692117; doi:10.1038/s41598-023-48218-x)
Supplement: Supplementary file 1 — Supplementary Information. [file 41598_2023_48218_MOESM1_ESM.zip › Explaining_conflict_violence_in_terms_of_conflict_actor_dynamics_/out/regions-results-1989-1999.csv]

	region_id	region	xmin	alpha	ntail	pKS
region.1.a	1	Region 1	5	2.43311313586992	38	0.0628
region.2.a	2	Region 2	13	2.79812870621698	34	0.5372
region.3.a	3	Region 3	3	2.35932367336294	69	0.1824
region.4.a	4	Region 4	7	3.02802579698044	23	0.6666
region.5.a	5	Region 5	6	3.28366989171361	47	0.2432
region.6.a	6	Region 6	9	2.50528230167315	16	0.587
region.7.a	7	Region 7	3	1.92132520245675	98	0.4576
