# Supplementary material for: Explaining conflict violence in terms of conflict actor dynamics
Source: Sci Rep. 2023 Dec 1;13:21187. doi: 10.1038/s41598-023-48218-x (PMC10692117; doi:10.1038/s41598-023-48218-x)
Supplement: Supplementary file 1 — Supplementary Information. [file 41598_2023_48218_MOESM1_ESM.zip › Explaining_conflict_violence_in_terms_of_conflict_actor_dynamics_/out/regions-results-1989-2018.csv]

	region_id	region	xmin	alpha	ntail	pKS
region.1	1	Region 1	2	2.07175112297058	258	0.0714
region.2	2	Region 2	3	1.9959254868449	350	0.0044
region.3	3	Region 3	3	2.37275405094625	154	0.0778
region.4	4	Region 4	7	2.66606713975542	97	0.2614
region.5	5	Region 5	6	2.74685352979163	115	0.2124
region.6	6	Region 6	4	2.28664838549638	120	0.1374
region.7	7	Region 7	20	3.18095275717901	38	0.8098
