# Supplementary material for: Explaining conflict violence in terms of conflict actor dynamics
Source: Sci Rep. 2023 Dec 1;13:21187. doi: 10.1038/s41598-023-48218-x (PMC10692117; doi:10.1038/s41598-023-48218-x)
Supplement: Supplementary file 1 — Supplementary Information. [file 41598_2023_48218_MOESM1_ESM.zip › Explaining_conflict_violence_in_terms_of_conflict_actor_dynamics_/out/regions-results-2000-2009.csv]

	region_id	region	xmin	alpha	ntail	pKS
region.1.b	1	Region 1	2	2.16889456701066	174	0.7672
region.2.b	2	Region 2	3	2.04112097607179	199	0.2784
region.3.b	3	Region 3	2	2.26738792801165	122	0.225
region.4.b	4	Region 4	5	2.45920420817348	99	0.857
region.5.b	5	Region 5	3	2.29173939065271	163	0.494
region.6.b	6	Region 6	5	2.60629454529759	56	0.5302
region.7.b	7	Region 7	5	2.38971709059072	97	0.2538
