# Supplementary material for: Explaining conflict violence in terms of conflict actor dynamics
Source: Sci Rep. 2023 Dec 1;13:21187. doi: 10.1038/s41598-023-48218-x (PMC10692117; doi:10.1038/s41598-023-48218-x)
Supplement: Supplementary file 1 — Supplementary Information. [file 41598_2023_48218_MOESM1_ESM.zip › Explaining_conflict_violence_in_terms_of_conflict_actor_dynamics_/out/regions-results-2010-2018.csv]

	region_id	region	xmin	alpha	ntail	pKS
region.1.c	1	Region 1	2	2.45025054872785	8	0.8142
region.2.c	2	Region 2	1	1.79016789201147	53	0.0402
region.3.c	3	Region 3	5	3.24814387648322	9	0.127
region.4.c	4	Region 4	3	2.35470114472311	42	0.267
region.5.c	5	Region 5	2	2.34732345341538	19	0.0124
region.6.c	6	Region 6	9	5.33516542118614	9	0.7912
region.7.c	7	Region 7	9	3.15770425863623	20	0.9328
